# Supplementary material for: Prim-O-glucosylcimifugin enhances the antitumour effect of PD-1 inhibition by targeting myeloid-derived suppressor cells
Source: J Immunother Cancer. 2019 Aug 28;7:231. doi: 10.1186/s40425-019-0676-z (PMC6714432; doi:10.1186/s40425-019-0676-z)
Supplement: Supplementary file 1 — The structures of the traditional Chinese medicines from TCM Database@Taiwan. (SDF 93000 kb) [file 40425_2019_676_MOESM1_ESM.sdf]

Row1
  Mrv15a1201281620283D          

 37 39  0  0  0  0            999 V2000
   -0.5069    0.6346    0.8350 C   0  0  2  0  0  0  0  0  0  0  0  0
   -1.3924   -0.5943    0.5417 C   0  0  1  0  0  0  0  0  0  0  0  0
   -2.5266   -0.1803   -0.4189 C   0  0  1  0  0  0  0  0  0  0  0  0
   -2.4882    1.3558   -0.4456 C   0  0  2  0  0  0  0  0  0  0  0  0
   -1.6031    1.6787    0.7276 C   0  0  0  0  0  0  0  0  0  0  0  0
    0.6377    1.1267   -0.0453 C   0  0  2  0  0  0  0  0  0  0  0  0
    1.1093    0.4081   -1.2878 C   0  0  2  0  0  0  0  0  0  0  0  0
    0.4243   -0.8238   -1.8502 C   0  0  2  0  0  0  0  0  0  0  0  0
    0.0726   -2.0727   -1.0393 C   0  0  2  0  0  0  0  0  0  0  0  0
   -0.7162   -1.9050    0.2341 C   0  0  0  0  0  0  0  0  0  0  0  0
   -1.7634    2.7265    1.5465 C   0  0  0  0  0  0  0  0  0  0  0  0
    1.9975    0.4481   -0.0624 C   0  0  1  0  0  0  0  0  0  0  0  0
    3.2262    1.3448   -0.2005 C   0  0  0  0  0  0  0  0  0  0  0  0
    2.2660   -0.7640    0.8107 C   0  0  0  0  0  0  0  0  0  0  0  0
   -0.8125   -2.9499    1.0757 C   0  0  0  0  0  0  0  0  0  0  0  0
   -0.1143    0.6059    1.8806 H   0  0  0  0  0  0  0  0  0  0  0  0
   -1.9254   -0.7555    1.5190 H   0  0  0  0  0  0  0  0  0  0  0  0
   -2.4172   -0.5988   -1.4422 H   0  0  0  0  0  0  0  0  0  0  0  0
   -3.5111   -0.5479   -0.0429 H   0  0  0  0  0  0  0  0  0  0  0  0
   -3.4970    1.8196   -0.3761 H   0  0  0  0  0  0  0  0  0  0  0  0
   -1.9816    1.7172   -1.3714 H   0  0  0  0  0  0  0  0  0  0  0  0
    0.6950    2.2249   -0.0429 H   0  0  0  0  0  0  0  0  0  0  0  0
    1.3915    1.0766   -2.1170 H   0  0  0  0  0  0  0  0  0  0  0  0
    1.0816   -1.1786   -2.6844 H   0  0  0  0  0  0  0  0  0  0  0  0
   -0.4928   -0.4516   -2.3633 H   0  0  0  0  0  0  0  0  0  0  0  0
    1.0080   -2.6396   -0.8218 H   0  0  0  0  0  0  0  0  0  0  0  0
   -0.5370   -2.7435   -1.6942 H   0  0  0  0  0  0  0  0  0  0  0  0
   -1.0750    2.9029    2.3863 H   0  0  0  0  0  0  0  0  0  0  0  0
   -2.5873    3.4404    1.3974 H   0  0  0  0  0  0  0  0  0  0  0  0
    4.0645    0.7690   -0.6541 H   0  0  0  0  0  0  0  0  0  0  0  0
    3.5472    1.7104    0.8010 H   0  0  0  0  0  0  0  0  0  0  0  0
    3.0438    2.2391   -0.8367 H   0  0  0  0  0  0  0  0  0  0  0  0
    1.3628   -1.2894    1.1672 H   0  0  0  0  0  0  0  0  0  0  0  0
    2.9218   -1.4836    0.2709 H   0  0  0  0  0  0  0  0  0  0  0  0
    2.7975   -0.4455    1.7357 H   0  0  0  0  0  0  0  0  0  0  0  0
   -1.3744   -2.8950    2.0196 H   0  0  0  0  0  0  0  0  0  0  0  0
   -0.3247   -3.9099    0.8478 H   0  0  0  0  0  0  0  0  0  0  0  0
  1  2  1  0  0  0  0
  1  5  1  0  0  0  0
  1  6  1  0  0  0  0
  1 16  1  0  0  0  0
  2  3  1  0  0  0  0
  2 10  1  0  0  0  0
  2 17  1  0  0  0  0
  3  4  1  0  0  0  0
  3 18  1  0  0  0  0
  3 19  1  0  0  0  0
  4  5  1  0  0  0  0
  4 20  1  0  0  0  0
  4 21  1  0  0  0  0
  5 11  2  0  0  0  0
  6  7  1  0  0  0  0
  6 12  1  0  0  0  0
  6 22  1  0  0  0  0
  7  8  1  0  0  0  0
  7 12  1  0  0  0  0
  7 23  1  0  0  0  0
  8  9  1  0  0  0  0
  8 24  1  0  0  0  0
  8 25  1  0  0  0  0
  9 10  1  0  0  0  0
  9 26  1  0  0  0  0
  9 27  1  0  0  0  0
 10 15  2  0  0  0  0
 11 28  1  0  0  0  0
 11 29  1  0  0  0  0
 12 13  1  0  0  0  0
 12 14  1  0  0  0  0
 13 30  1  0  0  0  0
 13 31  1  0  0  0  0
 13 32  1  0  0  0  0
 14 33  1  0  0  0  0
 14 34  1  0  0  0  0
 14 35  1  0  0  0  0
 15 36  1  0  0  0  0
 15 37  1  0  0  0  0
M  END
> <compound name>
(+)-(1R,5S,6S,7S)-Allo-aromadendra-4(15),10(14)-diene

> <Unique concatenate(herb_name)>
???

> <ExactMW>
202.172150704

> <NumAtoms>
37

> <NumRings>
3

$$$$
Row2
  Mrv15a1201281620283D          

 38 40  0  0  0  0            999 V2000
   -0.9944    1.3755   -0.3023 C   0  0  2  0  0  0  0  0  0  0  0  0
   -2.5384    1.4463   -0.2972 C   0  0  2  0  0  0  0  0  0  0  0  0
   -2.8946    0.2263   -1.0926 C   0  0  0  0  0  0  0  0  0  0  0  0
   -1.8789   -0.6419   -1.1560 C   0  0  0  0  0  0  0  0  0  0  0  0
   -0.6542   -0.1308   -0.4242 C   0  0  2  0  0  0  0  0  0  0  0  0
   -1.9431   -1.9816   -1.8283 C   0  0  0  0  0  0  0  0  0  0  0  0
   -0.4531   -0.7618    0.9496 C   0  0  2  0  0  0  0  0  0  0  0  0
    1.0759   -0.7322    1.0565 C   0  0  2  0  0  0  0  0  0  0  0  0
    1.5783    0.5969    1.6534 C   0  0  1  0  0  0  0  0  0  0  0  0
    1.1986    1.8977    0.9258 C   0  0  1  0  0  0  0  0  0  0  0  0
   -0.2920    2.1148    0.8172 C   0  0  0  0  0  0  0  0  0  0  0  0
   -0.6638    1.8676   -1.2537 H   0  0  0  0  0  0  0  0  0  0  0  0
    1.4622   -1.0104   -0.4013 C   0  0  2  0  0  0  0  0  0  0  0  0
    0.5287   -0.3093   -1.1656 O   0  0  0  0  0  0  0  0  0  0  0  0
    1.3689   -2.5121   -0.7312 C   0  0  0  0  0  0  0  0  0  0  0  0
    2.8819   -0.5786   -0.7910 C   0  0  0  0  0  0  0  0  0  0  0  0
   -0.9175    2.9533    1.6600 C   0  0  0  0  0  0  0  0  0  0  0  0
   -2.9220    2.3831   -0.7616 H   0  0  0  0  0  0  0  0  0  0  0  0
   -2.9801    1.3050    0.7162 H   0  0  0  0  0  0  0  0  0  0  0  0
   -3.8938    0.0605   -1.5167 H   0  0  0  0  0  0  0  0  0  0  0  0
   -2.9095   -2.1268   -2.3610 H   0  0  0  0  0  0  0  0  0  0  0  0
   -1.1270   -2.0827   -2.5780 H   0  0  0  0  0  0  0  0  0  0  0  0
   -1.8515   -2.7975   -1.0780 H   0  0  0  0  0  0  0  0  0  0  0  0
   -0.8238   -1.8115    0.9609 H   0  0  0  0  0  0  0  0  0  0  0  0
   -0.9772   -0.2394    1.7784 H   0  0  0  0  0  0  0  0  0  0  0  0
    1.4382   -1.5576    1.7172 H   0  0  0  0  0  0  0  0  0  0  0  0
    1.1960    0.6678    2.7010 H   0  0  0  0  0  0  0  0  0  0  0  0
    2.6900    0.5482    1.7439 H   0  0  0  0  0  0  0  0  0  0  0  0
    1.6614    2.7482    1.4816 H   0  0  0  0  0  0  0  0  0  0  0  0
    1.6339    1.9622   -0.0943 H   0  0  0  0  0  0  0  0  0  0  0  0
    0.3884   -2.9642   -0.4768 H   0  0  0  0  0  0  0  0  0  0  0  0
    1.5333   -2.7007   -1.8165 H   0  0  0  0  0  0  0  0  0  0  0  0
    2.1367   -3.0917   -0.1702 H   0  0  0  0  0  0  0  0  0  0  0  0
    3.6394   -1.0821   -0.1483 H   0  0  0  0  0  0  0  0  0  0  0  0
    3.1056   -0.8408   -1.8500 H   0  0  0  0  0  0  0  0  0  0  0  0
    3.0551    0.5136   -0.7083 H   0  0  0  0  0  0  0  0  0  0  0  0
   -0.3653    3.4758    2.4554 H   0  0  0  0  0  0  0  0  0  0  0  0
   -1.9930    3.1656    1.6000 H   0  0  0  0  0  0  0  0  0  0  0  0
  1  2  1  0  0  0  0
  1  5  1  0  0  0  0
  1 11  1  0  0  0  0
  1 12  1  0  0  0  0
  2  3  1  0  0  0  0
  2 18  1  0  0  0  0
  2 19  1  0  0  0  0
  3  4  2  0  0  0  0
  3 20  1  0  0  0  0
  4  5  1  0  0  0  0
  4  6  1  0  0  0  0
  5  7  1  0  0  0  0
  5 14  1  0  0  0  0
  6 21  1  0  0  0  0
  6 22  1  0  0  0  0
  6 23  1  0  0  0  0
  7  8  1  0  0  0  0
  7 24  1  0  0  0  0
  7 25  1  0  0  0  0
  8  9  1  0  0  0  0
  8 13  1  0  0  0  0
  8 26  1  0  0  0  0
  9 10  1  0  0  0  0
  9 27  1  0  0  0  0
  9 28  1  0  0  0  0
 10 11  1  0  0  0  0
 10 29  1  0  0  0  0
 10 30  1  0  0  0  0
 11 17  2  0  0  0  0
 13 14  1  0  0  0  0
 13 15  1  0  0  0  0
 13 16  1  0  0  0  0
 15 31  1  0  0  0  0
 15 32  1  0  0  0  0
 15 33  1  0  0  0  0
 16 34  1  0  0  0  0
 16 35  1  0  0  0  0
 16 36  1  0  0  0  0
 17 37  1  0  0  0  0
 17 38  1  0  0  0  0
M  END
> <compound name>
(+)-(1S*,5S*,7S*)-Guai-3,10(14)-dien-5,11-oxide

> <Unique concatenate(herb_name)>
????, ???

> <ExactMW>
218.167065324

> <NumAtoms>
38

> <NumRings>
3

$$$$
Row3
  Mrv15a1201281620283D          

 40 42  0  0  0  0            999 V2000
   -1.1720   -0.3070   -1.7790 C   0  0  2  0  0  0  0  0  0  0  0  0
   -0.9080   -1.6250   -0.9690 C   0  0  2  0  0  0  0  0  0  0  0  0
    0.5160   -2.0390   -0.5880 C   0  0  1  0  0  0  0  0  0  0  0  0
    1.0090   -1.3100    0.6520 C   0  0  0  0  0  0  0  0  0  0  0  0
    0.0960   -1.2880    1.8190 C   0  0  0  0  0  0  0  0  0  0  0  0
   -0.4010    0.0330    2.3680 C   0  0  2  0  0  0  0  0  0  0  0  0
   -2.5980    0.2570   -1.7850 C   0  0  2  0  0  0  0  0  0  0  0  0
   -0.9050    0.9660    1.2630 C   0  0  1  0  0  0  0  0  0  0  0  0
   -2.3290    0.6950    0.6610 C   0  0  2  0  0  0  0  0  0  0  0  0
   -2.7360    1.3170   -0.6790 C   0  0  1  0  0  0  0  0  0  0  0  0
   -0.2660   -2.3300    2.3140 O   0  0  0  0  0  0  0  0  0  0  0  0
    2.2220   -0.7070    0.6810 C   0  0  0  0  0  0  0  0  0  0  0  0
    2.7340   -0.0040    1.9130 C   0  0  0  0  0  0  0  0  0  0  0  0
    3.1470   -0.6970   -0.5100 C   0  0  0  0  0  0  0  0  0  0  0  0
   -1.1100   -1.5790   -2.3490 O   0  0  0  0  0  0  0  0  0  0  0  0
   -0.0170    0.5190   -2.3300 C   0  0  0  0  0  0  0  0  0  0  0  0
   -2.0580    1.6600    1.6300 O   0  0  0  0  0  0  0  0  0  0  0  0
    0.0540    1.9550    0.6100 C   0  0  0  0  0  0  0  0  0  0  0  0
   -1.7530   -2.1400   -0.5110 H   0  0  0  0  0  0  0  0  0  0  0  0
    0.5340   -3.1100   -0.3890 H   0  0  0  0  0  0  0  0  0  0  0  0
    1.1960   -1.8890   -1.4270 H   0  0  0  0  0  0  0  0  0  0  0  0
    0.3960    0.5220    2.9280 H   0  0  0  0  0  0  0  0  0  0  0  0
   -1.1850   -0.1700    3.1020 H   0  0  0  0  0  0  0  0  0  0  0  0
   -3.3370   -0.5300   -1.6260 H   0  0  0  0  0  0  0  0  0  0  0  0
   -2.8200    0.7020   -2.7540 H   0  0  0  0  0  0  0  0  0  0  0  0
   -2.9550   -0.0790    1.1060 H   0  0  0  0  0  0  0  0  0  0  0  0
   -2.1210    2.1830   -0.9230 H   0  0  0  0  0  0  0  0  0  0  0  0
   -3.7670    1.6720   -0.6310 H   0  0  0  0  0  0  0  0  0  0  0  0
    2.4010   -0.4610    2.8450 H   0  0  0  0  0  0  0  0  0  0  0  0
    2.4010    1.0340    1.9130 H   0  0  0  0  0  0  0  0  0  0  0  0
    3.8240   -0.0040    1.9130 H   0  0  0  0  0  0  0  0  0  0  0  0
    3.2240   -1.7010   -0.9270 H   0  0  0  0  0  0  0  0  0  0  0  0
    2.7900    0.0190   -1.2500 H   0  0  0  0  0  0  0  0  0  0  0  0
    4.1450   -0.3870   -0.2010 H   0  0  0  0  0  0  0  0  0  0  0  0
    0.9450    0.1810   -1.9440 H   0  0  0  0  0  0  0  0  0  0  0  0
   -0.1320    1.5690   -2.0640 H   0  0  0  0  0  0  0  0  0  0  0  0
    0.0190    0.4530   -3.4180 H   0  0  0  0  0  0  0  0  0  0  0  0
   -0.4750    2.7080    0.0250 H   0  0  0  0  0  0  0  0  0  0  0  0
    0.7440    1.4390   -0.0580 H   0  0  0  0  0  0  0  0  0  0  0  0
    0.6460    2.4740    1.3640 H   0  0  0  0  0  0  0  0  0  0  0  0
  1  2  1  0  0  0  0
  1  7  1  0  0  0  0
  1 15  1  0  0  0  0
  1 16  1  0  0  0  0
  2  3  1  0  0  0  0
  2 15  1  0  0  0  0
  2 19  1  0  0  0  0
  3  4  1  0  0  0  0
  3 20  1  0  0  0  0
  3 21  1  0  0  0  0
  4  5  1  0  0  0  0
  4 12  2  0  0  0  0
  5  6  1  0  0  0  0
  5 11  2  0  0  0  0
  6  8  1  0  0  0  0
  6 22  1  0  0  0  0
  6 23  1  0  0  0  0
  7 10  1  0  0  0  0
  7 24  1  0  0  0  0
  7 25  1  0  0  0  0
  8  9  1  0  0  0  0
  8 17  1  0  0  0  0
  8 18  1  0  0  0  0
  9 10  1  0  0  0  0
  9 17  1  0  0  0  0
  9 26  1  0  0  0  0
 10 27  1  0  0  0  0
 10 28  1  0  0  0  0
 12 13  1  0  0  0  0
 12 14  1  0  0  0  0
 13 29  1  0  0  0  0
 13 30  1  0  0  0  0
 13 31  1  0  0  0  0
 14 32  1  0  0  0  0
 14 33  1  0  0  0  0
 14 34  1  0  0  0  0
 16 35  1  0  0  0  0
 16 36  1  0  0  0  0
 16 37  1  0  0  0  0
 18 38  1  0  0  0  0
 18 39  1  0  0  0  0
 18 40  1  0  0  0  0
M  END
> <compound name>
(+)-(1S,4S,5S,10S)-germacrone-1(10)-4-diepoxide

> <Unique concatenate(herb_name)>
???

> <ExactMW>
250.156894564

> <NumAtoms>
40

> <NumRings>
3

$$$$
Row4
  Mrv15a1201281620283D          

 37 39  0  0  0  0            999 V2000
   -0.4855    1.3447   -0.3464 C   0  0  2  0  0  0  0  0  0  0  0  0
   -0.6659   -0.1518   -0.4842 C   0  0  0  0  0  0  0  0  0  0  0  0
    0.3523   -1.2267   -0.5774 C   0  0  2  0  0  0  0  0  0  0  0  0
    1.1938   -1.3109    0.6783 C   0  0  2  0  0  0  0  0  0  0  0  0
    1.0946   -0.3421    1.8511 C   0  0  2  0  0  0  0  0  0  0  0  0
    1.0005    1.1851    1.7547 C   0  0  2  0  0  0  0  0  0  0  0  0
   -0.2722    1.6902    1.1145 C   0  0  0  0  0  0  0  0  0  0  0  0
   -1.8212    1.8397   -0.9501 C   0  0  2  0  0  0  0  0  0  0  0  0
   -2.8562    0.7867   -0.5279 C   0  0  1  0  0  0  0  0  0  0  0  0
   -1.9825   -0.4389   -0.5082 C   0  0  0  0  0  0  0  0  0  0  0  0
    1.8533   -1.0249   -0.6544 C   0  0  1  0  0  0  0  0  0  0  0  0
   -1.1388    2.4063    1.8527 C   0  0  0  0  0  0  0  0  0  0  0  0
   -2.6494   -1.7864   -0.5372 C   0  0  0  0  0  0  0  0  0  0  0  0
    2.6193   -2.2071   -1.2595 C   0  0  0  0  0  0  0  0  0  0  0  0
    2.5489    0.2747   -1.0102 C   0  0  0  0  0  0  0  0  0  0  0  0
    0.3059    1.7780   -0.9902 H   0  0  0  0  0  0  0  0  0  0  0  0
   -0.0156   -2.1451   -1.0453 H   0  0  0  0  0  0  0  0  0  0  0  0
    1.3219   -2.3338    1.0684 H   0  0  0  0  0  0  0  0  0  0  0  0
    2.0002   -0.5577    2.4735 H   0  0  0  0  0  0  0  0  0  0  0  0
    0.2170   -0.6820    2.4560 H   0  0  0  0  0  0  0  0  0  0  0  0
    1.8938    1.6412    1.2842 H   0  0  0  0  0  0  0  0  0  0  0  0
    1.0584    1.5758    2.7999 H   0  0  0  0  0  0  0  0  0  0  0  0
   -1.7382    1.7985   -2.0662 H   0  0  0  0  0  0  0  0  0  0  0  0
   -2.0976    2.8890   -0.7139 H   0  0  0  0  0  0  0  0  0  0  0  0
   -3.2807    0.9633    0.4855 H   0  0  0  0  0  0  0  0  0  0  0  0
   -3.6817    0.7032   -1.2709 H   0  0  0  0  0  0  0  0  0  0  0  0
   -2.0814    2.8096    1.4643 H   0  0  0  0  0  0  0  0  0  0  0  0
   -0.9401    2.6293    2.9113 H   0  0  0  0  0  0  0  0  0  0  0  0
   -3.4727   -1.8087    0.2123 H   0  0  0  0  0  0  0  0  0  0  0  0
   -3.0883   -1.9714   -1.5436 H   0  0  0  0  0  0  0  0  0  0  0  0
   -1.9743   -2.6307   -0.2839 H   0  0  0  0  0  0  0  0  0  0  0  0
    3.6599   -2.2325   -0.8638 H   0  0  0  0  0  0  0  0  0  0  0  0
    2.6622   -2.1082   -2.3678 H   0  0  0  0  0  0  0  0  0  0  0  0
    2.1555   -3.1929   -1.0327 H   0  0  0  0  0  0  0  0  0  0  0  0
    2.1250    1.2077   -0.6210 H   0  0  0  0  0  0  0  0  0  0  0  0
    3.5969    0.2434   -0.6345 H   0  0  0  0  0  0  0  0  0  0  0  0
    2.5831    0.3855   -2.1176 H   0  0  0  0  0  0  0  0  0  0  0  0
  1  2  1  0  0  0  0
  1  7  1  0  0  0  0
  1  8  1  0  0  0  0
  1 16  1  0  0  0  0
  2  3  1  0  0  0  0
  2 10  2  0  0  0  0
  3  4  1  0  0  0  0
  3 11  1  0  0  0  0
  3 17  1  0  0  0  0
  4  5  1  0  0  0  0
  4 11  1  0  0  0  0
  4 18  1  0  0  0  0
  5  6  1  0  0  0  0
  5 19  1  0  0  0  0
  5 20  1  0  0  0  0
  6  7  1  0  0  0  0
  6 21  1  0  0  0  0
  6 22  1  0  0  0  0
  7 12  2  0  0  0  0
  8  9  1  0  0  0  0
  8 23  1  0  0  0  0
  8 24  1  0  0  0  0
  9 10  1  0  0  0  0
  9 25  1  0  0  0  0
  9 26  1  0  0  0  0
 10 13  1  0  0  0  0
 11 14  1  0  0  0  0
 11 15  1  0  0  0  0
 12 27  1  0  0  0  0
 12 28  1  0  0  0  0
 13 29  1  0  0  0  0
 13 30  1  0  0  0  0
 13 31  1  0  0  0  0
 14 32  1  0  0  0  0
 14 33  1  0  0  0  0
 14 34  1  0  0  0  0
 15 35  1  0  0  0  0
 15 36  1  0  0  0  0
 15 37  1  0  0  0  0
M  END
> <compound name>
(+)-(1S,6R,7S)-Aromadendra-4,10(14)-diene

> <Unique concatenate(herb_name)>
????, ???

> <ExactMW>
202.172150704

> <NumAtoms>
37

> <NumRings>
3

$$$$
Row5
  Mrv15a1201281620283D          

 45 47  0  0  0  0            999 V2000
    0.4417    0.2474    1.3191 C   0  0  0  0  0  0  0  0  0  0  0  0
    0.5582    1.5996    1.6308 C   0  0  0  0  0  0  0  0  0  0  0  0
   -0.5887    2.4010    1.6922 C   0  0  0  0  0  0  0  0  0  0  0  0
   -1.8352    1.7881    1.4296 C   0  0  0  0  0  0  0  0  0  0  0  0
   -1.9505    0.4137    1.1564 C   0  0  0  0  0  0  0  0  0  0  0  0
   -0.7936   -0.3524    1.1110 C   0  0  0  0  0  0  0  0  0  0  0  0
   -0.4471    3.7361    1.9534 O   0  0  0  0  0  0  0  0  0  0  0  0
   -1.5669    4.5101    1.9003 C   0  0  0  0  0  0  0  0  0  0  0  0
   -2.9089    3.9506    1.6276 C   0  0  0  0  0  0  0  0  0  0  0  0
   -3.0333    2.6254    1.4085 C   0  0  0  0  0  0  0  0  0  0  0  0
   -0.6275   -1.8016    0.7587 C   0  0  2  0  0  0  0  0  0  0  0  0
    0.9043   -1.9522    0.9161 C   0  0  2  0  0  0  0  0  0  0  0  0
    1.4620   -0.6568    1.1375 O   0  0  0  0  0  0  0  0  0  0  0  0
   -1.4815    5.7230    2.0845 O   0  0  0  0  0  0  0  0  0  0  0  0
   -1.0830   -2.0167   -0.5587 O   0  0  0  0  0  0  0  0  0  0  0  0
    1.7082   -2.8143   -0.0792 C   0  0  2  0  0  0  0  0  0  0  0  0
    1.4274   -4.2920    0.2689 C   0  0  0  0  0  0  0  0  0  0  0  0
    3.2232   -2.6011    0.0534 C   0  0  0  0  0  0  0  0  0  0  0  0
    1.3312   -2.7001   -1.4154 O   0  0  0  0  0  0  0  0  0  0  0  0
    1.1519   -1.5464   -2.1236 C   0  0  0  0  0  0  0  0  0  0  0  0
    0.7771   -1.6605   -3.2864 O   0  0  0  0  0  0  0  0  0  0  0  0
    1.4362   -0.1476   -1.6724 C   0  0  0  0  0  0  0  0  0  0  0  0
    0.6612    0.9137   -1.9699 C   0  0  0  0  0  0  0  0  0  0  0  0
    1.0562    2.3163   -1.5648 C   0  0  0  0  0  0  0  0  0  0  0  0
   -0.6497    0.8418   -2.7186 C   0  0  0  0  0  0  0  0  0  0  0  0
    1.5563    2.0401    1.7854 H   0  0  0  0  0  0  0  0  0  0  0  0
   -2.9221   -0.0536    0.9317 H   0  0  0  0  0  0  0  0  0  0  0  0
   -3.7935    4.6072    1.5954 H   0  0  0  0  0  0  0  0  0  0  0  0
   -4.0229    2.1896    1.1959 H   0  0  0  0  0  0  0  0  0  0  0  0
   -1.2013   -2.4692    1.4379 H   0  0  0  0  0  0  0  0  0  0  0  0
    1.0585   -2.4181    1.9257 H   0  0  0  0  0  0  0  0  0  0  0  0
   -0.7970   -2.8697   -0.8896 H   0  0  0  0  0  0  0  0  0  0  0  0
    1.7795   -4.5589    1.2906 H   0  0  0  0  0  0  0  0  0  0  0  0
    0.3381   -4.5192    0.2194 H   0  0  0  0  0  0  0  0  0  0  0  0
    1.9384   -4.9817   -0.4412 H   0  0  0  0  0  0  0  0  0  0  0  0
    3.5449   -1.5750   -0.2219 H   0  0  0  0  0  0  0  0  0  0  0  0
    3.7909   -3.2994   -0.6029 H   0  0  0  0  0  0  0  0  0  0  0  0
    3.5603   -2.7782    1.1000 H   0  0  0  0  0  0  0  0  0  0  0  0
    2.3540    0.0199   -1.0912 H   0  0  0  0  0  0  0  0  0  0  0  0
    1.9942    2.3480   -0.9677 H   0  0  0  0  0  0  0  0  0  0  0  0
    0.2527    2.7906   -0.9585 H   0  0  0  0  0  0  0  0  0  0  0  0
    1.2127    2.9422   -2.4721 H   0  0  0  0  0  0  0  0  0  0  0  0
   -1.0464   -0.1867   -2.8458 H   0  0  0  0  0  0  0  0  0  0  0  0
   -1.4364    1.3975   -2.1596 H   0  0  0  0  0  0  0  0  0  0  0  0
   -0.5418    1.3043   -3.7254 H   0  0  0  0  0  0  0  0  0  0  0  0
  1  2  2  0  0  0  0
  1  6  1  0  0  0  0
  1 13  1  0  0  0  0
  2  3  1  0  0  0  0
  2 26  1  0  0  0  0
  3  4  2  0  0  0  0
  3  7  1  0  0  0  0
  4  5  1  0  0  0  0
  4 10  1  0  0  0  0
  5  6  2  0  0  0  0
  5 27  1  0  0  0  0
  6 11  1  0  0  0  0
  7  8  1  0  0  0  0
  8  9  1  0  0  0  0
  8 14  2  0  0  0  0
  9 10  2  0  0  0  0
  9 28  1  0  0  0  0
 10 29  1  0  0  0  0
 11 12  1  0  0  0  0
 11 15  1  0  0  0  0
 11 30  1  0  0  0  0
 12 13  1  0  0  0  0
 12 16  1  0  0  0  0
 12 31  1  0  0  0  0
 15 32  1  0  0  0  0
 16 17  1  0  0  0  0
 16 18  1  0  0  0  0
 16 19  1  0  0  0  0
 17 33  1  0  0  0  0
 17 34  1  0  0  0  0
 17 35  1  0  0  0  0
 18 36  1  0  0  0  0
 18 37  1  0  0  0  0
 18 38  1  0  0  0  0
 19 20  1  0  0  0  0
 20 21  2  0  0  0  0
 20 22  1  0  0  0  0
 22 23  2  0  0  0  0
 22 39  1  0  0  0  0
 23 24  1  0  0  0  0
 23 25  1  0  0  0  0
 24 40  1  0  0  0  0
 24 41  1  0  0  0  0
 24 42  1  0  0  0  0
 25 43  1  0  0  0  0
 25 44  1  0  0  0  0
 25 45  1  0  0  0  0
M  END
> <compound name>
(+)-(2'S,3'R)-3'-Hydroxyprantschimgin

> <Unique concatenate(herb_name)>
??????, ?????

> <ExactMW>
344.12598836

> <NumAtoms>
45

> <NumRings>
3

$$$$
Row7
  Mrv15a1201281620283D          

 39 40  0  0  0  0            999 V2000
    2.0940   -0.4200   -0.1050 C   0  0  2  0  0  0  0  0  0  0  0  0
    1.8870    0.4800    1.1700 C   0  0  2  0  0  0  0  0  0  0  0  0
    1.1130    1.7810    0.9750 C   0  0  2  0  0  0  0  0  0  0  0  0
   -0.3320    1.5100    0.6100 C   0  0  0  0  0  0  0  0  0  0  0  0
   -0.9080    0.1620    0.8110 C   0  0  0  0  0  0  0  0  0  0  0  0
   -1.1740   -0.6840   -0.4160 C   0  0  2  0  0  0  0  0  0  0  0  0
    2.2360   -1.9240    0.1510 C   0  0  1  0  0  0  0  0  0  0  0  0
   -1.1540   -2.1910   -0.2170 C   0  0  0  0  0  0  0  0  0  0  0  0
   -0.1780   -2.9300    0.3650 C   0  0  0  0  0  0  0  0  0  0  0  0
    1.0900   -2.4490    1.0430 C   0  0  1  0  0  0  0  0  0  0  0  0
   -2.3570   -2.9280   -0.7500 C   0  0  0  0  0  0  0  0  0  0  0  0
   -1.1430   -0.2380    1.9280 O   0  0  0  0  0  0  0  0  0  0  0  0
   -1.0740    2.5060    0.0800 C   0  0  0  0  0  0  0  0  0  0  0  0
   -2.5210    2.2340   -0.2320 C   0  0  0  0  0  0  0  0  0  0  0  0
   -0.4180    3.8360   -0.1700 C   0  0  0  0  0  0  0  0  0  0  0  0
    3.0900    0.3650    0.4830 O   0  0  0  0  0  0  0  0  0  0  0  0
    1.9490    0.1070   -1.5290 C   0  0  0  0  0  0  0  0  0  0  0  0
    2.0290    0.0760    2.1720 H   0  0  0  0  0  0  0  0  0  0  0  0
    1.5760    2.4040    0.2030 H   0  0  0  0  0  0  0  0  0  0  0  0
    1.1470    2.3610    1.8990 H   0  0  0  0  0  0  0  0  0  0  0  0
   -0.4730   -0.4300   -1.2050 H   0  0  0  0  0  0  0  0  0  0  0  0
   -2.1500   -0.3910   -0.8050 H   0  0  0  0  0  0  0  0  0  0  0  0
    2.2600   -2.4710   -0.7910 H   0  0  0  0  0  0  0  0  0  0  0  0
    3.1900   -2.1330    0.6390 H   0  0  0  0  0  0  0  0  0  0  0  0
   -0.3200   -4.0020    0.3540 H   0  0  0  0  0  0  0  0  0  0  0  0
    1.4880   -3.3070    1.5800 H   0  0  0  0  0  0  0  0  0  0  0  0
    0.8360   -1.7500    1.8360 H   0  0  0  0  0  0  0  0  0  0  0  0
   -2.5140   -3.9000   -0.2850 H   0  0  0  0  0  0  0  0  0  0  0  0
   -2.2520   -3.0860   -1.8220 H   0  0  0  0  0  0  0  0  0  0  0  0
   -3.2580   -2.3340   -0.5880 H   0  0  0  0  0  0  0  0  0  0  0  0
   -3.0080    1.5780    0.4900 H   0  0  0  0  0  0  0  0  0  0  0  0
   -2.6070    1.7700   -1.2150 H   0  0  0  0  0  0  0  0  0  0  0  0
   -3.0780    3.1700   -0.2580 H   0  0  0  0  0  0  0  0  0  0  0  0
   -0.0390    4.2460    0.7660 H   0  0  0  0  0  0  0  0  0  0  0  0
    0.3770    3.7250   -0.9080 H   0  0  0  0  0  0  0  0  0  0  0  0
   -1.1480    4.5390   -0.5700 H   0  0  0  0  0  0  0  0  0  0  0  0
    1.3910    1.0430   -1.5600 H   0  0  0  0  0  0  0  0  0  0  0  0
    1.4260   -0.6150   -2.1560 H   0  0  0  0  0  0  0  0  0  0  0  0
    2.9280    0.2870   -1.9730 H   0  0  0  0  0  0  0  0  0  0  0  0
  1  2  1  0  0  0  0
  1  7  1  0  0  0  0
  1 16  1  0  0  0  0
  1 17  1  0  0  0  0
  2  3  1  0  0  0  0
  2 16  1  0  0  0  0
  2 18  1  0  0  0  0
  3  4  1  0  0  0  0
  3 19  1  0  0  0  0
  3 20  1  0  0  0  0
  4  5  1  0  0  0  0
  4 13  2  0  0  0  0
  5  6  1  0  0  0  0
  5 12  2  0  0  0  0
  6  8  1  0  0  0  0
  6 21  1  0  0  0  0
  6 22  1  0  0  0  0
  7 10  1  0  0  0  0
  7 23  1  0  0  0  0
  7 24  1  0  0  0  0
  8  9  2  0  0  0  0
  8 11  1  0  0  0  0
  9 10  1  0  0  0  0
  9 25  1  0  0  0  0
 10 26  1  0  0  0  0
 10 27  1  0  0  0  0
 11 28  1  0  0  0  0
 11 29  1  0  0  0  0
 11 30  1  0  0  0  0
 13 14  1  0  0  0  0
 13 15  1  0  0  0  0
 14 31  1  0  0  0  0
 14 32  1  0  0  0  0
 14 33  1  0  0  0  0
 15 34  1  0  0  0  0
 15 35  1  0  0  0  0
 15 36  1  0  0  0  0
 17 37  1  0  0  0  0
 17 38  1  0  0  0  0
 17 39  1  0  0  0  0
M  END
> <compound name>
(+)-(4S,5S)-germacrone-4,5-epoxide

> <Unique concatenate(herb_name)>
???

> <ExactMW>
234.161979944

> <NumAtoms>
39

> <NumRings>
2

$$$$
Row8
  Mrv15a1201281620283D          

 55 56  0  0  0  0            999 V2000
    0.4643   -0.7914   -0.0393 C   0  0  1  0  0  0  0  0  0  0  0  0
    0.1166   -2.2924    0.1312 C   0  0  1  0  0  0  0  0  0  0  0  0
    0.2994   -2.6946    1.6054 C   0  0  2  0  0  0  0  0  0  0  0  0
    1.1426   -1.6854    2.4051 C   0  0  1  0  0  0  0  0  0  0  0  0
    2.3326   -1.0740    1.6305 C   0  0  2  0  0  0  0  0  0  0  0  0
    1.9205   -0.3607    0.2864 C   0  0  2  0  0  0  0  0  0  0  0  0
   -0.2608   -0.3702   -1.3315 C   0  0  1  0  0  0  0  0  0  0  0  0
   -1.4922   -1.2429   -1.2474 C   0  0  0  0  0  0  0  0  0  0  0  0
   -1.3122   -2.2808   -0.4015 C   0  0  0  0  0  0  0  0  0  0  0  0
   -2.7274   -0.9395   -2.0061 C   0  0  0  0  0  0  0  0  0  0  0  0
   -3.7852   -1.5225   -1.8092 O   0  0  0  0  0  0  0  0  0  0  0  0
   -2.7563    0.0411   -2.9335 O   0  0  0  0  0  0  0  0  0  0  0  0
   -2.2731   -3.3848   -0.0516 C   0  0  0  0  0  0  0  0  0  0  0  0
    1.9819    1.1851    0.5353 C   0  0  1  0  0  0  0  0  0  0  0  0
    2.0452    2.1319   -0.6818 C   0  0  1  0  0  0  0  0  0  0  0  0
    1.8844    3.6230   -0.3387 C   0  0  1  0  0  0  0  0  0  0  0  0
    2.8811    4.0933    0.6993 C   0  0  0  0  0  0  0  0  0  0  0  0
    2.7269    5.1825    1.4651 C   0  0  0  0  0  0  0  0  0  0  0  0
    0.8650   -3.2587   -0.8121 C   0  0  0  0  0  0  0  0  0  0  0  0
    2.8947   -0.6673   -0.8703 C   0  0  0  0  0  0  0  0  0  0  0  0
    3.5019   -2.0757    1.5676 C   0  0  0  0  0  0  0  0  0  0  0  0
    2.0498    4.4828   -1.5959 C   0  0  0  0  0  0  0  0  0  0  0  0
    0.5710    3.8200    0.1424 O   0  0  0  0  0  0  0  0  0  0  0  0
   -0.1580   -0.2770    0.7425 H   0  0  0  0  0  0  0  0  0  0  0  0
    0.7730   -3.7021    1.6657 H   0  0  0  0  0  0  0  0  0  0  0  0
   -0.6879   -2.7956    2.1128 H   0  0  0  0  0  0  0  0  0  0  0  0
    0.4835   -0.8555    2.7581 H   0  0  0  0  0  0  0  0  0  0  0  0
    1.4986   -2.1694    3.3460 H   0  0  0  0  0  0  0  0  0  0  0  0
    2.7337   -0.2944    2.3306 H   0  0  0  0  0  0  0  0  0  0  0  0
   -0.5533    0.7036   -1.3244 H   0  0  0  0  0  0  0  0  0  0  0  0
    0.3059   -0.6073   -2.2579 H   0  0  0  0  0  0  0  0  0  0  0  0
   -3.6603    0.0929   -3.2829 H   0  0  0  0  0  0  0  0  0  0  0  0
   -3.1131   -3.4911   -0.7679 H   0  0  0  0  0  0  0  0  0  0  0  0
   -1.7573   -4.3700   -0.0393 H   0  0  0  0  0  0  0  0  0  0  0  0
   -2.7055   -3.2121    0.9592 H   0  0  0  0  0  0  0  0  0  0  0  0
    1.1411    1.4837    1.2023 H   0  0  0  0  0  0  0  0  0  0  0  0
    2.9132    1.4063    1.1088 H   0  0  0  0  0  0  0  0  0  0  0  0
    3.0256    2.0068   -1.1997 H   0  0  0  0  0  0  0  0  0  0  0  0
    1.2618    1.8603   -1.4221 H   0  0  0  0  0  0  0  0  0  0  0  0
    3.8119    3.5117    0.8078 H   0  0  0  0  0  0  0  0  0  0  0  0
    3.5024    5.4721    2.1917 H   0  0  0  0  0  0  0  0  0  0  0  0
    1.8401    5.8288    1.3998 H   0  0  0  0  0  0  0  0  0  0  0  0
    0.8686   -2.9060   -1.8673 H   0  0  0  0  0  0  0  0  0  0  0  0
    0.4020   -4.2705   -0.8112 H   0  0  0  0  0  0  0  0  0  0  0  0
    1.9163   -3.4332   -0.5152 H   0  0  0  0  0  0  0  0  0  0  0  0
    2.5393   -0.2553   -1.8389 H   0  0  0  0  0  0  0  0  0  0  0  0
    3.0526   -1.7474   -1.0524 H   0  0  0  0  0  0  0  0  0  0  0  0
    3.8997   -0.2292   -0.6780 H   0  0  0  0  0  0  0  0  0  0  0  0
    3.7848   -2.4283    2.5861 H   0  0  0  0  0  0  0  0  0  0  0  0
    3.2588   -2.9882    0.9870 H   0  0  0  0  0  0  0  0  0  0  0  0
    4.4219   -1.6193    1.1391 H   0  0  0  0  0  0  0  0  0  0  0  0
    1.8733    5.5609   -1.3778 H   0  0  0  0  0  0  0  0  0  0  0  0
    1.3314    4.1829   -2.3923 H   0  0  0  0  0  0  0  0  0  0  0  0
    3.0775    4.3890   -2.0156 H   0  0  0  0  0  0  0  0  0  0  0  0
    0.5352    4.6615    0.6000 H   0  0  0  0  0  0  0  0  0  0  0  0
  1  2  1  0  0  0  0
  1  6  1  0  0  0  0
  1  7  1  0  0  0  0
  1 24  1  0  0  0  0
  2  3  1  0  0  0  0
  2  9  1  0  0  0  0
  2 19  1  0  0  0  0
  3  4  1  0  0  0  0
  3 25  1  0  0  0  0
  3 26  1  0  0  0  0
  4  5  1  0  0  0  0
  4 27  1  0  0  0  0
  4 28  1  0  0  0  0
  5  6  1  0  0  0  0
  5 21  1  0  0  0  0
  5 29  1  0  0  0  0
  6 14  1  0  0  0  0
  6 20  1  0  0  0  0
  7  8  1  0  0  0  0
  7 30  1  0  0  0  0
  7 31  1  0  0  0  0
  8  9  2  0  0  0  0
  8 10  1  0  0  0  0
  9 13  1  0  0  0  0
 10 11  2  0  0  0  0
 10 12  1  0  0  0  0
 12 32  1  0  0  0  0
 13 33  1  0  0  0  0
 13 34  1  0  0  0  0
 13 35  1  0  0  0  0
 14 15  1  0  0  0  0
 14 36  1  0  0  0  0
 14 37  1  0  0  0  0
 15 16  1  0  0  0  0
 15 38  1  0  0  0  0
 15 39  1  0  0  0  0
 16 17  1  0  0  0  0
 16 22  1  0  0  0  0
 16 23  1  0  0  0  0
 17 18  2  0  0  0  0
 17 40  1  0  0  0  0
 18 41  1  0  0  0  0
 18 42  1  0  0  0  0
 19 43  1  0  0  0  0
 19 44  1  0  0  0  0
 19 45  1  0  0  0  0
 20 46  1  0  0  0  0
 20 47  1  0  0  0  0
 20 48  1  0  0  0  0
 21 49  1  0  0  0  0
 21 50  1  0  0  0  0
 21 51  1  0  0  0  0
 22 52  1  0  0  0  0
 22 53  1  0  0  0  0
 22 54  1  0  0  0  0
 23 55  1  0  0  0  0
M  END
> <compound name>
(+)-(4?2)-Abeo-kolavelool-3-oic acid

> <Unique concatenate(herb_name)>
???, ?????

> <ExactMW>
320.23514488399996

> <NumAtoms>
55

> <NumRings>
2

$$$$
Row9
  Mrv15a1201281620283D          

 39 40  0  0  0  0            999 V2000
   -2.1445    1.5043   -1.8862 C   0  0  2  0  0  0  0  0  0  0  0  0
   -2.4352    0.1891   -1.2164 C   0  0  0  0  0  0  0  0  0  0  0  0
   -1.5546   -0.5178   -0.4841 C   0  0  0  0  0  0  0  0  0  0  0  0
   -0.1091   -0.0567   -0.3418 C   0  0  1  0  0  0  0  0  0  0  0  0
   -0.0684    1.4978   -0.3946 C   0  0  2  0  0  0  0  0  0  0  0  0
   -0.6779    1.9261   -1.7508 C   0  0  2  0  0  0  0  0  0  0  0  0
    0.7088   -0.6205    0.8459 C   0  0  2  0  0  0  0  0  0  0  0  0
    2.1397   -0.0441    0.8752 C   0  0  1  0  0  0  0  0  0  0  0  0
    2.1647    1.4861    0.8676 C   0  0  2  0  0  0  0  0  0  0  0  0
    1.3904    2.0076   -0.3476 C   0  0  2  0  0  0  0  0  0  0  0  0
    0.4064   -0.4306   -1.2607 H   0  0  0  0  0  0  0  0  0  0  0  0
   -0.8667    2.1499    0.7587 C   0  0  0  0  0  0  0  0  0  0  0  0
    0.8456   -2.1388    0.8929 C   0  0  0  0  0  0  0  0  0  0  0  0
    0.5404   -2.8225    2.0093 C   0  0  0  0  0  0  0  0  0  0  0  0
    1.3931   -2.8667   -0.3153 C   0  0  0  0  0  0  0  0  0  0  0  0
   -2.0077   -1.8125    0.1468 C   0  0  0  0  0  0  0  0  0  0  0  0
   -2.8051    2.2749   -1.4223 H   0  0  0  0  0  0  0  0  0  0  0  0
   -2.4268    1.4417   -2.9638 H   0  0  0  0  0  0  0  0  0  0  0  0
   -3.4712   -0.1747   -1.3217 H   0  0  0  0  0  0  0  0  0  0  0  0
   -0.5899    3.0280   -1.8989 H   0  0  0  0  0  0  0  0  0  0  0  0
   -0.0939    1.4538   -2.5770 H   0  0  0  0  0  0  0  0  0  0  0  0
    0.1978   -0.2837    1.7797 H   0  0  0  0  0  0  0  0  0  0  0  0
    2.6841   -0.4178    1.7758 H   0  0  0  0  0  0  0  0  0  0  0  0
    2.7077   -0.3929   -0.0190 H   0  0  0  0  0  0  0  0  0  0  0  0
    3.2203    1.8479    0.8245 H   0  0  0  0  0  0  0  0  0  0  0  0
    1.7410    1.8820    1.8179 H   0  0  0  0  0  0  0  0  0  0  0  0
    1.4068    3.1230   -0.3487 H   0  0  0  0  0  0  0  0  0  0  0  0
    1.9279    1.6822   -1.2701 H   0  0  0  0  0  0  0  0  0  0  0  0
   -0.8657    3.2590    0.6651 H   0  0  0  0  0  0  0  0  0  0  0  0
   -0.4565    1.9087    1.7612 H   0  0  0  0  0  0  0  0  0  0  0  0
   -1.9297    1.8303    0.7922 H   0  0  0  0  0  0  0  0  0  0  0  0
    0.6548   -3.9150    2.0640 H   0  0  0  0  0  0  0  0  0  0  0  0
    0.1638   -2.3194    2.9123 H   0  0  0  0  0  0  0  0  0  0  0  0
    1.3863   -3.9710   -0.1802 H   0  0  0  0  0  0  0  0  0  0  0  0
    2.4473   -2.5759   -0.5156 H   0  0  0  0  0  0  0  0  0  0  0  0
    0.7927   -2.6589   -1.2271 H   0  0  0  0  0  0  0  0  0  0  0  0
   -3.0847   -2.0280   -0.0303 H   0  0  0  0  0  0  0  0  0  0  0  0
   -1.8846   -1.7667    1.2514 H   0  0  0  0  0  0  0  0  0  0  0  0
   -1.4476   -2.6780   -0.2681 H   0  0  0  0  0  0  0  0  0  0  0  0
  1  2  1  0  0  0  0
  1  6  1  0  0  0  0
  1 17  1  0  0  0  0
  1 18  1  0  0  0  0
  2  3  2  0  0  0  0
  2 19  1  0  0  0  0
  3  4  1  0  0  0  0
  3 16  1  0  0  0  0
  4  5  1  0  0  0  0
  4  7  1  0  0  0  0
  4 11  1  0  0  0  0
  5  6  1  0  0  0  0
  5 10  1  0  0  0  0
  5 12  1  0  0  0  0
  6 20  1  0  0  0  0
  6 21  1  0  0  0  0
  7  8  1  0  0  0  0
  7 13  1  0  0  0  0
  7 22  1  0  0  0  0
  8  9  1  0  0  0  0
  8 23  1  0  0  0  0
  8 24  1  0  0  0  0
  9 10  1  0  0  0  0
  9 25  1  0  0  0  0
  9 26  1  0  0  0  0
 10 27  1  0  0  0  0
 10 28  1  0  0  0  0
 12 29  1  0  0  0  0
 12 30  1  0  0  0  0
 12 31  1  0  0  0  0
 13 14  2  0  0  0  0
 13 15  1  0  0  0  0
 14 32  1  0  0  0  0
 14 33  1  0  0  0  0
 15 34  1  0  0  0  0
 15 35  1  0  0  0  0
 15 36  1  0  0  0  0
 16 37  1  0  0  0  0
 16 38  1  0  0  0  0
 16 39  1  0  0  0  0
M  END
> <compound name>
(+)-(5R,6S,10S)-?-Gorgonene

> <Unique concatenate(herb_name)>
???

> <ExactMW>
204.187800768

> <NumAtoms>
39

> <NumRings>
2

$$$$
Row10
  Mrv15a1201281620283D          

 37 39  0  0  0  0            999 V2000
   -0.1585    1.4785   -0.5179 C   0  0  0  0  0  0  0  0  0  0  0  0
   -0.5936    0.0280   -0.5303 C   0  0  1  0  0  0  0  0  0  0  0  0
   -0.2561   -0.6315    0.7948 C   0  0  2  0  0  0  0  0  0  0  0  0
    1.2128   -0.8963    1.0485 C   0  0  2  0  0  0  0  0  0  0  0  0
    2.1679   -0.4637   -0.0546 C   0  0  1  0  0  0  0  0  0  0  0  0
    2.3319    1.0619   -0.1113 C   0  0  1  0  0  0  0  0  0  0  0  0
    1.0978    1.9256   -0.3183 C   0  0  0  0  0  0  0  0  0  0  0  0
   -1.3772    2.3577   -0.7120 C   0  0  2  0  0  0  0  0  0  0  0  0
   -2.4040    1.4435   -1.3940 C   0  0  1  0  0  0  0  0  0  0  0  0
   -2.0798    0.1162   -0.7686 C   0  0  0  0  0  0  0  0  0  0  0  0
    0.2492   -2.0560    0.8957 C   0  0  1  0  0  0  0  0  0  0  0  0
   -0.1701   -0.4446   -1.4418 H   0  0  0  0  0  0  0  0  0  0  0  0
    1.4274    3.4040   -0.2714 C   0  0  0  0  0  0  0  0  0  0  0  0
   -2.9724   -0.8447   -0.4984 C   0  0  0  0  0  0  0  0  0  0  0  0
   -0.1052   -2.8018    2.1780 C   0  0  0  0  0  0  0  0  0  0  0  0
    0.3085   -2.9618   -0.3246 C   0  0  0  0  0  0  0  0  0  0  0  0
   -0.8464   -0.2319    1.6288 H   0  0  0  0  0  0  0  0  0  0  0  0
    1.6012   -0.6790    2.0513 H   0  0  0  0  0  0  0  0  0  0  0  0
    3.1569   -0.9362    0.1605 H   0  0  0  0  0  0  0  0  0  0  0  0
    1.8977   -0.8367   -1.0640 H   0  0  0  0  0  0  0  0  0  0  0  0
    2.8029    1.3813    0.8499 H   0  0  0  0  0  0  0  0  0  0  0  0
    3.0551    1.3093   -0.9258 H   0  0  0  0  0  0  0  0  0  0  0  0
   -1.1958    3.2651   -1.3292 H   0  0  0  0  0  0  0  0  0  0  0  0
   -1.7471    2.6584    0.2975 H   0  0  0  0  0  0  0  0  0  0  0  0
   -3.4549    1.7709   -1.2343 H   0  0  0  0  0  0  0  0  0  0  0  0
   -2.1981    1.3753   -2.4883 H   0  0  0  0  0  0  0  0  0  0  0  0
    0.5446    4.0752   -0.3012 H   0  0  0  0  0  0  0  0  0  0  0  0
    1.9645    3.6506    0.6720 H   0  0  0  0  0  0  0  0  0  0  0  0
    2.0844    3.6761   -1.1281 H   0  0  0  0  0  0  0  0  0  0  0  0
   -2.6641   -1.8036   -0.0563 H   0  0  0  0  0  0  0  0  0  0  0  0
   -4.0401   -0.7014   -0.7202 H   0  0  0  0  0  0  0  0  0  0  0  0
    0.6528   -3.5924    2.3790 H   0  0  0  0  0  0  0  0  0  0  0  0
   -1.1037   -3.2833    2.0724 H   0  0  0  0  0  0  0  0  0  0  0  0
   -0.1443   -2.1337    3.0671 H   0  0  0  0  0  0  0  0  0  0  0  0
    0.5159   -2.4608   -1.2899 H   0  0  0  0  0  0  0  0  0  0  0  0
    1.1037   -3.7267   -0.1751 H   0  0  0  0  0  0  0  0  0  0  0  0
   -0.6637   -3.4918   -0.4401 H   0  0  0  0  0  0  0  0  0  0  0  0
  1  2  1  0  0  0  0
  1  7  2  0  0  0  0
  1  8  1  0  0  0  0
  2  3  1  0  0  0  0
  2 10  1  0  0  0  0
  2 12  1  0  0  0  0
  3  4  1  0  0  0  0
  3 11  1  0  0  0  0
  3 17  1  0  0  0  0
  4  5  1  0  0  0  0
  4 11  1  0  0  0  0
  4 18  1  0  0  0  0
  5  6  1  0  0  0  0
  5 19  1  0  0  0  0
  5 20  1  0  0  0  0
  6  7  1  0  0  0  0
  6 21  1  0  0  0  0
  6 22  1  0  0  0  0
  7 13  1  0  0  0  0
  8  9  1  0  0  0  0
  8 23  1  0  0  0  0
  8 24  1  0  0  0  0
  9 10  1  0  0  0  0
  9 25  1  0  0  0  0
  9 26  1  0  0  0  0
 10 14  2  0  0  0  0
 11 15  1  0  0  0  0
 11 16  1  0  0  0  0
 13 27  1  0  0  0  0
 13 28  1  0  0  0  0
 13 29  1  0  0  0  0
 14 30  1  0  0  0  0
 14 31  1  0  0  0  0
 15 32  1  0  0  0  0
 15 33  1  0  0  0  0
 15 34  1  0  0  0  0
 16 35  1  0  0  0  0
 16 36  1  0  0  0  0
 16 37  1  0  0  0  0
M  END
> <compound name>
(+)-(5S*,6S*,7S*)-Aromadendra-1(10),4(15)-diene

> <Unique concatenate(herb_name)>
????, ???

> <ExactMW>
202.172150704

> <NumAtoms>
37

> <NumRings>
3

$$$$
Row12
  Mrv15a1201281620283D          

 40 42  0  0  0  0            999 V2000
   -3.3400   -1.9630   -0.3690 C   0  0  0  0  0  0  0  0  0  0  0  0
   -3.4450   -0.5550   -0.4300 C   0  0  0  0  0  0  0  0  0  0  0  0
   -2.2790    0.2400   -0.5000 C   0  0  0  0  0  0  0  0  0  0  0  0
   -0.9960   -0.3650   -0.5120 C   0  0  0  0  0  0  0  0  0  0  0  0
   -0.8930   -1.7870   -0.4610 C   0  0  0  0  0  0  0  0  0  0  0  0
   -2.0660   -2.5760   -0.3870 C   0  0  0  0  0  0  0  0  0  0  0  0
   -4.4430   -2.7190   -0.2970 O   0  0  0  0  0  0  0  0  0  0  0  0
   -4.6500    0.0310   -0.4160 O   0  5  0  0  0  0  0  0  0  0  0  0
   -4.2850   -4.1310   -0.2910 C   0  0  0  0  0  0  0  0  0  0  0  0
    0.2250    0.4920   -0.5660 C   0  0  2  0  0  0  0  0  0  0  0  0
    1.4630   -0.2300   -0.9000 N   0  0  1  0  0  0  0  0  0  0  0  0
    1.6000   -1.4860   -0.1560 C   0  0  1  0  0  0  0  0  0  0  0  0
    0.4390   -2.4430   -0.4920 C   0  0  2  0  0  0  0  0  0  0  0  0
    0.4240    1.2300    0.7640 C   0  0  2  0  0  0  0  0  0  0  0  0
    0.0680    1.2480   -1.3400 H   0  0  0  0  0  0  0  0  0  0  0  0
    1.6090    2.1250    0.7190 C   0  0  0  0  0  0  0  0  0  0  0  0
    1.5760    3.2990   -0.0570 C   0  0  0  0  0  0  0  0  0  0  0  0
    2.6970    4.1450   -0.0960 C   0  0  0  0  0  0  0  0  0  0  0  0
    3.8540    3.8240    0.6370 C   0  0  0  0  0  0  0  0  0  0  0  0
    3.8830    2.6500    1.4100 C   0  0  0  0  0  0  0  0  0  0  0  0
    2.7640    1.8030    1.4530 C   0  0  0  0  0  0  0  0  0  0  0  0
    4.9040    4.6170    0.5980 O   0  5  0  0  0  0  0  0  0  0  0  0
   -2.3690    1.3160   -0.5470 H   0  0  0  0  0  0  0  0  0  0  0  0
   -1.9940   -3.6540   -0.3460 H   0  0  0  0  0  0  0  0  0  0  0  0
   -5.4430   -0.5180   -0.3670 H   0  0  0  0  0  0  0  0  0  0  0  0
   -5.2700   -4.5840   -0.1680 H   0  0  0  0  0  0  0  0  0  0  0  0
   -3.7310   -4.4160   -1.1840 H   0  0  0  0  0  0  0  0  0  0  0  0
   -3.6840   -4.4020    0.5760 H   0  0  0  0  0  0  0  0  0  0  0  0
    1.4790   -0.4390   -1.9100 H   0  0  0  0  0  0  0  0  0  0  0  0
    2.5550   -1.9510   -0.4000 H   0  0  0  0  0  0  0  0  0  0  0  0
    1.6190   -1.2730    0.9120 H   0  0  0  0  0  0  0  0  0  0  0  0
    0.5860   -2.8540   -1.4920 H   0  0  0  0  0  0  0  0  0  0  0  0
    0.4590   -3.2890    0.1950 H   0  0  0  0  0  0  0  0  0  0  0  0
    0.5330    0.5210    1.5840 H   0  0  0  0  0  0  0  0  0  0  0  0
   -0.4630    1.8130    1.0180 H   0  0  0  0  0  0  0  0  0  0  0  0
    0.6910    3.5530   -0.6230 H   0  0  0  0  0  0  0  0  0  0  0  0
    2.6680    5.0450   -0.6930 H   0  0  0  0  0  0  0  0  0  0  0  0
    4.7680    2.3970    1.9770 H   0  0  0  0  0  0  0  0  0  0  0  0
    2.7950    0.9020    2.0510 H   0  0  0  0  0  0  0  0  0  0  0  0
    5.6930    4.3850    1.1060 H   0  0  0  0  0  0  0  0  0  0  0  0
  1  2  4  0  0  0  0
  1  6  4  0  0  0  0
  1  7  1  0  0  0  0
  2  3  4  0  0  0  0
  2  8  1  0  0  0  0
  3  4  4  0  0  0  0
  3 23  1  0  0  0  0
  4  5  4  0  0  0  0
  4 10  1  0  0  0  0
  5  6  4  0  0  0  0
  5 13  1  0  0  0  0
  6 24  1  0  0  0  0
  7  9  1  0  0  0  0
  8 25  1  0  0  0  0
  9 26  1  0  0  0  0
  9 27  1  0  0  0  0
  9 28  1  0  0  0  0
 10 11  1  0  0  0  0
 10 14  1  0  0  0  0
 10 15  1  0  0  0  0
 11 12  1  0  0  0  0
 11 29  1  0  0  0  0
 12 13  1  0  0  0  0
 12 30  1  0  0  0  0
 12 31  1  0  0  0  0
 13 32  1  0  0  0  0
 13 33  1  0  0  0  0
 14 16  1  0  0  0  0
 14 34  1  0  0  0  0
 14 35  1  0  0  0  0
 16 17  4  0  0  0  0
 16 21  4  0  0  0  0
 17 18  4  0  0  0  0
 17 36  1  0  0  0  0
 18 19  4  0  0  0  0
 18 37  1  0  0  0  0
 19 20  4  0  0  0  0
 19 22  1  0  0  0  0
 20 21  4  0  0  0  0
 20 38  1  0  0  0  0
 21 39  1  0  0  0  0
 22 40  1  0  0  0  0
M  CHG  2   8  -1  22  -1
M  END
> <compound name>
(+)-1(R)-Coclaurine

> <Unique concatenate(herb_name)>
??

> <ExactMW>
283.120843404

> <NumAtoms>
38

> <NumRings>
3

$$$$
Row13
  Mrv15a1201281620283D          

 36 38  0  0  0  0            999 V2000
   -0.9940   -0.2950    0.5040 C   0  0  2  0  0  0  0  0  0  0  0  0
   -0.6310   -1.8030    0.5120 C   0  0  1  0  0  0  0  0  0  0  0  0
   -1.7460   -2.5760   -0.1760 C   0  0  2  0  0  0  0  0  0  0  0  0
   -2.4080   -1.4650   -1.0080 C   0  0  1  0  0  0  0  0  0  0  0  0
   -2.3240   -0.1330   -0.2340 C   0  0  1  0  0  0  0  0  0  0  0  0
    0.0310    0.8260    0.7110 C   0  0  2  0  0  0  0  0  0  0  0  0
    1.1560    0.7950   -0.3460 C   0  0  2  0  0  0  0  0  0  0  0  0
    2.2300   -0.2890   -0.0900 C   0  0  1  0  0  0  0  0  0  0  0  0
    1.7870   -1.7380   -0.3480 C   0  0  2  0  0  0  0  0  0  0  0  0
    0.8010   -2.2640    0.6640 C   0  0  0  0  0  0  0  0  0  0  0  0
    1.1410   -3.0210    1.5450 O   0  0  0  0  0  0  0  0  0  0  0  0
   -3.5220    0.0590    0.6970 C   0  0  0  0  0  0  0  0  0  0  0  0
   -1.0920   -1.1150    1.6310 O   0  0  0  0  0  0  0  0  0  0  0  0
    1.8240    2.1490   -0.4000 C   0  0  0  0  0  0  0  0  0  0  0  0
    2.6170    2.7190    0.7440 C   0  0  0  0  0  0  0  0  0  0  0  0
    1.7050    2.8770   -1.5230 C   0  0  0  0  0  0  0  0  0  0  0  0
   -2.4360   -3.0100    0.5350 H   0  0  0  0  0  0  0  0  0  0  0  0
   -1.3670   -3.3690   -0.8050 H   0  0  0  0  0  0  0  0  0  0  0  0
   -1.8610   -1.3570   -1.9340 H   0  0  0  0  0  0  0  0  0  0  0  0
   -3.4220   -1.7190   -1.2790 H   0  0  0  0  0  0  0  0  0  0  0  0
   -2.2770    0.6950   -0.9280 H   0  0  0  0  0  0  0  0  0  0  0  0
    0.4670    0.8130    1.7130 H   0  0  0  0  0  0  0  0  0  0  0  0
   -0.5100    1.7740    0.6460 H   0  0  0  0  0  0  0  0  0  0  0  0
    0.7090    0.6210   -1.3260 H   0  0  0  0  0  0  0  0  0  0  0  0
    3.0780   -0.0970   -0.7500 H   0  0  0  0  0  0  0  0  0  0  0  0
    2.6210   -0.1950    0.9240 H   0  0  0  0  0  0  0  0  0  0  0  0
    2.6660   -2.3850   -0.3440 H   0  0  0  0  0  0  0  0  0  0  0  0
    1.3570   -1.8220   -1.3460 H   0  0  0  0  0  0  0  0  0  0  0  0
   -4.4360    0.2090    0.1230 H   0  0  0  0  0  0  0  0  0  0  0  0
   -3.6490   -0.8080    1.3460 H   0  0  0  0  0  0  0  0  0  0  0  0
   -3.3790    0.9320    1.3320 H   0  0  0  0  0  0  0  0  0  0  0  0
    2.4800    3.7910    0.8770 H   0  0  0  0  0  0  0  0  0  0  0  0
    3.6800    2.5330    0.5860 H   0  0  0  0  0  0  0  0  0  0  0  0
    2.3300    2.2290    1.6740 H   0  0  0  0  0  0  0  0  0  0  0  0
    1.1700    2.6040   -2.4200 H   0  0  0  0  0  0  0  0  0  0  0  0
    2.2030    3.8340   -1.5080 H   0  0  0  0  0  0  0  0  0  0  0  0
  1  2  1  0  0  0  0
  1  5  1  0  0  0  0
  1  6  1  0  0  0  0
  1 13  1  0  0  0  0
  2  3  1  0  0  0  0
  2 10  1  0  0  0  0
  2 13  1  0  0  0  0
  3  4  1  0  0  0  0
  3 17  1  0  0  0  0
  3 18  1  0  0  0  0
  4  5  1  0  0  0  0
  4 19  1  0  0  0  0
  4 20  1  0  0  0  0
  5 12  1  0  0  0  0
  5 21  1  0  0  0  0
  6  7  1  0  0  0  0
  6 22  1  0  0  0  0
  6 23  1  0  0  0  0
  7  8  1  0  0  0  0
  7 14  1  0  0  0  0
  7 24  1  0  0  0  0
  8  9  1  0  0  0  0
  8 25  1  0  0  0  0
  8 26  1  0  0  0  0
  9 10  1  0  0  0  0
  9 27  1  0  0  0  0
  9 28  1  0  0  0  0
 10 11  2  0  0  0  0
 12 29  1  0  0  0  0
 12 30  1  0  0  0  0
 12 31  1  0  0  0  0
 14 15  1  0  0  0  0
 14 16  2  0  0  0  0
 15 32  1  0  0  0  0
 15 33  1  0  0  0  0
 15 34  1  0  0  0  0
 16 35  1  0  0  0  0
 16 36  1  0  0  0  0
M  END
> <compound name>
(+)-1,5-Epoxy-nor-ketoguaia-11-ene

> <Unique concatenate(herb_name)>
??, ??, ??

> <ExactMW>
220.14632988

> <NumAtoms>
36

> <NumRings>
3

$$$$
Row14
  Mrv15a1201281620283D          

 49 52  0  0  0  0            999 V2000
    5.4273    1.8234    2.5186 C   0  0  0  0  0  0  0  0  0  0  0  0
    6.5888    1.3744    3.1660 C   0  0  0  0  0  0  0  0  0  0  0  0
    7.5057    0.5965    2.4531 C   0  0  0  0  0  0  0  0  0  0  0  0
    7.3170    0.2963    1.1041 C   0  0  0  0  0  0  0  0  0  0  0  0
    6.1987    0.7826    0.4208 C   0  0  0  0  0  0  0  0  0  0  0  0
    5.3021    1.5759    1.1455 C   0  0  0  0  0  0  0  0  0  0  0  0
    5.9799    0.4302   -1.0407 C   0  0  2  0  0  0  0  0  0  0  0  0
    5.0913    1.3346   -1.6689 O   0  0  0  0  0  0  0  0  0  0  0  0
    4.2791    0.6196   -2.5583 C   0  0  1  0  0  0  0  0  0  0  0  0
    4.0931   -0.7310   -1.9191 C   0  0  1  0  0  0  0  0  0  0  0  0
    5.4554   -0.9973   -1.2909 C   0  0  2  0  0  0  0  0  0  0  0  0
    3.1891   -0.8432   -0.7095 C   0  0  2  0  0  0  0  0  0  0  0  0
    3.6949   -1.9685   -0.0368 O   0  0  0  0  0  0  0  0  0  0  0  0
    5.0980   -1.8931   -0.1030 C   0  0  2  0  0  0  0  0  0  0  0  0
    1.7191   -0.9780   -1.0310 C   0  0  0  0  0  0  0  0  0  0  0  0
    0.8941    0.1499   -1.0344 C   0  0  0  0  0  0  0  0  0  0  0  0
   -0.4887    0.1209   -1.2726 C   0  0  0  0  0  0  0  0  0  0  0  0
   -1.0734   -1.1446   -1.4785 C   0  0  0  0  0  0  0  0  0  0  0  0
   -0.2529   -2.2782   -1.5044 C   0  0  0  0  0  0  0  0  0  0  0  0
    1.1214   -2.2132   -1.2851 C   0  0  0  0  0  0  0  0  0  0  0  0
    4.5381    2.6478    3.1567 O   0  0  0  0  0  0  0  0  0  0  0  0
    3.4084    1.9699    3.6574 C   0  0  0  0  0  0  0  0  0  0  0  0
    6.8007    1.6400    4.4830 O   0  0  0  0  0  0  0  0  0  0  0  0
   -2.4039   -1.3222   -1.6918 O   0  0  0  0  0  0  0  0  0  0  0  0
   -1.1566    1.3192   -1.1843 O   0  0  0  0  0  0  0  0  0  0  0  0
   -2.5359    1.3334   -0.9054 C   0  0  0  0  0  0  0  0  0  0  0  0
    6.1291   -1.5260   -2.0078 H   0  0  0  0  0  0  0  0  0  0  0  0
    3.7516   -1.7107   -2.8571 O   0  0  0  0  0  0  0  0  0  0  0  0
    8.3960    0.2047    2.9714 H   0  0  0  0  0  0  0  0  0  0  0  0
    8.0514   -0.3355    0.5789 H   0  0  0  0  0  0  0  0  0  0  0  0
    4.4264    2.0171    0.6442 H   0  0  0  0  0  0  0  0  0  0  0  0
    6.9639    0.5475   -1.5590 H   0  0  0  0  0  0  0  0  0  0  0  0
    3.3203    1.1613   -2.7116 H   0  0  0  0  0  0  0  0  0  0  0  0
    4.8178    0.5320   -3.5303 H   0  0  0  0  0  0  0  0  0  0  0  0
    3.3263    0.0275   -0.0279 H   0  0  0  0  0  0  0  0  0  0  0  0
    5.4803   -1.5339    0.8741 H   0  0  0  0  0  0  0  0  0  0  0  0
    5.4815   -2.9293   -0.2488 H   0  0  0  0  0  0  0  0  0  0  0  0
    1.3557    1.1287   -0.8188 H   0  0  0  0  0  0  0  0  0  0  0  0
   -0.7116   -3.2648   -1.6843 H   0  0  0  0  0  0  0  0  0  0  0  0
    1.7100   -3.1436   -1.2857 H   0  0  0  0  0  0  0  0  0  0  0  0
    2.7497    2.7139    4.1582 H   0  0  0  0  0  0  0  0  0  0  0  0
    2.8478    1.4930    2.8219 H   0  0  0  0  0  0  0  0  0  0  0  0
    3.7247    1.2025    4.3990 H   0  0  0  0  0  0  0  0  0  0  0  0
    7.6160    1.1958    4.7659 H   0  0  0  0  0  0  0  0  0  0  0  0
   -2.5806   -2.2597   -1.8704 H   0  0  0  0  0  0  0  0  0  0  0  0
   -2.8234    2.3848   -0.6787 H   0  0  0  0  0  0  0  0  0  0  0  0
   -3.1185    1.0151   -1.7969 H   0  0  0  0  0  0  0  0  0  0  0  0
   -2.7558    0.7137   -0.0077 H   0  0  0  0  0  0  0  0  0  0  0  0
    3.2262   -2.3856   -2.4184 H   0  0  0  0  0  0  0  0  0  0  0  0
  1  2  2  0  0  0  0
  1  6  1  0  0  0  0
  1 21  1  0  0  0  0
  2  3  1  0  0  0  0
  2 23  1  0  0  0  0
  3  4  2  0  0  0  0
  3 29  1  0  0  0  0
  4  5  1  0  0  0  0
  4 30  1  0  0  0  0
  5  6  2  0  0  0  0
  5  7  1  0  0  0  0
  6 31  1  0  0  0  0
  7  8  1  0  0  0  0
  7 11  1  0  0  0  0
  7 32  1  0  0  0  0
  8  9  1  0  0  0  0
  9 10  1  0  0  0  0
  9 33  1  0  0  0  0
  9 34  1  0  0  0  0
 10 11  1  0  0  0  0
 10 12  1  0  0  0  0
 10 28  1  0  0  0  0
 11 14  1  0  0  0  0
 11 27  1  0  0  0  0
 12 13  1  0  0  0  0
 12 15  1  0  0  0  0
 12 35  1  0  0  0  0
 13 14  1  0  0  0  0
 14 36  1  0  0  0  0
 14 37  1  0  0  0  0
 15 16  1  0  0  0  0
 15 20  2  0  0  0  0
 16 17  2  0  0  0  0
 16 38  1  0  0  0  0
 17 18  1  0  0  0  0
 17 25  1  0  0  0  0
 18 19  2  0  0  0  0
 18 24  1  0  0  0  0
 19 20  1  0  0  0  0
 19 39  1  0  0  0  0
 20 40  1  0  0  0  0
 21 22  1  0  0  0  0
 22 41  1  0  0  0  0
 22 42  1  0  0  0  0
 22 43  1  0  0  0  0
 23 44  1  0  0  0  0
 24 45  1  0  0  0  0
 25 26  1  0  0  0  0
 26 46  1  0  0  0  0
 26 47  1  0  0  0  0
 26 48  1  0  0  0  0
 28 49  1  0  0  0  0
M  END
> <compound name>
(+)-1-Hydroxy-2,6-bis-epi-pinoresinol

> <Unique concatenate(herb_name)>
????

> <ExactMW>
374.13655304399987

> <NumAtoms>
49

> <NumRings>
4

$$$$
Row15
  Mrv15a1201281620283D          

 70 74  0  0  0  0            999 V2000
    4.8515   -0.1393    0.9768 C   0  0  1  0  0  0  0  0  0  0  0  0
    3.5753    0.5391    0.5165 C   0  0  2  0  0  0  0  0  0  0  0  0
    5.7727    1.0543    1.2463 C   0  0  2  0  0  0  0  0  0  0  0  0
    5.2526    2.1743    0.5604 O   0  0  0  0  0  0  0  0  0  0  0  0
    4.1167    1.7750   -0.1644 C   0  0  2  0  0  0  0  0  0  0  0  0
    2.8086    0.7393    1.8159 C   0  0  2  0  0  0  0  0  0  0  0  0
    3.3671   -0.1123    2.7966 O   0  0  0  0  0  0  0  0  0  0  0  0
    4.3690   -0.8960    2.2025 C   0  0  2  0  0  0  0  0  0  0  0  0
    2.8814   -0.2791   -0.3830 O   0  0  0  0  0  0  0  0  0  0  0  0
    5.2651   -0.8180    0.1964 H   0  0  0  0  0  0  0  0  0  0  0  0
    1.3144    0.5338    1.6671 C   0  0  0  0  0  0  0  0  0  0  0  0
    0.4301    1.6165    1.6681 C   0  0  0  0  0  0  0  0  0  0  0  0
   -0.9536    1.4780    1.4901 C   0  0  0  0  0  0  0  0  0  0  0  0
   -1.4817    0.1778    1.4227 C   0  0  0  0  0  0  0  0  0  0  0  0
   -0.6075   -0.9125    1.4060 C   0  0  0  0  0  0  0  0  0  0  0  0
    0.7712   -0.7448    1.5195 C   0  0  0  0  0  0  0  0  0  0  0  0
    7.2087    0.7624    0.8614 C   0  0  0  0  0  0  0  0  0  0  0  0
    8.2326    0.7304    1.8093 C   0  0  0  0  0  0  0  0  0  0  0  0
    9.5621    0.4254    1.4874 C   0  0  0  0  0  0  0  0  0  0  0  0
    9.8646   -0.0505    0.1942 C   0  0  0  0  0  0  0  0  0  0  0  0
    8.8560    0.0699   -0.7746 C   0  0  0  0  0  0  0  0  0  0  0  0
    7.5608    0.4794   -0.4583 C   0  0  0  0  0  0  0  0  0  0  0  0
   11.1419   -0.5108   -0.0168 O   0  0  0  0  0  0  0  0  0  0  0  0
   10.4956    0.3480    2.4900 O   0  0  0  0  0  0  0  0  0  0  0  0
   11.2431    1.5344    2.6402 C   0  0  0  0  0  0  0  0  0  0  0  0
   -1.7753    2.5706    1.5912 O   0  0  0  0  0  0  0  0  0  0  0  0
   -2.2432    3.0533    0.3530 C   0  0  0  0  0  0  0  0  0  0  0  0
   -2.8223   -0.0349    1.3342 O   0  0  0  0  0  0  0  0  0  0  0  0
   11.6120   -0.8617   -1.2999 C   0  0  2  0  0  0  0  0  0  0  0  0
   12.2455   -2.1125   -1.1227 O   0  0  0  0  0  0  0  0  0  0  0  0
   12.7938   -2.6028   -2.3207 C   0  0  1  0  0  0  0  0  0  0  0  0
   13.8593   -1.6351   -2.8258 C   0  0  2  0  0  0  0  0  0  0  0  0
   13.2577   -0.2583   -3.0331 C   0  0  1  0  0  0  0  0  0  0  0  0
   12.6153    0.1783   -1.7369 C   0  0  1  0  0  0  0  0  0  0  0  0
   14.2712    0.6444   -3.3945 O   0  0  0  0  0  0  0  0  0  0  0  0
   13.3506   -3.9966   -2.0649 C   0  0  1  0  0  0  0  0  0  0  0  0
   12.2864   -4.9018   -1.8441 O   0  0  0  0  0  0  0  0  0  0  0  0
   14.3876   -2.0594   -4.0587 O   0  0  0  0  0  0  0  0  0  0  0  0
   11.9401    1.3970   -1.9149 O   0  0  0  0  0  0  0  0  0  0  0  0
    5.7270    1.3129    2.3314 H   0  0  0  0  0  0  0  0  0  0  0  0
    3.3777    2.6055   -0.1970 H   0  0  0  0  0  0  0  0  0  0  0  0
    4.4419    1.5449   -1.2056 H   0  0  0  0  0  0  0  0  0  0  0  0
    2.9915    1.7778    2.1833 H   0  0  0  0  0  0  0  0  0  0  0  0
    5.1805   -1.0929    2.9373 H   0  0  0  0  0  0  0  0  0  0  0  0
    3.9155   -1.8698    1.9036 H   0  0  0  0  0  0  0  0  0  0  0  0
    1.9574   -0.0194   -0.4264 H   0  0  0  0  0  0  0  0  0  0  0  0
    0.8335    2.6321    1.8136 H   0  0  0  0  0  0  0  0  0  0  0  0
   -1.0194   -1.9312    1.3154 H   0  0  0  0  0  0  0  0  0  0  0  0
    1.4231   -1.6325    1.5130 H   0  0  0  0  0  0  0  0  0  0  0  0
    7.9898    0.9437    2.8632 H   0  0  0  0  0  0  0  0  0  0  0  0
    9.0198   -0.1870   -1.8301 H   0  0  0  0  0  0  0  0  0  0  0  0
    6.7959    0.5158   -1.2504 H   0  0  0  0  0  0  0  0  0  0  0  0
   11.9708    1.3864    3.4692 H   0  0  0  0  0  0  0  0  0  0  0  0
   11.8001    1.7571    1.7021 H   0  0  0  0  0  0  0  0  0  0  0  0
   10.5668    2.3813    2.8954 H   0  0  0  0  0  0  0  0  0  0  0  0
   -2.8670    3.9546    0.5465 H   0  0  0  0  0  0  0  0  0  0  0  0
   -1.3831    3.3364   -0.2944 H   0  0  0  0  0  0  0  0  0  0  0  0
   -2.8688    2.2829   -0.1496 H   0  0  0  0  0  0  0  0  0  0  0  0
   -2.9875   -0.9902    1.2818 H   0  0  0  0  0  0  0  0  0  0  0  0
   10.7980   -1.0050   -2.0341 H   0  0  0  0  0  0  0  0  0  0  0  0
   11.9831   -2.6890   -3.0845 H   0  0  0  0  0  0  0  0  0  0  0  0
   14.7070   -1.5894   -2.1033 H   0  0  0  0  0  0  0  0  0  0  0  0
   12.5096   -0.2686   -3.8587 H   0  0  0  0  0  0  0  0  0  0  0  0
   13.3898    0.3387   -0.9509 H   0  0  0  0  0  0  0  0  0  0  0  0
   13.8921    1.5239   -3.4651 H   0  0  0  0  0  0  0  0  0  0  0  0
   13.9162   -4.3826   -2.9416 H   0  0  0  0  0  0  0  0  0  0  0  0
   14.0105   -4.0193   -1.1697 H   0  0  0  0  0  0  0  0  0  0  0  0
   12.6398   -5.7794   -1.6816 H   0  0  0  0  0  0  0  0  0  0  0  0
   14.9608   -1.3617   -4.3901 H   0  0  0  0  0  0  0  0  0  0  0  0
   11.4684    1.6005   -1.0996 H   0  0  0  0  0  0  0  0  0  0  0  0
  1  2  1  0  0  0  0
  1  3  1  0  0  0  0
  1  8  1  0  0  0  0
  1 10  1  0  0  0  0
  2  5  1  0  0  0  0
  2  6  1  0  0  0  0
  2  9  1  0  0  0  0
  3  4  1  0  0  0  0
  3 17  1  0  0  0  0
  3 40  1  0  0  0  0
  4  5  1  0  0  0  0
  5 41  1  0  0  0  0
  5 42  1  0  0  0  0
  6  7  1  0  0  0  0
  6 11  1  0  0  0  0
  6 43  1  0  0  0  0
  7  8  1  0  0  0  0
  8 44  1  0  0  0  0
  8 45  1  0  0  0  0
  9 46  1  0  0  0  0
 11 12  2  0  0  0  0
 11 16  1  0  0  0  0
 12 13  1  0  0  0  0
 12 47  1  0  0  0  0
 13 14  2  0  0  0  0
 13 26  1  0  0  0  0
 14 15  1  0  0  0  0
 14 28  1  0  0  0  0
 15 16  2  0  0  0  0
 15 48  1  0  0  0  0
 16 49  1  0  0  0  0
 17 18  2  0  0  0  0
 17 22  1  0  0  0  0
 18 19  1  0  0  0  0
 18 50  1  0  0  0  0
 19 20  2  0  0  0  0
 19 24  1  0  0  0  0
 20 21  1  0  0  0  0
 20 23  1  0  0  0  0
 21 22  2  0  0  0  0
 21 51  1  0  0  0  0
 22 52  1  0  0  0  0
 23 29  1  0  0  0  0
 24 25  1  0  0  0  0
 25 53  1  0  0  0  0
 25 54  1  0  0  0  0
 25 55  1  0  0  0  0
 26 27  1  0  0  0  0
 27 56  1  0  0  0  0
 27 57  1  0  0  0  0
 27 58  1  0  0  0  0
 28 59  1  0  0  0  0
 29 30  1  0  0  0  0
 29 34  1  0  0  0  0
 29 60  1  0  0  0  0
 30 31  1  0  0  0  0
 31 32  1  0  0  0  0
 31 36  1  0  0  0  0
 31 61  1  0  0  0  0
 32 33  1  0  0  0  0
 32 38  1  0  0  0  0
 32 62  1  0  0  0  0
 33 34  1  0  0  0  0
 33 35  1  0  0  0  0
 33 63  1  0  0  0  0
 34 39  1  0  0  0  0
 34 64  1  0  0  0  0
 35 65  1  0  0  0  0
 36 37  1  0  0  0  0
 36 66  1  0  0  0  0
 36 67  1  0  0  0  0
 37 68  1  0  0  0  0
 38 69  1  0  0  0  0
 39 70  1  0  0  0  0
M  END
> <compound name>
(+)-1-Hydroxypinoresinol-4''-O-beta-D-glucopyranoside

> <Unique concatenate(herb_name)>
??

> <ExactMW>
536.1893764639998

> <NumAtoms>
70

> <NumRings>
5

$$$$
Row16
  Mrv15a1201281620283D          

 70 74  0  0  0  0            999 V2000
    6.9423    0.7309   -0.2112 C   0  0  2  0  0  0  0  0  0  0  0  0
    8.2445    0.2502    0.3992 C   0  0  1  0  0  0  0  0  0  0  0  0
    9.0789    1.5211    0.4641 C   0  0  2  0  0  0  0  0  0  0  0  0
    8.5002    2.4747   -0.4048 O   0  0  0  0  0  0  0  0  0  0  0  0
    7.4250    1.8769   -1.0832 C   0  0  2  0  0  0  0  0  0  0  0  0
    6.1441    1.1346    1.0293 C   0  0  2  0  0  0  0  0  0  0  0  0
    6.6842    0.4483    2.1396 O   0  0  0  0  0  0  0  0  0  0  0  0
    7.7677   -0.3371    1.7076 C   0  0  2  0  0  0  0  0  0  0  0  0
    6.4288   -0.0733   -0.7865 H   0  0  0  0  0  0  0  0  0  0  0  0
    8.8421   -0.7180   -0.4181 O   0  0  0  0  0  0  0  0  0  0  0  0
    4.6620    0.8849    0.8401 C   0  0  0  0  0  0  0  0  0  0  0  0
   10.5388    1.2584    0.1577 C   0  0  0  0  0  0  0  0  0  0  0  0
    3.7866    1.9258    0.5282 C   0  0  0  0  0  0  0  0  0  0  0  0
    2.4181    1.7548    0.2679 C   0  0  0  0  0  0  0  0  0  0  0  0
    1.8731    0.4533    0.3661 C   0  0  0  0  0  0  0  0  0  0  0  0
    2.7513   -0.5895    0.7054 C   0  0  0  0  0  0  0  0  0  0  0  0
    4.1128   -0.3926    0.9342 C   0  0  0  0  0  0  0  0  0  0  0  0
   11.4659    1.0562    1.1830 C   0  0  0  0  0  0  0  0  0  0  0  0
   12.8221    0.7567    0.9772 C   0  0  0  0  0  0  0  0  0  0  0  0
   13.2658    0.6813   -0.3583 C   0  0  0  0  0  0  0  0  0  0  0  0
   12.3401    0.8543   -1.3930 C   0  0  0  0  0  0  0  0  0  0  0  0
   10.9970    1.1341   -1.1540 C   0  0  0  0  0  0  0  0  0  0  0  0
   14.5517    0.4065   -0.7040 O   0  0  0  0  0  0  0  0  0  0  0  0
   13.6000    0.6250    2.1036 O   0  0  0  0  0  0  0  0  0  0  0  0
   15.0025    0.6673    2.0051 C   0  0  0  0  0  0  0  0  0  0  0  0
    1.7045    2.9046    0.0117 O   0  0  0  0  0  0  0  0  0  0  0  0
    0.3344    2.9677    0.3339 C   0  0  0  0  0  0  0  0  0  0  0  0
    0.5522    0.2643    0.0532 O   0  0  0  0  0  0  0  0  0  0  0  0
    0.0395   -1.0107   -0.2669 C   0  0  2  0  0  0  0  0  0  0  0  0
   -0.7396   -0.7859   -1.4251 O   0  0  0  0  0  0  0  0  0  0  0  0
   -1.3712   -1.9573   -1.8760 C   0  0  1  0  0  0  0  0  0  0  0  0
   -2.3367   -2.4524   -0.8055 C   0  0  2  0  0  0  0  0  0  0  0  0
   -1.5867   -2.7202    0.4851 C   0  0  1  0  0  0  0  0  0  0  0  0
   -0.8397   -1.4651    0.8745 C   0  0  1  0  0  0  0  0  0  0  0  0
   -2.0723   -1.6553   -3.1924 C   0  0  2  0  0  0  0  0  0  0  0  0
   -2.5043   -3.0611    1.4932 O   0  0  0  0  0  0  0  0  0  0  0  0
   -1.1102   -1.3660   -4.1881 O   0  0  0  0  0  0  0  0  0  0  0  0
   -2.9612   -3.6502   -1.1967 O   0  0  0  0  0  0  0  0  0  0  0  0
   -0.0318   -1.7152    1.9959 O   0  0  0  0  0  0  0  0  0  0  0  0
    9.0032    1.9605    1.4878 H   0  0  0  0  0  0  0  0  0  0  0  0
    6.6345    2.6344   -1.2791 H   0  0  0  0  0  0  0  0  0  0  0  0
    7.8004    1.4913   -2.0595 H   0  0  0  0  0  0  0  0  0  0  0  0
    6.3047    2.2196    1.2391 H   0  0  0  0  0  0  0  0  0  0  0  0
    8.5612   -0.3487    2.4868 H   0  0  0  0  0  0  0  0  0  0  0  0
    7.3948   -1.3776    1.5611 H   0  0  0  0  0  0  0  0  0  0  0  0
    9.7751   -0.8083   -0.2033 H   0  0  0  0  0  0  0  0  0  0  0  0
    4.1978    2.9473    0.4633 H   0  0  0  0  0  0  0  0  0  0  0  0
    2.4003   -1.6275    0.8039 H   0  0  0  0  0  0  0  0  0  0  0  0
    4.7568   -1.2544    1.1718 H   0  0  0  0  0  0  0  0  0  0  0  0
   11.1105    1.1284    2.2248 H   0  0  0  0  0  0  0  0  0  0  0  0
   12.6827    0.7620   -2.4374 H   0  0  0  0  0  0  0  0  0  0  0  0
   10.3078    1.2466   -2.0052 H   0  0  0  0  0  0  0  0  0  0  0  0
   14.6229    0.3542   -1.6707 H   0  0  0  0  0  0  0  0  0  0  0  0
   15.4124    0.6913    3.0400 H   0  0  0  0  0  0  0  0  0  0  0  0
   15.3874   -0.2544    1.5166 H   0  0  0  0  0  0  0  0  0  0  0  0
   15.3273    1.5961    1.4856 H   0  0  0  0  0  0  0  0  0  0  0  0
    0.0405    4.0411    0.3519 H   0  0  0  0  0  0  0  0  0  0  0  0
   -0.2797    2.4770   -0.4519 H   0  0  0  0  0  0  0  0  0  0  0  0
    0.1502    2.5422    1.3455 H   0  0  0  0  0  0  0  0  0  0  0  0
    0.8364   -1.7300   -0.5429 H   0  0  0  0  0  0  0  0  0  0  0  0
   -0.5968   -2.7385   -2.0683 H   0  0  0  0  0  0  0  0  0  0  0  0
   -3.1441   -1.7018   -0.6408 H   0  0  0  0  0  0  0  0  0  0  0  0
   -0.8833   -3.5764    0.3695 H   0  0  0  0  0  0  0  0  0  0  0  0
   -1.5584   -0.6602    1.1575 H   0  0  0  0  0  0  0  0  0  0  0  0
   -2.7506   -0.7778   -3.1073 H   0  0  0  0  0  0  0  0  0  0  0  0
   -2.6556   -2.5293   -3.5584 H   0  0  0  0  0  0  0  0  0  0  0  0
   -2.0293   -3.1687    2.3212 H   0  0  0  0  0  0  0  0  0  0  0  0
   -1.5553   -1.2046   -5.0233 H   0  0  0  0  0  0  0  0  0  0  0  0
   -3.4725   -3.9736   -0.4488 H   0  0  0  0  0  0  0  0  0  0  0  0
    0.5267   -0.9439    2.1461 H   0  0  0  0  0  0  0  0  0  0  0  0
  1  2  1  0  0  0  0
  1  5  1  0  0  0  0
  1  6  1  0  0  0  0
  1  9  1  0  0  0  0
  2  3  1  0  0  0  0
  2  8  1  0  0  0  0
  2 10  1  0  0  0  0
  3  4  1  0  0  0  0
  3 12  1  0  0  0  0
  3 40  1  0  0  0  0
  4  5  1  0  0  0  0
  5 41  1  0  0  0  0
  5 42  1  0  0  0  0
  6  7  1  0  0  0  0
  6 11  1  0  0  0  0
  6 43  1  0  0  0  0
  7  8  1  0  0  0  0
  8 44  1  0  0  0  0
  8 45  1  0  0  0  0
 10 46  1  0  0  0  0
 11 13  2  0  0  0  0
 11 17  1  0  0  0  0
 12 18  2  0  0  0  0
 12 22  1  0  0  0  0
 13 14  1  0  0  0  0
 13 47  1  0  0  0  0
 14 15  2  0  0  0  0
 14 26  1  0  0  0  0
 15 16  1  0  0  0  0
 15 28  1  0  0  0  0
 16 17  2  0  0  0  0
 16 48  1  0  0  0  0
 17 49  1  0  0  0  0
 18 19  1  0  0  0  0
 18 50  1  0  0  0  0
 19 20  2  0  0  0  0
 19 24  1  0  0  0  0
 20 21  1  0  0  0  0
 20 23  1  0  0  0  0
 21 22  2  0  0  0  0
 21 51  1  0  0  0  0
 22 52  1  0  0  0  0
 23 53  1  0  0  0  0
 24 25  1  0  0  0  0
 25 54  1  0  0  0  0
 25 55  1  0  0  0  0
 25 56  1  0  0  0  0
 26 27  1  0  0  0  0
 27 57  1  0  0  0  0
 27 58  1  0  0  0  0
 27 59  1  0  0  0  0
 28 29  1  0  0  0  0
 29 30  1  0  0  0  0
 29 34  1  0  0  0  0
 29 60  1  0  0  0  0
 30 31  1  0  0  0  0
 31 32  1  0  0  0  0
 31 35  1  0  0  0  0
 31 61  1  0  0  0  0
 32 33  1  0  0  0  0
 32 38  1  0  0  0  0
 32 62  1  0  0  0  0
 33 34  1  0  0  0  0
 33 36  1  0  0  0  0
 33 63  1  0  0  0  0
 34 39  1  0  0  0  0
 34 64  1  0  0  0  0
 35 37  1  0  0  0  0
 35 65  1  0  0  0  0
 35 66  1  0  0  0  0
 36 67  1  0  0  0  0
 37 68  1  0  0  0  0
 38 69  1  0  0  0  0
 39 70  1  0  0  0  0
M  END
> <compound name>
(+)-1-Hydroxypinoresinol-4''-O-?-D-glucopyranoside

> <Unique concatenate(herb_name)>
??, ??

> <ExactMW>
536.1893764639998

> <NumAtoms>
70

> <NumRings>
5

$$$$
Row17
  Mrv15a1201281620283D          

 91 96  0  0  0  0            999 V2000
    6.9060    1.1349    0.5177 C   0  0  2  0  0  0  0  0  0  0  0  0
    8.2007    0.6159    1.1114 C   0  0  1  0  0  0  0  0  0  0  0  0
    9.0641    1.8661    1.2011 C   0  0  2  0  0  0  0  0  0  0  0  0
    8.4952    2.8543    0.3655 O   0  0  0  0  0  0  0  0  0  0  0  0
    7.4125    2.2896   -0.3292 C   0  0  2  0  0  0  0  0  0  0  0  0
    6.1165    1.5197    1.7703 C   0  0  2  0  0  0  0  0  0  0  0  0
    6.6711    0.8254    2.8690 O   0  0  0  0  0  0  0  0  0  0  0  0
    7.7163    0.0075    2.4063 C   0  0  2  0  0  0  0  0  0  0  0  0
   10.5042    1.5382    0.8677 C   0  0  0  0  0  0  0  0  0  0  0  0
   11.3598    1.0310    1.8457 C   0  0  0  0  0  0  0  0  0  0  0  0
   12.6718    0.5971    1.6009 C   0  0  0  0  0  0  0  0  0  0  0  0
   13.1828    0.7130    0.2875 C   0  0  0  0  0  0  0  0  0  0  0  0
   12.3060    1.1886   -0.7016 C   0  0  0  0  0  0  0  0  0  0  0  0
   10.9998    1.5929   -0.4331 C   0  0  0  0  0  0  0  0  0  0  0  0
    8.7766   -0.3431    0.2675 O   0  0  0  0  0  0  0  0  0  0  0  0
    6.3762    0.3544   -0.0757 H   0  0  0  0  0  0  0  0  0  0  0  0
    4.6361    1.2576    1.5853 C   0  0  0  0  0  0  0  0  0  0  0  0
    3.7618    2.2822    1.2207 C   0  0  0  0  0  0  0  0  0  0  0  0
    2.3929    2.0983    0.9712 C   0  0  0  0  0  0  0  0  0  0  0  0
    1.8486    0.8035    1.1317 C   0  0  0  0  0  0  0  0  0  0  0  0
    2.7311   -0.2262    1.4985 C   0  0  0  0  0  0  0  0  0  0  0  0
    4.0904   -0.0174    1.7244 C   0  0  0  0  0  0  0  0  0  0  0  0
    1.6723    3.2293    0.6582 O   0  0  0  0  0  0  0  0  0  0  0  0
    0.3359    3.3365    1.0927 C   0  0  0  0  0  0  0  0  0  0  0  0
    0.5275    0.5943    0.8313 O   0  0  0  0  0  0  0  0  0  0  0  0
   13.3796    0.1631    2.6997 O   0  0  0  0  0  0  0  0  0  0  0  0
   14.7776    0.3321    2.7413 C   0  0  0  0  0  0  0  0  0  0  0  0
   14.4471    0.2551    0.0181 O   0  0  0  0  0  0  0  0  0  0  0  0
   14.8199   -0.1312   -1.2869 C   0  0  2  0  0  0  0  0  0  0  0  0
    0.0579   -0.6880    0.4744 C   0  0  2  0  0  0  0  0  0  0  0  0
   -0.7720   -0.4438   -0.6449 O   0  0  0  0  0  0  0  0  0  0  0  0
   -1.3651   -1.6201   -1.1334 C   0  0  1  0  0  0  0  0  0  0  0  0
   -2.2683   -2.2120   -0.0578 C   0  0  2  0  0  0  0  0  0  0  0  0
   -1.4566   -2.5111    1.1871 C   0  0  1  0  0  0  0  0  0  0  0  0
   -0.7587   -1.2418    1.6189 C   0  0  1  0  0  0  0  0  0  0  0  0
   -2.1281   -1.2888   -2.4073 C   0  0  1  0  0  0  0  0  0  0  0  0
   -2.3144   -2.9503    2.2092 O   0  0  0  0  0  0  0  0  0  0  0  0
   15.5782   -1.3072   -1.0757 O   0  0  0  0  0  0  0  0  0  0  0  0
   16.0555   -1.8590   -2.2763 C   0  0  1  0  0  0  0  0  0  0  0  0
   16.9764   -0.8606   -2.9689 C   0  0  2  0  0  0  0  0  0  0  0  0
   16.2420    0.4421   -3.2162 C   0  0  1  0  0  0  0  0  0  0  0  0
   15.6966    0.9382   -1.8965 C   0  0  1  0  0  0  0  0  0  0  0  0
   17.1330    1.3892   -3.7472 O   0  0  0  0  0  0  0  0  0  0  0  0
   16.7721   -3.1636   -1.9596 C   0  0  1  0  0  0  0  0  0  0  0  0
   15.8467   -4.1047   -1.4517 O   0  0  0  0  0  0  0  0  0  0  0  0
   17.4118   -1.3539   -4.2119 O   0  0  0  0  0  0  0  0  0  0  0  0
   14.9470    2.1061   -2.1079 O   0  0  0  0  0  0  0  0  0  0  0  0
   -2.8538   -3.4149   -0.4907 O   0  0  0  0  0  0  0  0  0  0  0  0
    0.0899   -1.5149    2.7039 O   0  0  0  0  0  0  0  0  0  0  0  0
   -1.2176   -0.9079   -3.4204 O   0  0  0  0  0  0  0  0  0  0  0  0
    9.0274    2.2834    2.2360 H   0  0  0  0  0  0  0  0  0  0  0  0
    6.6353    3.0637   -0.5123 H   0  0  0  0  0  0  0  0  0  0  0  0
    7.7850    1.9149   -1.3112 H   0  0  0  0  0  0  0  0  0  0  0  0
    6.2674    2.6035    1.9926 H   0  0  0  0  0  0  0  0  0  0  0  0
    8.5139   -0.0588    3.1781 H   0  0  0  0  0  0  0  0  0  0  0  0
    7.3014   -1.0123    2.2314 H   0  0  0  0  0  0  0  0  0  0  0  0
   10.9727    0.9471    2.8753 H   0  0  0  0  0  0  0  0  0  0  0  0
   12.6116    1.2552   -1.7560 H   0  0  0  0  0  0  0  0  0  0  0  0
   10.3579    1.9257   -1.2637 H   0  0  0  0  0  0  0  0  0  0  0  0
    9.6942   -0.4981    0.5117 H   0  0  0  0  0  0  0  0  0  0  0  0
    4.1745    3.2986    1.1058 H   0  0  0  0  0  0  0  0  0  0  0  0
    2.3848   -1.2628    1.6241 H   0  0  0  0  0  0  0  0  0  0  0  0
    4.7335   -0.8702    1.9931 H   0  0  0  0  0  0  0  0  0  0  0  0
    0.0569    4.4139    1.0679 H   0  0  0  0  0  0  0  0  0  0  0  0
    0.2363    2.9753    2.1405 H   0  0  0  0  0  0  0  0  0  0  0  0
   -0.3515    2.8056    0.3997 H   0  0  0  0  0  0  0  0  0  0  0  0
   15.0987    0.2358    3.8029 H   0  0  0  0  0  0  0  0  0  0  0  0
   15.2909   -0.4727    2.1722 H   0  0  0  0  0  0  0  0  0  0  0  0
   15.0579    1.3480    2.3842 H   0  0  0  0  0  0  0  0  0  0  0  0
   13.9372   -0.4106   -1.8989 H   0  0  0  0  0  0  0  0  0  0  0  0
    0.8799   -1.3516    0.1353 H   0  0  0  0  0  0  0  0  0  0  0  0
   -0.5627   -2.3523   -1.3929 H   0  0  0  0  0  0  0  0  0  0  0  0
   -3.1005   -1.5080    0.1759 H   0  0  0  0  0  0  0  0  0  0  0  0
   -0.7174   -3.3234    0.9980 H   0  0  0  0  0  0  0  0  0  0  0  0
   -1.5044   -0.4888    1.9657 H   0  0  0  0  0  0  0  0  0  0  0  0
   -2.6855   -2.1702   -2.7952 H   0  0  0  0  0  0  0  0  0  0  0  0
   -2.8423   -0.4498   -2.2556 H   0  0  0  0  0  0  0  0  0  0  0  0
   -1.7993   -3.0725    3.0108 H   0  0  0  0  0  0  0  0  0  0  0  0
   15.1866   -2.0903   -2.9385 H   0  0  0  0  0  0  0  0  0  0  0  0
   17.8863   -0.6830   -2.3497 H   0  0  0  0  0  0  0  0  0  0  0  0
   15.4197    0.3053   -3.9560 H   0  0  0  0  0  0  0  0  0  0  0  0
   16.5290    1.2043   -1.2041 H   0  0  0  0  0  0  0  0  0  0  0  0
   16.6749    2.2300   -3.8261 H   0  0  0  0  0  0  0  0  0  0  0  0
   17.2232   -3.6176   -2.8699 H   0  0  0  0  0  0  0  0  0  0  0  0
   17.5677   -3.0223   -1.1953 H   0  0  0  0  0  0  0  0  0  0  0  0
   16.2991   -4.9333   -1.2776 H   0  0  0  0  0  0  0  0  0  0  0  0
   17.8922   -0.6502   -4.6577 H   0  0  0  0  0  0  0  0  0  0  0  0
   14.4971    2.3367   -1.2877 H   0  0  0  0  0  0  0  0  0  0  0  0
   -3.3165   -3.8028    0.2579 H   0  0  0  0  0  0  0  0  0  0  0  0
    0.6320   -0.7359    2.8716 H   0  0  0  0  0  0  0  0  0  0  0  0
   -1.7011   -0.7144   -4.2268 H   0  0  0  0  0  0  0  0  0  0  0  0
  1  2  1  0  0  0  0
  1  5  1  0  0  0  0
  1  6  1  0  0  0  0
  1 16  1  0  0  0  0
  2  3  1  0  0  0  0
  2  8  1  0  0  0  0
  2 15  1  0  0  0  0
  3  4  1  0  0  0  0
  3  9  1  0  0  0  0
  3 51  1  0  0  0  0
  4  5  1  0  0  0  0
  5 52  1  0  0  0  0
  5 53  1  0  0  0  0
  6  7  1  0  0  0  0
  6 17  1  0  0  0  0
  6 54  1  0  0  0  0
  7  8  1  0  0  0  0
  8 55  1  0  0  0  0
  8 56  1  0  0  0  0
  9 10  2  0  0  0  0
  9 14  1  0  0  0  0
 10 11  1  0  0  0  0
 10 57  1  0  0  0  0
 11 12  2  0  0  0  0
 11 26  1  0  0  0  0
 12 13  1  0  0  0  0
 12 28  1  0  0  0  0
 13 14  2  0  0  0  0
 13 58  1  0  0  0  0
 14 59  1  0  0  0  0
 15 60  1  0  0  0  0
 17 18  2  0  0  0  0
 17 22  1  0  0  0  0
 18 19  1  0  0  0  0
 18 61  1  0  0  0  0
 19 20  2  0  0  0  0
 19 23  1  0  0  0  0
 20 21  1  0  0  0  0
 20 25  1  0  0  0  0
 21 22  2  0  0  0  0
 21 62  1  0  0  0  0
 22 63  1  0  0  0  0
 23 24  1  0  0  0  0
 24 64  1  0  0  0  0
 24 65  1  0  0  0  0
 24 66  1  0  0  0  0
 25 30  1  0  0  0  0
 26 27  1  0  0  0  0
 27 67  1  0  0  0  0
 27 68  1  0  0  0  0
 27 69  1  0  0  0  0
 28 29  1  0  0  0  0
 29 38  1  0  0  0  0
 29 42  1  0  0  0  0
 29 70  1  0  0  0  0
 30 31  1  0  0  0  0
 30 35  1  0  0  0  0
 30 71  1  0  0  0  0
 31 32  1  0  0  0  0
 32 33  1  0  0  0  0
 32 36  1  0  0  0  0
 32 72  1  0  0  0  0
 33 34  1  0  0  0  0
 33 48  1  0  0  0  0
 33 73  1  0  0  0  0
 34 35  1  0  0  0  0
 34 37  1  0  0  0  0
 34 74  1  0  0  0  0
 35 49  1  0  0  0  0
 35 75  1  0  0  0  0
 36 50  1  0  0  0  0
 36 76  1  0  0  0  0
 36 77  1  0  0  0  0
 37 78  1  0  0  0  0
 38 39  1  0  0  0  0
 39 40  1  0  0  0  0
 39 44  1  0  0  0  0
 39 79  1  0  0  0  0
 40 41  1  0  0  0  0
 40 46  1  0  0  0  0
 40 80  1  0  0  0  0
 41 42  1  0  0  0  0
 41 43  1  0  0  0  0
 41 81  1  0  0  0  0
 42 47  1  0  0  0  0
 42 82  1  0  0  0  0
 43 83  1  0  0  0  0
 44 45  1  0  0  0  0
 44 84  1  0  0  0  0
 44 85  1  0  0  0  0
 45 86  1  0  0  0  0
 46 87  1  0  0  0  0
 47 88  1  0  0  0  0
 48 89  1  0  0  0  0
 49 90  1  0  0  0  0
 50 91  1  0  0  0  0
M  END
> <compound name>
(+)-1-Hydroxypinoresinol-4',4''-di-O-beta-D-glucopyranoside

> <Unique concatenate(herb_name)>
?????

> <ExactMW>
698.2421998840001

> <NumAtoms>
91

> <NumRings>
6

$$$$
Row18
  Mrv15a1201281620283D          

 91 96  0  0  0  0            999 V2000
    8.5675    2.7734    0.7188 O   0  0  0  0  0  0  0  0  0  0  0  0
    7.4432    2.4175   -0.0418 C   0  0  1  0  0  0  0  0  0  0  0  0
    6.8332    1.2130    0.6372 C   0  0  1  0  0  0  0  0  0  0  0  0
    8.0644    0.4767    1.1322 C   0  0  1  0  0  0  0  0  0  0  0  0
    9.0527    1.6208    1.3760 C   0  0  1  0  0  0  0  0  0  0  0  0
    6.0349    1.4722    1.9086 C   0  0  2  0  0  0  0  0  0  0  0  0
    6.5904    0.6842    2.9417 O   0  0  0  0  0  0  0  0  0  0  0  0
    7.5249   -0.2002    2.3800 C   0  0  2  0  0  0  0  0  0  0  0  0
    8.4474   -0.2565    0.3870 H   0  0  0  0  0  0  0  0  0  0  0  0
    6.1175    0.4338   -0.2810 O   0  0  0  0  0  0  0  0  0  0  0  0
    4.5550    1.2209    1.6996 C   0  0  0  0  0  0  0  0  0  0  0  0
   10.4669    1.2859    0.9458 C   0  0  0  0  0  0  0  0  0  0  0  0
    3.7169    2.2455    1.2577 C   0  0  0  0  0  0  0  0  0  0  0  0
    2.3579    2.0755    0.9547 C   0  0  0  0  0  0  0  0  0  0  0  0
    1.7855    0.7947    1.1278 C   0  0  0  0  0  0  0  0  0  0  0  0
    2.6285   -0.2332    1.5790 C   0  0  0  0  0  0  0  0  0  0  0  0
    3.9774   -0.0362    1.8701 C   0  0  0  0  0  0  0  0  0  0  0  0
   11.5341    1.3259    1.8453 C   0  0  0  0  0  0  0  0  0  0  0  0
   12.8466    0.9879    1.4899 C   0  0  0  0  0  0  0  0  0  0  0  0
   13.1541    0.7265    0.1382 C   0  0  0  0  0  0  0  0  0  0  0  0
   12.0795    0.6807   -0.7634 C   0  0  0  0  0  0  0  0  0  0  0  0
   10.7665    0.9487   -0.3746 C   0  0  0  0  0  0  0  0  0  0  0  0
   13.8533    1.1314    2.4113 O   0  0  0  0  0  0  0  0  0  0  0  0
   14.2156   -0.0719    3.0488 C   0  0  0  0  0  0  0  0  0  0  0  0
   14.4754    0.4980   -0.1569 O   0  0  0  0  0  0  0  0  0  0  0  0
   14.9156    0.0737   -1.4279 C   0  0  2  0  0  0  0  0  0  0  0  0
   15.4398   -1.2225   -1.2265 O   0  0  0  0  0  0  0  0  0  0  0  0
   15.9832   -1.7724   -2.4004 C   0  0  1  0  0  0  0  0  0  0  0  0
   17.1156   -0.8894   -2.9165 C   0  0  2  0  0  0  0  0  0  0  0  0
   16.6227    0.5241   -3.1475 C   0  0  1  0  0  0  0  0  0  0  0  0
   16.0107    1.0204   -1.8597 C   0  0  1  0  0  0  0  0  0  0  0  0
   16.4767   -3.1800   -2.0949 C   0  0  1  0  0  0  0  0  0  0  0  0
   17.7033    1.3466   -3.5061 O   0  0  0  0  0  0  0  0  0  0  0  0
   17.6175   -1.3698   -4.1394 O   0  0  0  0  0  0  0  0  0  0  0  0
   15.4525    2.2938   -2.0608 O   0  0  0  0  0  0  0  0  0  0  0  0
    1.6695    3.2051    0.5727 O   0  0  0  0  0  0  0  0  0  0  0  0
    0.3163    3.3427    0.9426 C   0  0  0  0  0  0  0  0  0  0  0  0
    0.4792    0.5986    0.7620 O   0  0  0  0  0  0  0  0  0  0  0  0
   -0.0073   -0.6902    0.4563 C   0  0  2  0  0  0  0  0  0  0  0  0
   -0.7692   -0.4904   -0.7181 O   0  0  0  0  0  0  0  0  0  0  0  0
   -1.3739   -1.6756   -1.1687 C   0  0  1  0  0  0  0  0  0  0  0  0
   -2.3468   -2.1798   -0.1088 C   0  0  2  0  0  0  0  0  0  0  0  0
   -1.6125   -2.4221    1.1951 C   0  0  1  0  0  0  0  0  0  0  0  0
   -0.8995   -1.1482    1.5860 C   0  0  1  0  0  0  0  0  0  0  0  0
   -2.0631   -1.3927   -2.4953 C   0  0  1  0  0  0  0  0  0  0  0  0
   -2.5379   -2.7721    2.1925 O   0  0  0  0  0  0  0  0  0  0  0  0
   -1.0951   -1.0569   -3.4700 O   0  0  0  0  0  0  0  0  0  0  0  0
   -2.9423   -3.3923   -0.4990 O   0  0  0  0  0  0  0  0  0  0  0  0
   -0.1162   -1.3750    2.7290 O   0  0  0  0  0  0  0  0  0  0  0  0
   15.3871   -4.0082   -1.7411 O   0  0  0  0  0  0  0  0  0  0  0  0
    6.7431    3.2791   -0.1061 H   0  0  0  0  0  0  0  0  0  0  0  0
    7.7888    2.1607   -1.0699 H   0  0  0  0  0  0  0  0  0  0  0  0
    9.0542    1.8712    2.4639 H   0  0  0  0  0  0  0  0  0  0  0  0
    6.1712    2.5321    2.2321 H   0  0  0  0  0  0  0  0  0  0  0  0
    8.3169   -0.4357    3.1243 H   0  0  0  0  0  0  0  0  0  0  0  0
    6.9969   -1.1441    2.1101 H   0  0  0  0  0  0  0  0  0  0  0  0
    5.5304   -0.1767    0.1705 H   0  0  0  0  0  0  0  0  0  0  0  0
    4.1542    3.2490    1.1208 H   0  0  0  0  0  0  0  0  0  0  0  0
    2.2587   -1.2594    1.7202 H   0  0  0  0  0  0  0  0  0  0  0  0
    4.5857   -0.8932    2.1980 H   0  0  0  0  0  0  0  0  0  0  0  0
   11.3419    1.6328    2.8866 H   0  0  0  0  0  0  0  0  0  0  0  0
   12.2169    0.4543   -1.8302 H   0  0  0  0  0  0  0  0  0  0  0  0
    9.9641    0.9201   -1.1293 H   0  0  0  0  0  0  0  0  0  0  0  0
   15.0343    0.1509    3.7691 H   0  0  0  0  0  0  0  0  0  0  0  0
   14.5823   -0.8098    2.3013 H   0  0  0  0  0  0  0  0  0  0  0  0
   13.3429   -0.4849    3.6024 H   0  0  0  0  0  0  0  0  0  0  0  0
   14.1100    0.0279   -2.1830 H   0  0  0  0  0  0  0  0  0  0  0  0
   15.1776   -1.8383   -3.1706 H   0  0  0  0  0  0  0  0  0  0  0  0
   17.9631   -0.8903   -2.1920 H   0  0  0  0  0  0  0  0  0  0  0  0
   15.8828    0.5619   -3.9798 H   0  0  0  0  0  0  0  0  0  0  0  0
   16.7863    1.1205   -1.0651 H   0  0  0  0  0  0  0  0  0  0  0  0
   16.9566   -3.6478   -2.9833 H   0  0  0  0  0  0  0  0  0  0  0  0
   17.1980   -3.1890   -1.2479 H   0  0  0  0  0  0  0  0  0  0  0  0
   17.3914    2.2535   -3.5638 H   0  0  0  0  0  0  0  0  0  0  0  0
   18.2475   -0.7239   -4.4727 H   0  0  0  0  0  0  0  0  0  0  0  0
   15.0512    2.5810   -1.2350 H   0  0  0  0  0  0  0  0  0  0  0  0
    0.0535    4.4222    0.8735 H   0  0  0  0  0  0  0  0  0  0  0  0
   -0.3464    2.8013    0.2335 H   0  0  0  0  0  0  0  0  0  0  0  0
    0.1641    3.0136    1.9948 H   0  0  0  0  0  0  0  0  0  0  0  0
    0.8097   -1.3958    0.2009 H   0  0  0  0  0  0  0  0  0  0  0  0
   -0.5820   -2.4430   -1.3454 H   0  0  0  0  0  0  0  0  0  0  0  0
   -3.1703   -1.4427    0.0372 H   0  0  0  0  0  0  0  0  0  0  0  0
   -0.8894   -3.2642    1.0981 H   0  0  0  0  0  0  0  0  0  0  0  0
   -1.6388   -0.3546    1.8456 H   0  0  0  0  0  0  0  0  0  0  0  0
   -2.6037   -2.2873   -2.8768 H   0  0  0  0  0  0  0  0  0  0  0  0
   -2.7763   -0.5427   -2.4165 H   0  0  0  0  0  0  0  0  0  0  0  0
   -2.0730   -2.8581    3.0285 H   0  0  0  0  0  0  0  0  0  0  0  0
   -1.5298   -0.9046   -4.3122 H   0  0  0  0  0  0  0  0  0  0  0  0
   -3.4676   -3.7132    0.2399 H   0  0  0  0  0  0  0  0  0  0  0  0
    0.4154   -0.5886    2.8953 H   0  0  0  0  0  0  0  0  0  0  0  0
   15.7040   -4.9047   -1.6067 H   0  0  0  0  0  0  0  0  0  0  0  0
  1  2  1  0  0  0  0
  1  5  1  0  0  0  0
  2  3  1  0  0  0  0
  2 51  1  0  0  0  0
  2 52  1  0  0  0  0
  3  4  1  0  0  0  0
  3  6  1  0  0  0  0
  3 10  1  0  0  0  0
  4  5  1  0  0  0  0
  4  8  1  0  0  0  0
  4  9  1  0  0  0  0
  5 12  1  0  0  0  0
  5 53  1  0  0  0  0
  6  7  1  0  0  0  0
  6 11  1  0  0  0  0
  6 54  1  0  0  0  0
  7  8  1  0  0  0  0
  8 55  1  0  0  0  0
  8 56  1  0  0  0  0
 10 57  1  0  0  0  0
 11 13  2  0  0  0  0
 11 17  1  0  0  0  0
 12 18  2  0  0  0  0
 12 22  1  0  0  0  0
 13 14  1  0  0  0  0
 13 58  1  0  0  0  0
 14 15  2  0  0  0  0
 14 36  1  0  0  0  0
 15 16  1  0  0  0  0
 15 38  1  0  0  0  0
 16 17  2  0  0  0  0
 16 59  1  0  0  0  0
 17 60  1  0  0  0  0
 18 19  1  0  0  0  0
 18 61  1  0  0  0  0
 19 20  2  0  0  0  0
 19 23  1  0  0  0  0
 20 21  1  0  0  0  0
 20 25  1  0  0  0  0
 21 22  2  0  0  0  0
 21 62  1  0  0  0  0
 22 63  1  0  0  0  0
 23 24  1  0  0  0  0
 24 64  1  0  0  0  0
 24 65  1  0  0  0  0
 24 66  1  0  0  0  0
 25 26  1  0  0  0  0
 26 27  1  0  0  0  0
 26 31  1  0  0  0  0
 26 67  1  0  0  0  0
 27 28  1  0  0  0  0
 28 29  1  0  0  0  0
 28 32  1  0  0  0  0
 28 68  1  0  0  0  0
 29 30  1  0  0  0  0
 29 34  1  0  0  0  0
 29 69  1  0  0  0  0
 30 31  1  0  0  0  0
 30 33  1  0  0  0  0
 30 70  1  0  0  0  0
 31 35  1  0  0  0  0
 31 71  1  0  0  0  0
 32 50  1  0  0  0  0
 32 72  1  0  0  0  0
 32 73  1  0  0  0  0
 33 74  1  0  0  0  0
 34 75  1  0  0  0  0
 35 76  1  0  0  0  0
 36 37  1  0  0  0  0
 37 77  1  0  0  0  0
 37 78  1  0  0  0  0
 37 79  1  0  0  0  0
 38 39  1  0  0  0  0
 39 40  1  0  0  0  0
 39 44  1  0  0  0  0
 39 80  1  0  0  0  0
 40 41  1  0  0  0  0
 41 42  1  0  0  0  0
 41 45  1  0  0  0  0
 41 81  1  0  0  0  0
 42 43  1  0  0  0  0
 42 48  1  0  0  0  0
 42 82  1  0  0  0  0
 43 44  1  0  0  0  0
 43 46  1  0  0  0  0
 43 83  1  0  0  0  0
 44 49  1  0  0  0  0
 44 84  1  0  0  0  0
 45 47  1  0  0  0  0
 45 85  1  0  0  0  0
 45 86  1  0  0  0  0
 46 87  1  0  0  0  0
 47 88  1  0  0  0  0
 48 89  1  0  0  0  0
 49 90  1  0  0  0  0
 50 91  1  0  0  0  0
M  END
> <compound name>
(+)-1-Hydroxypinoresinol-4',4''-di-O-?-D-glucopyranoside

> <Unique concatenate(herb_name)>
??

> <ExactMW>
698.242199884

> <NumAtoms>
91

> <NumRings>
6

$$$$
Row19
  Mrv15a1201281620283D          

 70 74  0  0  0  0            999 V2000
    6.8636    0.7870   -0.0937 C   0  0  2  0  0  0  0  0  0  0  0  0
    8.1520    0.1534    0.3929 C   0  0  1  0  0  0  0  0  0  0  0  0
    9.0361    1.3832    0.6126 C   0  0  2  0  0  0  0  0  0  0  0  0
    8.4955    2.4544   -0.1357 O   0  0  0  0  0  0  0  0  0  0  0  0
    7.3775    1.9896   -0.8482 C   0  0  2  0  0  0  0  0  0  0  0  0
    6.1068    1.0524    1.1993 C   0  0  2  0  0  0  0  0  0  0  0  0
    6.6676    0.2437    2.2134 O   0  0  0  0  0  0  0  0  0  0  0  0
    7.6740   -0.5574    1.6481 C   0  0  2  0  0  0  0  0  0  0  0  0
    6.1625   -0.0935   -0.9280 O   0  0  0  0  0  0  0  0  0  0  0  0
    8.5867   -0.5418   -0.3610 H   0  0  0  0  0  0  0  0  0  0  0  0
    4.6240    0.8367    0.9944 C   0  0  0  0  0  0  0  0  0  0  0  0
   10.4875    1.1273    0.2644 C   0  0  0  0  0  0  0  0  0  0  0  0
    3.8285    1.8593    0.4775 C   0  0  0  0  0  0  0  0  0  0  0  0
    2.4716    1.7144    0.1537 C   0  0  0  0  0  0  0  0  0  0  0  0
    1.8574    0.4630    0.3884 C   0  0  0  0  0  0  0  0  0  0  0  0
    2.6729   -0.5753    0.8670 C   0  0  0  0  0  0  0  0  0  0  0  0
    4.0215   -0.4064    1.1729 C   0  0  0  0  0  0  0  0  0  0  0  0
   11.4785    1.0910    1.2486 C   0  0  0  0  0  0  0  0  0  0  0  0
   12.8390    0.8536    0.9944 C   0  0  0  0  0  0  0  0  0  0  0  0
   13.2134    0.6528   -0.3498 C   0  0  0  0  0  0  0  0  0  0  0  0
   12.2275    0.6818   -1.3430 C   0  0  0  0  0  0  0  0  0  0  0  0
   10.8848    0.9139   -1.0558 C   0  0  0  0  0  0  0  0  0  0  0  0
   14.4928    0.4158   -0.7441 O   0  0  0  0  0  0  0  0  0  0  0  0
   13.6750    0.8675    2.0859 O   0  0  0  0  0  0  0  0  0  0  0  0
   15.0683    0.7717    1.9200 C   0  0  0  0  0  0  0  0  0  0  0  0
    1.8287    2.8402   -0.3103 O   0  0  0  0  0  0  0  0  0  0  0  0
    0.4842    3.0607    0.0503 C   0  0  0  0  0  0  0  0  0  0  0  0
    0.5467    0.2880    0.0272 O   0  0  0  0  0  0  0  0  0  0  0  0
    0.0455   -0.9964   -0.2736 C   0  0  2  0  0  0  0  0  0  0  0  0
   -0.7773   -0.7650   -1.4017 O   0  0  0  0  0  0  0  0  0  0  0  0
   -1.3908   -1.9397   -1.8677 C   0  0  1  0  0  0  0  0  0  0  0  0
   -2.2940   -2.5088   -0.7793 C   0  0  2  0  0  0  0  0  0  0  0  0
   -1.4918   -2.7718    0.4789 C   0  0  1  0  0  0  0  0  0  0  0  0
   -0.7946   -1.4921    0.8810 C   0  0  1  0  0  0  0  0  0  0  0  0
   -2.1678   -1.6120   -3.1347 C   0  0  2  0  0  0  0  0  0  0  0  0
   -2.3545   -3.1859    1.5072 O   0  0  0  0  0  0  0  0  0  0  0  0
   -1.2706   -1.2220   -4.1561 O   0  0  0  0  0  0  0  0  0  0  0  0
   -2.8706   -3.7261   -1.1831 O   0  0  0  0  0  0  0  0  0  0  0  0
    0.0213   -1.7398    1.9959 O   0  0  0  0  0  0  0  0  0  0  0  0
    8.9664    1.6975    1.6816 H   0  0  0  0  0  0  0  0  0  0  0  0
    6.6225    2.8011   -0.9367 H   0  0  0  0  0  0  0  0  0  0  0  0
    7.7158    1.7024   -1.8707 H   0  0  0  0  0  0  0  0  0  0  0  0
    6.2683    2.1077    1.5265 H   0  0  0  0  0  0  0  0  0  0  0  0
    8.4879   -0.7209    2.3883 H   0  0  0  0  0  0  0  0  0  0  0  0
    7.2242   -1.5440    1.3872 H   0  0  0  0  0  0  0  0  0  0  0  0
    5.2549    0.2055   -1.0416 H   0  0  0  0  0  0  0  0  0  0  0  0
    4.3001    2.8391    0.2934 H   0  0  0  0  0  0  0  0  0  0  0  0
    2.2825   -1.5927    1.0143 H   0  0  0  0  0  0  0  0  0  0  0  0
    4.6099   -1.2706    1.5195 H   0  0  0  0  0  0  0  0  0  0  0  0
   11.1771    1.2578    2.2962 H   0  0  0  0  0  0  0  0  0  0  0  0
   12.5214    0.5159   -2.3929 H   0  0  0  0  0  0  0  0  0  0  0  0
   10.1454    0.9278   -1.8717 H   0  0  0  0  0  0  0  0  0  0  0  0
   14.5168    0.2898   -1.7064 H   0  0  0  0  0  0  0  0  0  0  0  0
   15.5340    0.8615    2.9272 H   0  0  0  0  0  0  0  0  0  0  0  0
   15.3429   -0.2255    1.5117 H   0  0  0  0  0  0  0  0  0  0  0  0
   15.4438    1.6125    1.2961 H   0  0  0  0  0  0  0  0  0  0  0  0
    0.2660    4.1426   -0.0972 H   0  0  0  0  0  0  0  0  0  0  0  0
   -0.2037    2.4963   -0.6152 H   0  0  0  0  0  0  0  0  0  0  0  0
    0.3250    2.8152    1.1239 H   0  0  0  0  0  0  0  0  0  0  0  0
    0.8550   -1.6870   -0.5894 H   0  0  0  0  0  0  0  0  0  0  0  0
   -0.5988   -2.6829   -2.1268 H   0  0  0  0  0  0  0  0  0  0  0  0
   -3.1313   -1.8048   -0.5656 H   0  0  0  0  0  0  0  0  0  0  0  0
   -0.7511   -3.5887    0.3169 H   0  0  0  0  0  0  0  0  0  0  0  0
   -1.5365   -0.7171    1.1845 H   0  0  0  0  0  0  0  0  0  0  0  0
   -2.8871   -0.7787   -2.9739 H   0  0  0  0  0  0  0  0  0  0  0  0
   -2.7217   -2.4979   -3.5175 H   0  0  0  0  0  0  0  0  0  0  0  0
   -1.8410   -3.2859    2.3128 H   0  0  0  0  0  0  0  0  0  0  0  0
   -1.7591   -1.0661   -4.9677 H   0  0  0  0  0  0  0  0  0  0  0  0
   -3.3381   -4.0939   -0.4273 H   0  0  0  0  0  0  0  0  0  0  0  0
    0.5611   -0.9593    2.1612 H   0  0  0  0  0  0  0  0  0  0  0  0
  1  2  1  0  0  0  0
  1  5  1  0  0  0  0
  1  6  1  0  0  0  0
  1  9  1  0  0  0  0
  2  3  1  0  0  0  0
  2  8  1  0  0  0  0
  2 10  1  0  0  0  0
  3  4  1  0  0  0  0
  3 12  1  0  0  0  0
  3 40  1  0  0  0  0
  4  5  1  0  0  0  0
  5 41  1  0  0  0  0
  5 42  1  0  0  0  0
  6  7  1  0  0  0  0
  6 11  1  0  0  0  0
  6 43  1  0  0  0  0
  7  8  1  0  0  0  0
  8 44  1  0  0  0  0
  8 45  1  0  0  0  0
  9 46  1  0  0  0  0
 11 13  2  0  0  0  0
 11 17  1  0  0  0  0
 12 18  2  0  0  0  0
 12 22  1  0  0  0  0
 13 14  1  0  0  0  0
 13 47  1  0  0  0  0
 14 15  2  0  0  0  0
 14 26  1  0  0  0  0
 15 16  1  0  0  0  0
 15 28  1  0  0  0  0
 16 17  2  0  0  0  0
 16 48  1  0  0  0  0
 17 49  1  0  0  0  0
 18 19  1  0  0  0  0
 18 50  1  0  0  0  0
 19 20  2  0  0  0  0
 19 24  1  0  0  0  0
 20 21  1  0  0  0  0
 20 23  1  0  0  0  0
 21 22  2  0  0  0  0
 21 51  1  0  0  0  0
 22 52  1  0  0  0  0
 23 53  1  0  0  0  0
 24 25  1  0  0  0  0
 25 54  1  0  0  0  0
 25 55  1  0  0  0  0
 25 56  1  0  0  0  0
 26 27  1  0  0  0  0
 27 57  1  0  0  0  0
 27 58  1  0  0  0  0
 27 59  1  0  0  0  0
 28 29  1  0  0  0  0
 29 30  1  0  0  0  0
 29 34  1  0  0  0  0
 29 60  1  0  0  0  0
 30 31  1  0  0  0  0
 31 32  1  0  0  0  0
 31 35  1  0  0  0  0
 31 61  1  0  0  0  0
 32 33  1  0  0  0  0
 32 38  1  0  0  0  0
 32 62  1  0  0  0  0
 33 34  1  0  0  0  0
 33 36  1  0  0  0  0
 33 63  1  0  0  0  0
 34 39  1  0  0  0  0
 34 64  1  0  0  0  0
 35 37  1  0  0  0  0
 35 65  1  0  0  0  0
 35 66  1  0  0  0  0
 36 67  1  0  0  0  0
 37 68  1  0  0  0  0
 38 69  1  0  0  0  0
 39 70  1  0  0  0  0
M  END
> <compound name>
(+)-1-Hydroxypinoresinol-4'-O-?-D-glucopyranoside

> <Unique concatenate(herb_name)>
??, ??

> <ExactMW>
536.1893764639998

> <NumAtoms>
70

> <NumRings>
5

$$$$
Row20
  Mrv15a1201281620283D          

 49 52  0  0  0  0            999 V2000
   -1.0920    0.8460   -1.4610 C   0  0  2  0  0  0  0  0  0  0  0  0
    0.0370   -0.1600   -1.7640 C   0  0  2  0  0  0  0  0  0  0  0  0
   -0.5200   -1.5060   -1.2010 C   0  0  2  0  0  0  0  0  0  0  0  0
   -1.9590   -1.1520   -0.7660 C   0  0  2  0  0  0  0  0  0  0  0  0
   -1.8590    0.2150   -0.4670 O   0  0  0  0  0  0  0  0  0  0  0  0
    1.3670    0.0120   -1.0080 C   0  0  2  0  0  0  0  0  0  0  0  0
    1.1500   -0.6930    0.1860 O   0  0  0  0  0  0  0  0  0  0  0  0
    0.4980   -1.9000   -0.1090 C   0  0  1  0  0  0  0  0  0  0  0  0
    1.7890    1.4120   -0.7300 C   0  0  0  0  0  0  0  0  0  0  0  0
    1.2400    2.1110    0.3580 C   0  0  0  0  0  0  0  0  0  0  0  0
    1.6410    3.4340    0.6170 C   0  0  0  0  0  0  0  0  0  0  0  0
    2.5920    4.0590   -0.2090 C   0  0  0  0  0  0  0  0  0  0  0  0
    3.1430    3.3590   -1.2990 C   0  0  0  0  0  0  0  0  0  0  0  0
    2.7400    2.0370   -1.5570 C   0  0  0  0  0  0  0  0  0  0  0  0
   -0.5550   -2.5040   -2.2070 O   0  0  0  0  0  0  0  0  0  0  0  0
   -2.4960   -1.9060    0.4000 C   0  0  0  0  0  0  0  0  0  0  0  0
   -2.1270   -1.5410    1.7050 C   0  0  0  0  0  0  0  0  0  0  0  0
   -2.6330   -2.2500    2.8110 C   0  0  0  0  0  0  0  0  0  0  0  0
   -3.5100   -3.3320    2.6060 C   0  0  0  0  0  0  0  0  0  0  0  0
   -3.8790   -3.6970    1.2990 C   0  0  0  0  0  0  0  0  0  0  0  0
   -3.3730   -2.9860    0.1970 C   0  0  0  0  0  0  0  0  0  0  0  0
   -4.5530   -4.5260    1.1410 H   0  0  0  0  0  0  0  0  0  0  0  0
   -3.9880   -4.0020    3.6350 O   0  5  0  0  0  0  0  0  0  0  0  0
    2.9630    5.2990    0.0410 O   0  5  0  0  0  0  0  0  0  0  0  0
   -2.2810   -1.9000    4.0310 O   0  0  0  0  0  0  0  0  0  0  0  0
   -1.3950   -0.8030    4.1820 C   0  0  0  0  0  0  0  0  0  0  0  0
    4.0330    3.9390   -2.0780 O   0  0  0  0  0  0  0  0  0  0  0  0
    4.6170    3.1640   -3.1130 C   0  0  0  0  0  0  0  0  0  0  0  0
   -1.7210    0.9760   -2.3320 H   0  0  0  0  0  0  0  0  0  0  0  0
   -0.7750    1.8200   -1.1290 H   0  0  0  0  0  0  0  0  0  0  0  0
    0.2210   -0.1800   -2.8300 H   0  0  0  0  0  0  0  0  0  0  0  0
   -2.6560   -1.2420   -1.5900 H   0  0  0  0  0  0  0  0  0  0  0  0
    2.1600   -0.4920   -1.5430 H   0  0  0  0  0  0  0  0  0  0  0  0
    0.0760   -2.3260    0.7890 H   0  0  0  0  0  0  0  0  0  0  0  0
    1.2500   -2.5860   -0.4780 H   0  0  0  0  0  0  0  0  0  0  0  0
    0.5100    1.6370    0.9980 H   0  0  0  0  0  0  0  0  0  0  0  0
    1.2170    3.9670    1.4550 H   0  0  0  0  0  0  0  0  0  0  0  0
    3.1640    1.5020   -2.3940 H   0  0  0  0  0  0  0  0  0  0  0  0
    0.3240   -2.5260   -2.6190 H   0  0  0  0  0  0  0  0  0  0  0  0
   -1.4530   -0.7110    1.8650 H   0  0  0  0  0  0  0  0  0  0  0  0
   -3.6600   -3.2740   -0.8050 H   0  0  0  0  0  0  0  0  0  0  0  0
   -4.5900   -4.7420    3.4790 H   0  0  0  0  0  0  0  0  0  0  0  0
    3.6150    5.7210   -0.5310 H   0  0  0  0  0  0  0  0  0  0  0  0
   -1.1190   -0.5330    5.2010 H   0  0  0  0  0  0  0  0  0  0  0  0
   -1.8500    0.0720    3.7190 H   0  0  0  0  0  0  0  0  0  0  0  0
   -0.4770   -1.0270    3.6390 H   0  0  0  0  0  0  0  0  0  0  0  0
    5.2950    3.8050   -3.6780 H   0  0  0  0  0  0  0  0  0  0  0  0
    5.0550    2.2710   -2.6680 H   0  0  0  0  0  0  0  0  0  0  0  0
    3.8220    2.8440   -3.7890 H   0  0  0  0  0  0  0  0  0  0  0  0
  1  2  1  0  0  0  0
  1  5  1  0  0  0  0
  1 29  1  0  0  0  0
  1 30  1  0  0  0  0
  2  3  1  0  0  0  0
  2  6  1  0  0  0  0
  2 31  1  0  0  0  0
  3  4  1  0  0  0  0
  3  8  1  0  0  0  0
  3 15  1  0  0  0  0
  4  5  1  0  0  0  0
  4 16  1  0  0  0  0
  4 32  1  0  0  0  0
  6  7  1  0  0  0  0
  6  9  1  0  0  0  0
  6 33  1  0  0  0  0
  7  8  1  0  0  0  0
  8 34  1  0  0  0  0
  8 35  1  0  0  0  0
  9 10  4  0  0  0  0
  9 14  4  0  0  0  0
 10 11  4  0  0  0  0
 10 36  1  0  0  0  0
 11 12  4  0  0  0  0
 11 37  1  0  0  0  0
 12 13  4  0  0  0  0
 12 24  1  0  0  0  0
 13 14  4  0  0  0  0
 13 27  1  0  0  0  0
 14 38  1  0  0  0  0
 15 39  1  0  0  0  0
 16 17  4  0  0  0  0
 16 21  4  0  0  0  0
 17 18  4  0  0  0  0
 17 40  1  0  0  0  0
 18 19  4  0  0  0  0
 18 25  1  0  0  0  0
 19 20  4  0  0  0  0
 19 23  1  0  0  0  0
 20 21  4  0  0  0  0
 20 22  1  0  0  0  0
 21 41  1  0  0  0  0
 23 42  1  0  0  0  0
 24 43  1  0  0  0  0
 25 26  1  0  0  0  0
 26 44  1  0  0  0  0
 26 45  1  0  0  0  0
 26 46  1  0  0  0  0
 27 28  1  0  0  0  0
 28 47  1  0  0  0  0
 28 48  1  0  0  0  0
 28 49  1  0  0  0  0
M  CHG  2  23  -1  24  -1
M  END
> <compound name>
(+)-1-hydroxylpinoresinol

> <Unique concatenate(herb_name)>
??, ????

> <ExactMW>
372.12090297999987

> <NumAtoms>
47

> <NumRings>
4

$$$$
Row21
  Mrv15a1201281620283D          

 49 52  0  0  0  0            999 V2000
   -2.1060    0.4940    0.0740 O   0  0  0  0  0  0  0  0  0  0  0  0
   -1.1560    1.4100   -0.4200 C   0  0  1  0  0  0  0  0  0  0  0  0
    0.1150    1.0840    0.3750 C   0  0  1  0  0  0  0  0  0  0  0  0
   -0.1720   -0.2750    1.0650 C   0  0  1  0  0  0  0  0  0  0  0  0
   -1.4730   -0.7290    0.3670 C   0  0  1  0  0  0  0  0  0  0  0  0
    1.3500    0.7620   -0.4780 C   0  0  2  0  0  0  0  0  0  0  0  0
    2.0080   -0.2130    0.2910 O   0  0  0  0  0  0  0  0  0  0  0  0
    1.0680   -1.1390    0.7850 C   0  0  1  0  0  0  0  0  0  0  0  0
    3.3440    3.4550   -2.2710 C   0  0  0  0  0  0  0  0  0  0  0  0
    3.9320    4.1310   -1.1850 C   0  0  0  0  0  0  0  0  0  0  0  0
    3.6720    3.7030    0.1290 C   0  0  0  0  0  0  0  0  0  0  0  0
    2.8300    2.6040    0.3610 C   0  0  0  0  0  0  0  0  0  0  0  0
    2.2420    1.9280   -0.7230 C   0  0  0  0  0  0  0  0  0  0  0  0
    2.5000    2.3540   -2.0370 C   0  0  0  0  0  0  0  0  0  0  0  0
    4.7230    5.1640   -1.3960 O   0  5  0  0  0  0  0  0  0  0  0  0
   -0.3300   -0.0680    2.4630 O   0  0  0  0  0  0  0  0  0  0  0  0
    0.3260    1.8630    1.0980 H   0  0  0  0  0  0  0  0  0  0  0  0
   -4.0740   -3.3160    2.6210 C   0  0  0  0  0  0  0  0  0  0  0  0
   -4.0060   -1.9450    2.9240 C   0  0  0  0  0  0  0  0  0  0  0  0
   -3.1580   -1.0980    2.1900 C   0  0  0  0  0  0  0  0  0  0  0  0
   -2.3730   -1.6230    1.1490 C   0  0  0  0  0  0  0  0  0  0  0  0
   -2.4400   -2.9940    0.8460 C   0  0  0  0  0  0  0  0  0  0  0  0
   -3.2870   -3.8420    1.5780 C   0  0  0  0  0  0  0  0  0  0  0  0
   -4.8710   -4.1040    3.3150 O   0  5  0  0  0  0  0  0  0  0  0  0
    3.5800    3.8480   -3.5060 O   0  0  0  0  0  0  0  0  0  0  0  0
    3.0310    3.0820   -4.5680 C   0  0  0  0  0  0  0  0  0  0  0  0
   -3.3440   -5.1270    1.2890 O   0  0  0  0  0  0  0  0  0  0  0  0
   -2.5310   -5.6080    0.2270 C   0  0  0  0  0  0  0  0  0  0  0  0
   -1.0290    1.2270   -1.4780 H   0  0  0  0  0  0  0  0  0  0  0  0
   -1.5080    2.4200   -0.2790 H   0  0  0  0  0  0  0  0  0  0  0  0
   -1.2480   -1.2030   -0.5780 H   0  0  0  0  0  0  0  0  0  0  0  0
    1.0740    0.3090   -1.4200 H   0  0  0  0  0  0  0  0  0  0  0  0
    1.4750   -1.6540    1.6450 H   0  0  0  0  0  0  0  0  0  0  0  0
    0.8770   -1.8650    0.0080 H   0  0  0  0  0  0  0  0  0  0  0  0
    4.1210    4.2230    0.9630 H   0  0  0  0  0  0  0  0  0  0  0  0
    2.6350    2.2810    1.3750 H   0  0  0  0  0  0  0  0  0  0  0  0
    2.0510    1.8360   -2.8710 H   0  0  0  0  0  0  0  0  0  0  0  0
    4.8950    5.4510   -2.3030 H   0  0  0  0  0  0  0  0  0  0  0  0
    0.5080    0.2870    2.7970 H   0  0  0  0  0  0  0  0  0  0  0  0
   -4.6080   -1.5390    3.7250 H   0  0  0  0  0  0  0  0  0  0  0  0
   -3.1130   -0.0450    2.4280 H   0  0  0  0  0  0  0  0  0  0  0  0
   -1.8380   -3.4000    0.0450 H   0  0  0  0  0  0  0  0  0  0  0  0
   -5.4040   -3.7290    4.0270 H   0  0  0  0  0  0  0  0  0  0  0  0
    3.2910    3.5660   -5.5100 H   0  0  0  0  0  0  0  0  0  0  0  0
    3.3610    2.0510   -4.4510 H   0  0  0  0  0  0  0  0  0  0  0  0
    1.9450    3.0980   -4.4750 H   0  0  0  0  0  0  0  0  0  0  0  0
   -2.5960   -6.6720    0.0060 H   0  0  0  0  0  0  0  0  0  0  0  0
   -1.4920   -5.3770    0.4630 H   0  0  0  0  0  0  0  0  0  0  0  0
   -2.7950   -5.0630   -0.6780 H   0  0  0  0  0  0  0  0  0  0  0  0
  1  2  1  0  0  0  0
  1  5  1  0  0  0  0
  2  3  1  0  0  0  0
  2 29  1  0  0  0  0
  2 30  1  0  0  0  0
  3  4  1  0  0  0  0
  3  6  1  0  0  0  0
  3 17  1  0  0  0  0
  4  5  1  0  0  0  0
  4  8  1  0  0  0  0
  4 16  1  0  0  0  0
  5 21  1  0  0  0  0
  5 31  1  0  0  0  0
  6  7  1  0  0  0  0
  6 13  1  0  0  0  0
  6 32  1  0  0  0  0
  7  8  1  0  0  0  0
  8 33  1  0  0  0  0
  8 34  1  0  0  0  0
  9 10  4  0  0  0  0
  9 14  4  0  0  0  0
  9 25  1  0  0  0  0
 10 11  4  0  0  0  0
 10 15  1  0  0  0  0
 11 12  4  0  0  0  0
 11 35  1  0  0  0  0
 12 13  4  0  0  0  0
 12 36  1  0  0  0  0
 13 14  4  0  0  0  0
 14 37  1  0  0  0  0
 15 38  1  0  0  0  0
 16 39  1  0  0  0  0
 18 19  4  0  0  0  0
 18 23  4  0  0  0  0
 18 24  1  0  0  0  0
 19 20  4  0  0  0  0
 19 40  1  0  0  0  0
 20 21  4  0  0  0  0
 20 41  1  0  0  0  0
 21 22  4  0  0  0  0
 22 23  4  0  0  0  0
 22 42  1  0  0  0  0
 23 27  1  0  0  0  0
 24 43  1  0  0  0  0
 25 26  1  0  0  0  0
 26 44  1  0  0  0  0
 26 45  1  0  0  0  0
 26 46  1  0  0  0  0
 27 28  1  0  0  0  0
 28 47  1  0  0  0  0
 28 48  1  0  0  0  0
 28 49  1  0  0  0  0
M  CHG  2  15  -1  24  -1
M  END
> <compound name>
(+)-1-hydroxypinoresinol

> <Unique concatenate(herb_name)>
??, ??, ????, ????

> <ExactMW>
372.1209029799999

> <NumAtoms>
47

> <NumRings>
4

$$$$
Row22
  Mrv15a1201281620283D          

 38 42  0  0  0  0            999 V2000
   -0.0847   -0.1812   -0.5104 C   0  0  0  0  0  0  0  0  0  0  0  0
   -0.0605   -1.5677   -0.5070 C   0  0  0  0  0  0  0  0  0  0  0  0
    1.1390   -2.2668   -0.3970 C   0  0  0  0  0  0  0  0  0  0  0  0
    2.3181   -1.5249   -0.2763 C   0  0  0  0  0  0  0  0  0  0  0  0
    2.3017   -0.0958   -0.2321 C   0  0  0  0  0  0  0  0  0  0  0  0
    1.0806    0.5727   -0.3828 C   0  0  0  0  0  0  0  0  0  0  0  0
    3.6625   -2.2665   -0.2518 C   0  0  1  0  0  0  0  0  0  0  0  0
    4.6620   -1.2416   -0.3462 N   0  0  2  0  0  0  0  0  0  0  0  0
    4.5779   -0.2281    0.6764 C   0  0  2  0  0  0  0  0  0  0  0  0
    3.6360    0.6959   -0.1493 C   0  0  2  0  0  0  0  0  0  0  0  0
    5.8779    0.4681    1.0941 C   0  0  1  0  0  0  0  0  0  0  0  0
    5.5249    1.6459    2.0001 C   0  0  1  0  0  0  0  0  0  0  0  0
    4.4273    2.4953    1.4135 C   0  0  0  0  0  0  0  0  0  0  0  0
    3.5772    2.0702    0.4658 C   0  0  0  0  0  0  0  0  0  0  0  0
   -1.3871    0.2477   -0.6818 O   0  0  0  0  0  0  0  0  0  0  0  0
   -2.2143   -0.9149   -0.8125 C   0  0  1  0  0  0  0  0  0  0  0  0
   -1.3462   -2.0463   -0.6711 O   0  0  0  0  0  0  0  0  0  0  0  0
    5.1068    1.1725    3.2671 O   0  0  0  0  0  0  0  0  0  0  0  0
    4.3106    0.6483   -1.5612 C   0  0  1  0  0  0  0  0  0  0  0  0
    5.1387    1.7636   -1.7813 O   0  0  0  0  0  0  0  0  0  0  0  0
    5.1464   -0.6661   -1.5733 C   0  0  2  0  0  0  0  0  0  0  0  0
    1.1531   -3.3660   -0.4382 H   0  0  0  0  0  0  0  0  0  0  0  0
    1.0066    1.6675   -0.4317 H   0  0  0  0  0  0  0  0  0  0  0  0
    3.7618   -2.8280    0.7065 H   0  0  0  0  0  0  0  0  0  0  0  0
    3.7438   -2.9938   -1.0926 H   0  0  0  0  0  0  0  0  0  0  0  0
    4.0853   -0.6081    1.6037 H   0  0  0  0  0  0  0  0  0  0  0  0
    6.5463   -0.2511    1.6227 H   0  0  0  0  0  0  0  0  0  0  0  0
    6.4551    0.8557    0.2264 H   0  0  0  0  0  0  0  0  0  0  0  0
    6.4297    2.2753    2.1713 H   0  0  0  0  0  0  0  0  0  0  0  0
    4.3272    3.5220    1.8057 H   0  0  0  0  0  0  0  0  0  0  0  0
    2.8294    2.7803    0.0805 H   0  0  0  0  0  0  0  0  0  0  0  0
   -2.9954   -0.9244   -0.0183 H   0  0  0  0  0  0  0  0  0  0  0  0
   -2.6951   -0.9280   -1.8181 H   0  0  0  0  0  0  0  0  0  0  0  0
    4.7239    1.9097    3.7478 H   0  0  0  0  0  0  0  0  0  0  0  0
    3.5414    0.6666   -2.3668 H   0  0  0  0  0  0  0  0  0  0  0  0
    5.3750    1.7989   -2.7107 H   0  0  0  0  0  0  0  0  0  0  0  0
    4.9358   -1.3046   -2.4620 H   0  0  0  0  0  0  0  0  0  0  0  0
    6.2426   -0.4860   -1.5271 H   0  0  0  0  0  0  0  0  0  0  0  0
  1  2  1  0  0  0  0
  1  6  2  0  0  0  0
  1 15  1  0  0  0  0
  2  3  2  0  0  0  0
  2 17  1  0  0  0  0
  3  4  1  0  0  0  0
  3 22  1  0  0  0  0
  4  5  2  0  0  0  0
  4  7  1  0  0  0  0
  5  6  1  0  0  0  0
  5 10  1  0  0  0  0
  6 23  1  0  0  0  0
  7  8  1  0  0  0  0
  7 24  1  0  0  0  0
  7 25  1  0  0  0  0
  8  9  1  0  0  0  0
  8 21  1  0  0  0  0
  9 10  1  0  0  0  0
  9 11  1  0  0  0  0
  9 26  1  0  0  0  0
 10 14  1  0  0  0  0
 10 19  1  0  0  0  0
 11 12  1  0  0  0  0
 11 27  1  0  0  0  0
 11 28  1  0  0  0  0
 12 13  1  0  0  0  0
 12 18  1  0  0  0  0
 12 29  1  0  0  0  0
 13 14  2  0  0  0  0
 13 30  1  0  0  0  0
 14 31  1  0  0  0  0
 15 16  1  0  0  0  0
 16 17  1  0  0  0  0
 16 32  1  0  0  0  0
 16 33  1  0  0  0  0
 18 34  1  0  0  0  0
 19 20  1  0  0  0  0
 19 21  1  0  0  0  0
 19 35  1  0  0  0  0
 20 36  1  0  0  0  0
 21 37  1  0  0  0  0
 21 38  1  0  0  0  0
M  END
> <compound name>
(+)-11-Hydroxyvittatine

> <Unique concatenate(herb_name)>
???

> <ExactMW>
287.115758024

> <NumAtoms>
38

> <NumRings>
5

$$$$
Row23
  Mrv15a1201281620283D          

 48 53  0  0  0  0            999 V2000
   -2.5120   -0.1020   -0.5490 C   0  0  0  0  0  0  0  0  0  0  0  0
   -1.9350   -0.4340    0.7070 C   0  0  0  0  0  0  0  0  0  0  0  0
   -2.7910   -0.9650    1.7090 C   0  0  0  0  0  0  0  0  0  0  0  0
   -4.1620   -1.1540    1.4470 C   0  0  0  0  0  0  0  0  0  0  0  0
   -4.7230   -0.8200    0.1930 C   0  0  0  0  0  0  0  0  0  0  0  0
   -3.8980   -0.2970   -0.8050 C   0  0  0  0  0  0  0  0  0  0  0  0
   -5.9710   -0.9080   -0.2710 O   0  0  0  0  0  0  0  0  0  0  0  0
   -6.0060   -0.4180   -1.6290 C   0  0  2  0  0  0  0  0  0  0  0  0
   -4.6330   -0.0570   -1.8910 O   0  0  0  0  0  0  0  0  0  0  0  0
   -1.6780    0.4610   -1.6410 C   0  0  1  0  0  0  0  0  0  0  0  0
   -0.3360    0.9200   -1.2320 N   0  0  1  0  0  0  0  0  0  0  0  0
    0.3580   -0.1130   -0.3910 C   0  0  2  0  0  0  0  0  0  0  0  0
   -0.4710   -0.1930    0.9530 C   0  0  2  0  0  0  0  0  0  0  0  0
    1.8520    0.0060   -0.1460 C   0  0  0  0  0  0  0  0  0  0  0  0
    2.4220   -0.3320    1.1190 C   0  0  0  0  0  0  0  0  0  0  0  0
    1.6230   -0.8830    2.2400 C   0  0  2  0  0  0  0  0  0  0  0  0
    0.1800   -1.2640    1.8770 C   0  0  2  0  0  0  0  0  0  0  0  0
    2.7600    0.4180   -1.1640 C   0  0  0  0  0  0  0  0  0  0  0  0
    4.1430    0.6210   -0.9240 C   0  0  0  0  0  0  0  0  0  0  0  0
    4.6680    0.3420    0.3340 C   0  0  0  0  0  0  0  0  0  0  0  0
    3.8090   -0.1480    1.3420 C   0  0  0  0  0  0  0  0  0  0  0  0
    5.1230    1.0550   -1.7190 O   0  0  0  0  0  0  0  0  0  0  0  0
    6.3600    1.0940   -0.9730 C   0  0  1  0  0  0  0  0  0  0  0  0
    5.9750    0.6090    0.3340 O   0  0  0  0  0  0  0  0  0  0  0  0
    0.1640   -2.5450    1.2680 O   0  0  0  0  0  0  0  0  0  0  0  0
    0.2640   -1.0680   -0.9160 H   0  0  0  0  0  0  0  0  0  0  0  0
    0.3180    1.4940   -2.4020 C   0  0  0  0  0  0  0  0  0  0  0  0
   -0.3910    1.1640    1.6800 C   0  0  0  0  0  0  0  0  0  0  0  0
   -2.4240   -1.2290    2.6880 H   0  0  0  0  0  0  0  0  0  0  0  0
   -4.8030   -1.5610    2.2170 H   0  0  0  0  0  0  0  0  0  0  0  0
   -6.6450    0.4530   -1.6950 H   0  0  0  0  0  0  0  0  0  0  0  0
   -6.3200   -1.2050   -2.3010 H   0  0  0  0  0  0  0  0  0  0  0  0
   -1.5780   -0.3030   -2.4140 H   0  0  0  0  0  0  0  0  0  0  0  0
   -2.2170    1.2930   -2.1000 H   0  0  0  0  0  0  0  0  0  0  0  0
    1.5920   -0.1210    3.0200 H   0  0  0  0  0  0  0  0  0  0  0  0
    2.1410   -1.7360    2.6860 H   0  0  0  0  0  0  0  0  0  0  0  0
   -0.3510   -1.3690    2.8220 H   0  0  0  0  0  0  0  0  0  0  0  0
    2.4450    0.5900   -2.1760 H   0  0  0  0  0  0  0  0  0  0  0  0
    4.2290   -0.3890    2.3090 H   0  0  0  0  0  0  0  0  0  0  0  0
    7.0960    0.4410   -1.4220 H   0  0  0  0  0  0  0  0  0  0  0  0
    6.7270    2.1090   -0.9020 H   0  0  0  0  0  0  0  0  0  0  0  0
   -0.7600   -2.8380    1.2400 H   0  0  0  0  0  0  0  0  0  0  0  0
   -0.4040    2.0720   -2.9760 H   0  0  0  0  0  0  0  0  0  0  0  0
    1.1760    2.0860   -2.0840 H   0  0  0  0  0  0  0  0  0  0  0  0
    0.6880    0.6910   -3.0430 H   0  0  0  0  0  0  0  0  0  0  0  0
   -0.7930    1.1070    2.6900 H   0  0  0  0  0  0  0  0  0  0  0  0
   -0.9550    1.9240    1.1370 H   0  0  0  0  0  0  0  0  0  0  0  0
    0.6430    1.5020    1.7500 H   0  0  0  0  0  0  0  0  0  0  0  0
  1  2  4  0  0  0  0
  1  6  4  0  0  0  0
  1 10  1  0  0  0  0
  2  3  4  0  0  0  0
  2 13  1  0  0  0  0
  3  4  4  0  0  0  0
  3 29  1  0  0  0  0
  4  5  4  0  0  0  0
  4 30  1  0  0  0  0
  5  6  4  0  0  0  0
  5  7  1  0  0  0  0
  6  9  1  0  0  0  0
  7  8  1  0  0  0  0
  8  9  1  0  0  0  0
  8 31  1  0  0  0  0
  8 32  1  0  0  0  0
 10 11  1  0  0  0  0
 10 33  1  0  0  0  0
 10 34  1  0  0  0  0
 11 12  1  0  0  0  0
 11 27  1  0  0  0  0
 12 13  1  0  0  0  0
 12 14  1  0  0  0  0
 12 26  1  0  0  0  0
 13 17  1  0  0  0  0
 13 28  1  0  0  0  0
 14 15  4  0  0  0  0
 14 18  4  0  0  0  0
 15 16  1  0  0  0  0
 15 21  4  0  0  0  0
 16 17  1  0  0  0  0
 16 35  1  0  0  0  0
 16 36  1  0  0  0  0
 17 25  1  0  0  0  0
 17 37  1  0  0  0  0
 18 19  4  0  0  0  0
 18 38  1  0  0  0  0
 19 20  4  0  0  0  0
 19 22  1  0  0  0  0
 20 21  4  0  0  0  0
 20 24  1  0  0  0  0
 21 39  1  0  0  0  0
 22 23  1  0  0  0  0
 23 24  1  0  0  0  0
 23 40  1  0  0  0  0
 23 41  1  0  0  0  0
 25 42  1  0  0  0  0
 27 43  1  0  0  0  0
 27 44  1  0  0  0  0
 27 45  1  0  0  0  0
 28 46  1  0  0  0  0
 28 47  1  0  0  0  0
 28 48  1  0  0  0  0
M  END
> <compound name>
(+)-14-Epicorynoline

> <Unique concatenate(herb_name)>
?????, ????

> <ExactMW>
367.141972772

> <NumAtoms>
48

> <NumRings>
6

$$$$
Row24
  Mrv15a1201281620283D          

 48 51  0  0  0  0            999 V2000
   -1.3090   -3.2350    1.6230 C   0  0  1  0  0  0  0  0  0  0  0  0
   -2.3070   -3.4300    0.4670 C   0  0  1  0  0  0  0  0  0  0  0  0
   -3.2250   -2.2110    0.2720 C   0  0  2  0  0  0  0  0  0  0  0  0
   -2.4450   -0.9650    0.1820 N   0  0  2  0  0  0  0  0  0  0  0  0
   -1.6080   -0.7580    1.3810 C   0  0  1  0  0  0  0  0  0  0  0  0
   -0.5780   -1.8830    1.5200 C   0  0  2  0  0  0  0  0  0  0  0  0
   -3.2190    0.2150   -0.2580 C   0  0  2  0  0  0  0  0  0  0  0  0
   -3.3240    1.2890    0.8360 C   0  0  1  0  0  0  0  0  0  0  0  0
   -1.9400    1.7560    1.3170 C   0  0  2  0  0  0  0  0  0  0  0  0
   -0.9020    0.6070    1.3690 C   0  0  2  0  0  0  0  0  0  0  0  0
    0.1820    0.7420    0.2660 C   0  0  2  0  0  0  0  0  0  0  0  0
    0.9140   -0.5260   -0.0660 N   0  0  0  0  0  0  0  0  0  0  0  0
    0.4570   -1.8750    0.3770 C   0  0  1  0  0  0  0  0  0  0  0  0
    1.1800    1.8690    0.6450 C   0  0  2  0  0  0  0  0  0  0  0  0
    2.4100    1.9940   -0.2770 C   0  0  1  0  0  0  0  0  0  0  0  0
    2.4430    0.9300   -1.3810 C   0  0  2  0  0  0  0  0  0  0  0  0
    2.0350   -0.4340   -0.8670 C   0  0  0  0  0  0  0  0  0  0  0  0
    2.6720   -1.4200   -1.1620 O   0  0  0  0  0  0  0  0  0  0  0  0
   -0.3220    1.0350   -0.6560 H   0  0  0  0  0  0  0  0  0  0  0  0
   -2.2540   -0.7850    2.2600 H   0  0  0  0  0  0  0  0  0  0  0  0
   -0.3910    0.6830    2.3300 H   0  0  0  0  0  0  0  0  0  0  0  0
   -3.8990    2.1420    0.4750 H   0  0  0  0  0  0  0  0  0  0  0  0
    3.7460    0.8770   -1.9450 O   0  0  0  0  0  0  0  0  0  0  0  0
    4.0140    1.9410   -2.6990 C   0  0  0  0  0  0  0  0  0  0  0  0
    3.2010    2.7930   -2.9720 O   0  0  0  0  0  0  0  0  0  0  0  0
    5.4280    2.0250   -3.2070 C   0  0  0  0  0  0  0  0  0  0  0  0
   -0.0330   -1.7270    2.4510 H   0  0  0  0  0  0  0  0  0  0  0  0
   -1.8540   -3.2740    2.5670 H   0  0  0  0  0  0  0  0  0  0  0  0
   -0.5940   -4.0570    1.6490 H   0  0  0  0  0  0  0  0  0  0  0  0
   -1.7620   -3.6210   -0.4570 H   0  0  0  0  0  0  0  0  0  0  0  0
   -2.9080   -4.3210    0.6470 H   0  0  0  0  0  0  0  0  0  0  0  0
   -3.9340   -2.1350    1.0960 H   0  0  0  0  0  0  0  0  0  0  0  0
   -3.8110   -2.3440   -0.6400 H   0  0  0  0  0  0  0  0  0  0  0  0
   -4.2190   -0.0800   -0.5820 H   0  0  0  0  0  0  0  0  0  0  0  0
   -2.7290    0.6390   -1.1350 H   0  0  0  0  0  0  0  0  0  0  0  0
   -3.8830    0.8830    1.6800 H   0  0  0  0  0  0  0  0  0  0  0  0
   -2.0430    2.2110    2.3010 H   0  0  0  0  0  0  0  0  0  0  0  0
   -1.5880    2.5550    0.6620 H   0  0  0  0  0  0  0  0  0  0  0  0
    1.3180   -2.4710    0.6800 H   0  0  0  0  0  0  0  0  0  0  0  0
    0.0450   -2.3670   -0.5040 H   0  0  0  0  0  0  0  0  0  0  0  0
    1.5390    1.6990    1.6600 H   0  0  0  0  0  0  0  0  0  0  0  0
    0.6620    2.8260    0.6800 H   0  0  0  0  0  0  0  0  0  0  0  0
    2.4450    2.9860   -0.7260 H   0  0  0  0  0  0  0  0  0  0  0  0
    3.3120    1.9100    0.3300 H   0  0  0  0  0  0  0  0  0  0  0  0
    1.7560    1.2150   -2.1760 H   0  0  0  0  0  0  0  0  0  0  0  0
    5.5180    2.8490   -3.9140 H   0  0  0  0  0  0  0  0  0  0  0  0
    6.1150    2.1400   -2.3690 H   0  0  0  0  0  0  0  0  0  0  0  0
    5.6890    1.1070   -3.7300 H   0  0  0  0  0  0  0  0  0  0  0  0
  1  2  1  0  0  0  0
  1  6  1  0  0  0  0
  1 28  1  0  0  0  0
  1 29  1  0  0  0  0
  2  3  1  0  0  0  0
  2 30  1  0  0  0  0
  2 31  1  0  0  0  0
  3  4  1  0  0  0  0
  3 32  1  0  0  0  0
  3 33  1  0  0  0  0
  4  5  1  0  0  0  0
  4  7  1  0  0  0  0
  5  6  1  0  0  0  0
  5 10  1  0  0  0  0
  5 20  1  0  0  0  0
  6 13  1  0  0  0  0
  6 27  1  0  0  0  0
  7  8  1  0  0  0  0
  7 34  1  0  0  0  0
  7 35  1  0  0  0  0
  8  9  1  0  0  0  0
  8 22  1  0  0  0  0
  8 36  1  0  0  0  0
  9 10  1  0  0  0  0
  9 37  1  0  0  0  0
  9 38  1  0  0  0  0
 10 11  1  0  0  0  0
 10 21  1  0  0  0  0
 11 12  1  0  0  0  0
 11 14  1  0  0  0  0
 11 19  1  0  0  0  0
 12 13  1  0  0  0  0
 12 17  1  0  0  0  0
 13 39  1  0  0  0  0
 13 40  1  0  0  0  0
 14 15  1  0  0  0  0
 14 41  1  0  0  0  0
 14 42  1  0  0  0  0
 15 16  1  0  0  0  0
 15 43  1  0  0  0  0
 15 44  1  0  0  0  0
 16 17  1  0  0  0  0
 16 23  1  0  0  0  0
 16 45  1  0  0  0  0
 17 18  2  0  0  0  0
 23 24  1  0  0  0  0
 24 25  2  0  0  0  0
 24 26  1  0  0  0  0
 26 46  1  0  0  0  0
 26 47  1  0  0  0  0
 26 48  1  0  0  0  0
M  END
> <compound name>
(+)-14alpha-acetoxymatrine

> <Unique concatenate(herb_name)>
???

> <ExactMW>
306.19434269199996

> <NumAtoms>
48

> <NumRings>
4

$$$$
Row25
  Mrv15a1201281620283D          

 43 46  0  0  0  0            999 V2000
   -0.6970   -2.9430    1.2460 C   0  0  1  0  0  0  0  0  0  0  0  0
   -1.6950   -3.1390    0.0920 C   0  0  1  0  0  0  0  0  0  0  0  0
   -2.6150   -1.9200   -0.1060 C   0  0  2  0  0  0  0  0  0  0  0  0
   -1.8340   -0.6740   -0.1930 N   0  0  2  0  0  0  0  0  0  0  0  0
   -0.9960   -0.4670    1.0060 C   0  0  1  0  0  0  0  0  0  0  0  0
    0.0330   -1.5920    1.1450 C   0  0  2  0  0  0  0  0  0  0  0  0
   -2.6070    0.5060   -0.6330 C   0  0  2  0  0  0  0  0  0  0  0  0
   -2.7130    1.5800    0.4610 C   0  0  1  0  0  0  0  0  0  0  0  0
   -1.3280    2.0470    0.9390 C   0  0  2  0  0  0  0  0  0  0  0  0
   -0.2910    0.8980    0.9940 C   0  0  2  0  0  0  0  0  0  0  0  0
    0.7950    1.0330   -0.1090 C   0  0  2  0  0  0  0  0  0  0  0  0
    1.5250   -0.2360   -0.4410 N   0  0  0  0  0  0  0  0  0  0  0  0
    1.0660   -1.5840    0.0020 C   0  0  1  0  0  0  0  0  0  0  0  0
    1.7930    2.1580    0.2680 C   0  0  2  0  0  0  0  0  0  0  0  0
    3.0230    2.2830   -0.6500 C   0  0  1  0  0  0  0  0  0  0  0  0
    3.0590    1.2170   -1.7580 C   0  0  2  0  0  0  0  0  0  0  0  0
    2.6470   -0.1500   -1.2420 C   0  0  0  0  0  0  0  0  0  0  0  0
    3.2730   -1.1470   -1.5310 O   0  0  0  0  0  0  0  0  0  0  0  0
    0.2910    1.3240   -1.0330 H   0  0  0  0  0  0  0  0  0  0  0  0
   -1.6430   -0.4940    1.8870 H   0  0  0  0  0  0  0  0  0  0  0  0
    0.2230    0.9770    1.9530 H   0  0  0  0  0  0  0  0  0  0  0  0
   -3.2890    2.4340    0.1000 H   0  0  0  0  0  0  0  0  0  0  0  0
    4.3520    1.1950   -2.3320 O   0  0  0  0  0  0  0  0  0  0  0  0
    0.5780   -1.4360    2.0760 H   0  0  0  0  0  0  0  0  0  0  0  0
   -1.2420   -2.9830    2.1910 H   0  0  0  0  0  0  0  0  0  0  0  0
    0.0180   -3.7660    1.2730 H   0  0  0  0  0  0  0  0  0  0  0  0
   -1.1520   -3.3300   -0.8340 H   0  0  0  0  0  0  0  0  0  0  0  0
   -2.2970   -4.0290    0.2710 H   0  0  0  0  0  0  0  0  0  0  0  0
   -3.3240   -1.8440    0.7210 H   0  0  0  0  0  0  0  0  0  0  0  0
   -3.1990   -2.0530   -1.0160 H   0  0  0  0  0  0  0  0  0  0  0  0
   -3.6070    0.2090   -0.9570 H   0  0  0  0  0  0  0  0  0  0  0  0
   -2.1190    0.9300   -1.5100 H   0  0  0  0  0  0  0  0  0  0  0  0
   -3.2720    1.1740    1.3050 H   0  0  0  0  0  0  0  0  0  0  0  0
   -1.4320    2.5000    1.9260 H   0  0  0  0  0  0  0  0  0  0  0  0
   -0.9770    2.8460    0.2870 H   0  0  0  0  0  0  0  0  0  0  0  0
    1.9280   -2.1820    0.3050 H   0  0  0  0  0  0  0  0  0  0  0  0
    0.6540   -2.0760   -0.8770 H   0  0  0  0  0  0  0  0  0  0  0  0
    2.1500    1.9880    1.2830 H   0  0  0  0  0  0  0  0  0  0  0  0
    1.2750    3.1170    0.3030 H   0  0  0  0  0  0  0  0  0  0  0  0
    3.0570    3.2770   -1.1000 H   0  0  0  0  0  0  0  0  0  0  0  0
    3.9200    2.2090   -0.0310 H   0  0  0  0  0  0  0  0  0  0  0  0
    2.3690    1.5020   -2.5510 H   0  0  0  0  0  0  0  0  0  0  0  0
    4.3010    0.6410   -3.1270 H   0  0  0  0  0  0  0  0  0  0  0  0
  1  2  1  0  0  0  0
  1  6  1  0  0  0  0
  1 25  1  0  0  0  0
  1 26  1  0  0  0  0
  2  3  1  0  0  0  0
  2 27  1  0  0  0  0
  2 28  1  0  0  0  0
  3  4  1  0  0  0  0
  3 29  1  0  0  0  0
  3 30  1  0  0  0  0
  4  5  1  0  0  0  0
  4  7  1  0  0  0  0
  5  6  1  0  0  0  0
  5 10  1  0  0  0  0
  5 20  1  0  0  0  0
  6 13  1  0  0  0  0
  6 24  1  0  0  0  0
  7  8  1  0  0  0  0
  7 31  1  0  0  0  0
  7 32  1  0  0  0  0
  8  9  1  0  0  0  0
  8 22  1  0  0  0  0
  8 33  1  0  0  0  0
  9 10  1  0  0  0  0
  9 34  1  0  0  0  0
  9 35  1  0  0  0  0
 10 11  1  0  0  0  0
 10 21  1  0  0  0  0
 11 12  1  0  0  0  0
 11 14  1  0  0  0  0
 11 19  1  0  0  0  0
 12 13  1  0  0  0  0
 12 17  1  0  0  0  0
 13 36  1  0  0  0  0
 13 37  1  0  0  0  0
 14 15  1  0  0  0  0
 14 38  1  0  0  0  0
 14 39  1  0  0  0  0
 15 16  1  0  0  0  0
 15 40  1  0  0  0  0
 15 41  1  0  0  0  0
 16 17  1  0  0  0  0
 16 23  1  0  0  0  0
 16 42  1  0  0  0  0
 17 18  2  0  0  0  0
 23 43  1  0  0  0  0
M  END
> <compound name>
(+)-14alpha-hydroxymatrine

> <Unique concatenate(herb_name)>
??, ???

> <ExactMW>
264.183778008

> <NumAtoms>
43

> <NumRings>
4

$$$$
Row26
  Mrv15a1201281620283D          

 55 56  0  0  0  0            999 V2000
    5.5633    1.9299   -0.4975 C   0  0  1  0  0  0  0  0  0  0  0  0
    6.6678    0.9283   -0.3684 C   0  0  0  0  0  0  0  0  0  0  0  0
    6.4564   -0.3923   -0.1740 C   0  0  0  0  0  0  0  0  0  0  0  0
    5.0381   -0.9955   -0.1830 C   0  0  2  0  0  0  0  0  0  0  0  0
    3.8879    0.0712   -0.1311 C   0  0  2  0  0  0  0  0  0  0  0  0
    4.3963    1.4414    0.3573 C   0  0  1  0  0  0  0  0  0  0  0  0
    4.8720   -1.9318    1.0268 C   0  0  2  0  0  0  0  0  0  0  0  0
    3.5030   -2.6210    1.1196 C   0  0  2  0  0  0  0  0  0  0  0  0
    2.3385   -1.8457    0.4792 C   0  0  2  0  0  0  0  0  0  0  0  0
    2.5301   -0.3082    0.5834 C   0  0  2  0  0  0  0  0  0  0  0  0
    3.6333    0.2350   -1.2094 H   0  0  0  0  0  0  0  0  0  0  0  0
    4.9773   -1.7836   -1.5183 C   0  0  0  0  0  0  0  0  0  0  0  0
    1.3705    0.4230   -0.1789 C   0  0  1  0  0  0  0  0  0  0  0  0
    0.1296    0.8687    0.6189 C   0  0  1  0  0  0  0  0  0  0  0  0
   -1.0116    1.5191   -0.1480 C   0  0  0  0  0  0  0  0  0  0  0  0
   -2.0752    2.1090    0.7534 C   0  0  0  0  0  0  0  0  0  0  0  0
   -1.0797    1.5642   -1.4911 C   0  0  0  0  0  0  0  0  0  0  0  0
   -2.1921    2.1668   -2.3087 C   0  0  1  0  0  0  0  0  0  0  0  0
   -1.9585    3.5517   -2.5244 O   0  0  0  0  0  0  0  0  0  0  0  0
    7.6966   -1.2207   -0.0638 C   0  0  0  0  0  0  0  0  0  0  0  0
    7.7347   -2.5639   -0.1894 O   0  0  0  0  0  0  0  0  0  0  0  0
    8.7772   -0.6975    0.1831 O   0  0  0  0  0  0  0  0  0  0  0  0
    2.5137    0.1086    2.0748 C   0  0  0  0  0  0  0  0  0  0  0  0
    1.0006   -2.4268    0.9758 C   0  0  0  0  0  0  0  0  0  0  0  0
    5.9099    2.9190   -0.1125 H   0  0  0  0  0  0  0  0  0  0  0  0
    5.2849    2.0544   -1.5688 H   0  0  0  0  0  0  0  0  0  0  0  0
    7.6868    1.3433   -0.4433 H   0  0  0  0  0  0  0  0  0  0  0  0
    4.7426    1.3672    1.4152 H   0  0  0  0  0  0  0  0  0  0  0  0
    3.5925    2.2132    0.3192 H   0  0  0  0  0  0  0  0  0  0  0  0
    5.0714   -1.3315    1.9436 H   0  0  0  0  0  0  0  0  0  0  0  0
    5.6435   -2.7318    1.0468 H   0  0  0  0  0  0  0  0  0  0  0  0
    3.2831   -2.8177    2.1960 H   0  0  0  0  0  0  0  0  0  0  0  0
    3.5603   -3.6254    0.6337 H   0  0  0  0  0  0  0  0  0  0  0  0
    2.3345   -2.0808   -0.6124 H   0  0  0  0  0  0  0  0  0  0  0  0
    5.2347   -1.1281   -2.3819 H   0  0  0  0  0  0  0  0  0  0  0  0
    5.6777   -2.6447   -1.5407 H   0  0  0  0  0  0  0  0  0  0  0  0
    3.9851   -2.2188   -1.7467 H   0  0  0  0  0  0  0  0  0  0  0  0
    1.7579    1.3619   -0.6407 H   0  0  0  0  0  0  0  0  0  0  0  0
    1.0620   -0.2269   -1.0293 H   0  0  0  0  0  0  0  0  0  0  0  0
   -0.3077    0.0108    1.1762 H   0  0  0  0  0  0  0  0  0  0  0  0
    0.4543    1.6237    1.3732 H   0  0  0  0  0  0  0  0  0  0  0  0
   -2.8733    2.6635    0.2185 H   0  0  0  0  0  0  0  0  0  0  0  0
   -2.5619    1.3048    1.3496 H   0  0  0  0  0  0  0  0  0  0  0  0
   -1.6179    2.8384    1.4595 H   0  0  0  0  0  0  0  0  0  0  0  0
   -0.2598    1.1467   -2.0952 H   0  0  0  0  0  0  0  0  0  0  0  0
   -2.2574    1.6754   -3.3049 H   0  0  0  0  0  0  0  0  0  0  0  0
   -3.1885    2.0613   -1.8307 H   0  0  0  0  0  0  0  0  0  0  0  0
   -2.6675    3.9115   -3.0616 H   0  0  0  0  0  0  0  0  0  0  0  0
    8.6543   -2.8461   -0.0572 H   0  0  0  0  0  0  0  0  0  0  0  0
    1.6053   -0.2474    2.6048 H   0  0  0  0  0  0  0  0  0  0  0  0
    2.5322    1.2111    2.2120 H   0  0  0  0  0  0  0  0  0  0  0  0
    3.3678   -0.2954    2.6543 H   0  0  0  0  0  0  0  0  0  0  0  0
    0.8299   -2.2453    2.0590 H   0  0  0  0  0  0  0  0  0  0  0  0
    0.1306   -2.0276    0.4100 H   0  0  0  0  0  0  0  0  0  0  0  0
    0.9734   -3.5312    0.8299 H   0  0  0  0  0  0  0  0  0  0  0  0
  1  2  1  0  0  0  0
  1  6  1  0  0  0  0
  1 25  1  0  0  0  0
  1 26  1  0  0  0  0
  2  3  2  0  0  0  0
  2 27  1  0  0  0  0
  3  4  1  0  0  0  0
  3 20  1  0  0  0  0
  4  5  1  0  0  0  0
  4  7  1  0  0  0  0
  4 12  1  0  0  0  0
  5  6  1  0  0  0  0
  5 10  1  0  0  0  0
  5 11  1  0  0  0  0
  6 28  1  0  0  0  0
  6 29  1  0  0  0  0
  7  8  1  0  0  0  0
  7 30  1  0  0  0  0
  7 31  1  0  0  0  0
  8  9  1  0  0  0  0
  8 32  1  0  0  0  0
  8 33  1  0  0  0  0
  9 10  1  0  0  0  0
  9 24  1  0  0  0  0
  9 34  1  0  0  0  0
 10 13  1  0  0  0  0
 10 23  1  0  0  0  0
 12 35  1  0  0  0  0
 12 36  1  0  0  0  0
 12 37  1  0  0  0  0
 13 14  1  0  0  0  0
 13 38  1  0  0  0  0
 13 39  1  0  0  0  0
 14 15  1  0  0  0  0
 14 40  1  0  0  0  0
 14 41  1  0  0  0  0
 15 16  1  0  0  0  0
 15 17  2  0  0  0  0
 16 42  1  0  0  0  0
 16 43  1  0  0  0  0
 16 44  1  0  0  0  0
 17 18  1  0  0  0  0
 17 45  1  0  0  0  0
 18 19  1  0  0  0  0
 18 46  1  0  0  0  0
 18 47  1  0  0  0  0
 19 48  1  0  0  0  0
 20 21  1  0  0  0  0
 20 22  2  0  0  0  0
 21 49  1  0  0  0  0
 23 50  1  0  0  0  0
 23 51  1  0  0  0  0
 23 52  1  0  0  0  0
 24 53  1  0  0  0  0
 24 54  1  0  0  0  0
 24 55  1  0  0  0  0
M  END
> <compound name>
(+)-15-Hydroxy-cis-cleroda-3,13-dien-18-oic acid

> <Unique concatenate(herb_name)>
??????

> <ExactMW>
320.23514488399996

> <NumAtoms>
55

> <NumRings>
2

$$$$
Row27
  Mrv15a1201281620283D          

 70 74  0  0  0  0            999 V2000
    4.9347   -0.0089    1.0020 C   0  0  1  0  0  0  0  0  0  0  0  0
    3.6277    0.5101    0.4346 C   0  0  2  0  0  0  0  0  0  0  0  0
    5.7929    1.2464    1.0829 C   0  0  2  0  0  0  0  0  0  0  0  0
    5.2233    2.2274    0.2409 O   0  0  0  0  0  0  0  0  0  0  0  0
    4.1118    1.6727   -0.4156 C   0  0  2  0  0  0  0  0  0  0  0  0
    2.8613    0.8827    1.7053 C   0  0  2  0  0  0  0  0  0  0  0  0
    3.4325    0.1755    2.7874 O   0  0  0  0  0  0  0  0  0  0  0  0
    4.4822   -0.6243    2.3054 C   0  0  2  0  0  0  0  0  0  0  0  0
    3.0945   -0.2655   -0.1608 H   0  0  0  0  0  0  0  0  0  0  0  0
    5.4933   -0.9671    0.1460 O   0  0  0  0  0  0  0  0  0  0  0  0
    1.3726    0.6266    1.5884 C   0  0  0  0  0  0  0  0  0  0  0  0
    0.4472    1.6728    1.6555 C   0  0  0  0  0  0  0  0  0  0  0  0
   -0.9340    1.4830    1.5096 C   0  0  0  0  0  0  0  0  0  0  0  0
   -1.4128    0.1650    1.4285 C   0  0  0  0  0  0  0  0  0  0  0  0
   -0.4986   -0.8898    1.3558 C   0  0  0  0  0  0  0  0  0  0  0  0
    0.8761   -0.6691    1.4266 C   0  0  0  0  0  0  0  0  0  0  0  0
    7.2374    0.9398    0.7514 C   0  0  0  0  0  0  0  0  0  0  0  0
    8.1570    0.6505    1.7598 C   0  0  0  0  0  0  0  0  0  0  0  0
    9.4825    0.2791    1.5010 C   0  0  0  0  0  0  0  0  0  0  0  0
    9.8687    0.0048    0.1729 C   0  0  0  0  0  0  0  0  0  0  0  0
    8.9623    0.3479   -0.8417 C   0  0  0  0  0  0  0  0  0  0  0  0
    7.6773    0.8152   -0.5665 C   0  0  0  0  0  0  0  0  0  0  0  0
   11.1144   -0.5417   -0.0165 O   0  0  0  0  0  0  0  0  0  0  0  0
   10.3060   -0.0538    2.5466 O   0  0  0  0  0  0  0  0  0  0  0  0
   11.1639    0.9971    2.9303 C   0  0  0  0  0  0  0  0  0  0  0  0
   -1.7988    2.5348    1.6628 O   0  0  0  0  0  0  0  0  0  0  0  0
   -2.1944    3.1208    0.4440 C   0  0  0  0  0  0  0  0  0  0  0  0
   -2.7473   -0.0918    1.3702 O   0  0  0  0  0  0  0  0  0  0  0  0
   11.5672   -0.8861   -1.3072 C   0  0  2  0  0  0  0  0  0  0  0  0
   12.3086   -2.0719   -1.1003 O   0  0  0  0  0  0  0  0  0  0  0  0
   12.8506   -2.5703   -2.2966 C   0  0  1  0  0  0  0  0  0  0  0  0
   13.8282   -1.5504   -2.8682 C   0  0  2  0  0  0  0  0  0  0  0  0
   13.1232   -0.2292   -3.1096 C   0  0  1  0  0  0  0  0  0  0  0  0
   12.4683    0.2120   -1.8203 C   0  0  1  0  0  0  0  0  0  0  0  0
   14.0634    0.7307   -3.5194 O   0  0  0  0  0  0  0  0  0  0  0  0
   13.5119   -3.9089   -2.0061 C   0  0  1  0  0  0  0  0  0  0  0  0
   12.5268   -4.8532   -1.6345 O   0  0  0  0  0  0  0  0  0  0  0  0
   14.3571   -1.9864   -4.0958 O   0  0  0  0  0  0  0  0  0  0  0  0
   11.7004    1.3669   -2.0441 O   0  0  0  0  0  0  0  0  0  0  0  0
    5.7423    1.6662    2.1161 H   0  0  0  0  0  0  0  0  0  0  0  0
    3.3322    2.4522   -0.5637 H   0  0  0  0  0  0  0  0  0  0  0  0
    4.4471    1.3086   -1.4149 H   0  0  0  0  0  0  0  0  0  0  0  0
    3.0319    1.9637    1.9263 H   0  0  0  0  0  0  0  0  0  0  0  0
    5.2960   -0.6773    3.0613 H   0  0  0  0  0  0  0  0  0  0  0  0
    4.0798   -1.6508    2.1406 H   0  0  0  0  0  0  0  0  0  0  0  0
    6.4236   -1.1007    0.3509 H   0  0  0  0  0  0  0  0  0  0  0  0
    0.8131    2.6990    1.8218 H   0  0  0  0  0  0  0  0  0  0  0  0
   -0.8732   -1.9217    1.2524 H   0  0  0  0  0  0  0  0  0  0  0  0
    1.5660   -1.5268    1.3792 H   0  0  0  0  0  0  0  0  0  0  0  0
    7.8238    0.6978    2.8098 H   0  0  0  0  0  0  0  0  0  0  0  0
    9.2092    0.2288   -1.9066 H   0  0  0  0  0  0  0  0  0  0  0  0
    6.9867    1.0100   -1.4030 H   0  0  0  0  0  0  0  0  0  0  0  0
   11.7913    0.6447    3.7787 H   0  0  0  0  0  0  0  0  0  0  0  0
   11.8263    1.2805    2.0819 H   0  0  0  0  0  0  0  0  0  0  0  0
   10.5651    1.8760    3.2589 H   0  0  0  0  0  0  0  0  0  0  0  0
   -2.8868    3.9618    0.6716 H   0  0  0  0  0  0  0  0  0  0  0  0
   -1.3033    3.5162   -0.0932 H   0  0  0  0  0  0  0  0  0  0  0  0
   -2.7249    2.3725   -0.1860 H   0  0  0  0  0  0  0  0  0  0  0  0
   -2.8797   -1.0481    1.2691 H   0  0  0  0  0  0  0  0  0  0  0  0
   10.7286   -1.1452   -1.9846 H   0  0  0  0  0  0  0  0  0  0  0  0
   12.0255   -2.7467   -3.0285 H   0  0  0  0  0  0  0  0  0  0  0  0
   14.6873   -1.4134   -2.1712 H   0  0  0  0  0  0  0  0  0  0  0  0
   12.3654   -0.3220   -3.9211 H   0  0  0  0  0  0  0  0  0  0  0  0
   13.2425    0.4716   -1.0606 H   0  0  0  0  0  0  0  0  0  0  0  0
   13.6198    1.5771   -3.6161 H   0  0  0  0  0  0  0  0  0  0  0  0
   14.0211   -4.3191   -2.9061 H   0  0  0  0  0  0  0  0  0  0  0  0
   14.2471   -3.8373   -1.1745 H   0  0  0  0  0  0  0  0  0  0  0  0
   12.9483   -5.7019   -1.4816 H   0  0  0  0  0  0  0  0  0  0  0  0
   14.8839   -1.2687   -4.4600 H   0  0  0  0  0  0  0  0  0  0  0  0
   11.1931    1.5587   -1.2471 H   0  0  0  0  0  0  0  0  0  0  0  0
  1  2  1  0  0  0  0
  1  3  1  0  0  0  0
  1  8  1  0  0  0  0
  1 10  1  0  0  0  0
  2  5  1  0  0  0  0
  2  6  1  0  0  0  0
  2  9  1  0  0  0  0
  3  4  1  0  0  0  0
  3 17  1  0  0  0  0
  3 40  1  0  0  0  0
  4  5  1  0  0  0  0
  5 41  1  0  0  0  0
  5 42  1  0  0  0  0
  6  7  1  0  0  0  0
  6 11  1  0  0  0  0
  6 43  1  0  0  0  0
  7  8  1  0  0  0  0
  8 44  1  0  0  0  0
  8 45  1  0  0  0  0
 10 46  1  0  0  0  0
 11 12  2  0  0  0  0
 11 16  1  0  0  0  0
 12 13  1  0  0  0  0
 12 47  1  0  0  0  0
 13 14  2  0  0  0  0
 13 26  1  0  0  0  0
 14 15  1  0  0  0  0
 14 28  1  0  0  0  0
 15 16  2  0  0  0  0
 15 48  1  0  0  0  0
 16 49  1  0  0  0  0
 17 18  2  0  0  0  0
 17 22  1  0  0  0  0
 18 19  1  0  0  0  0
 18 50  1  0  0  0  0
 19 20  2  0  0  0  0
 19 24  1  0  0  0  0
 20 21  1  0  0  0  0
 20 23  1  0  0  0  0
 21 22  2  0  0  0  0
 21 51  1  0  0  0  0
 22 52  1  0  0  0  0
 23 29  1  0  0  0  0
 24 25  1  0  0  0  0
 25 53  1  0  0  0  0
 25 54  1  0  0  0  0
 25 55  1  0  0  0  0
 26 27  1  0  0  0  0
 27 56  1  0  0  0  0
 27 57  1  0  0  0  0
 27 58  1  0  0  0  0
 28 59  1  0  0  0  0
 29 30  1  0  0  0  0
 29 34  1  0  0  0  0
 29 60  1  0  0  0  0
 30 31  1  0  0  0  0
 31 32  1  0  0  0  0
 31 36  1  0  0  0  0
 31 61  1  0  0  0  0
 32 33  1  0  0  0  0
 32 38  1  0  0  0  0
 32 62  1  0  0  0  0
 33 34  1  0  0  0  0
 33 35  1  0  0  0  0
 33 63  1  0  0  0  0
 34 39  1  0  0  0  0
 34 64  1  0  0  0  0
 35 65  1  0  0  0  0
 36 37  1  0  0  0  0
 36 66  1  0  0  0  0
 36 67  1  0  0  0  0
 37 68  1  0  0  0  0
 38 69  1  0  0  0  0
 39 70  1  0  0  0  0
M  END
> <compound name>
(+)-1Hydroxypinoresinol-4'-Obeta-D-glucopyranoside

> <Unique concatenate(herb_name)>
??

> <ExactMW>
536.1893764639998

> <NumAtoms>
70

> <NumRings>
5

$$$$
Row28
  Mrv15a1201281620283D          

 40 43  0  0  0  0            999 V2000
   -0.5389    1.4117    2.7798 C   0  0  2  0  0  0  0  0  0  0  0  0
   -0.0626   -0.0282    2.9843 C   0  0  1  0  0  0  0  0  0  0  0  0
    0.3620   -0.6335    1.6395 C   0  0  1  0  0  0  0  0  0  0  0  0
    1.4244    0.1338    1.0102 N   0  0  2  0  0  0  0  0  0  0  0  0
    1.1060    1.5393    0.7924 C   0  0  2  0  0  0  0  0  0  0  0  0
    0.5528    2.2138    2.0644 C   0  0  1  0  0  0  0  0  0  0  0  0
    1.9460   -0.4766   -0.2071 C   0  0  2  0  0  0  0  0  0  0  0  0
    1.2194   -0.1570   -1.5315 C   0  0  2  0  0  0  0  0  0  0  0  0
    1.1302    1.3577   -1.7135 C   0  0  1  0  0  0  0  0  0  0  0  0
    0.3151    1.8248   -0.5065 C   0  0  1  0  0  0  0  0  0  0  0  0
   -1.1079    1.2812   -0.5548 C   0  0  0  0  0  0  0  0  0  0  0  0
   -0.2006   -0.7145   -1.7479 C   0  0  2  0  0  0  0  0  0  0  0  0
   -1.3002    0.0176   -1.0822 N   0  0  0  0  0  0  0  0  0  0  0  0
   -0.2581   -2.2254   -1.4858 C   0  0  1  0  0  0  0  0  0  0  0  0
   -1.6859   -2.7030   -1.7334 C   0  0  2  0  0  0  0  0  0  0  0  0
   -2.6271   -1.7634   -1.0254 C   0  0  0  0  0  0  0  0  0  0  0  0
   -2.6052   -0.4054   -1.0091 C   0  0  0  0  0  0  0  0  0  0  0  0
   -2.0261    1.9387   -0.1215 O   0  0  0  0  0  0  0  0  0  0  0  0
   -0.3881   -0.5904   -2.8485 H   0  0  0  0  0  0  0  0  0  0  0  0
    2.0919    2.0540    0.6244 H   0  0  0  0  0  0  0  0  0  0  0  0
   -0.7825    1.8807    3.7631 H   0  0  0  0  0  0  0  0  0  0  0  0
   -1.4810    1.4124    2.1883 H   0  0  0  0  0  0  0  0  0  0  0  0
    0.8010   -0.0434    3.6912 H   0  0  0  0  0  0  0  0  0  0  0  0
   -0.8782   -0.6371    3.4436 H   0  0  0  0  0  0  0  0  0  0  0  0
    0.7119   -1.6762    1.8344 H   0  0  0  0  0  0  0  0  0  0  0  0
   -0.5380   -0.7138    0.9989 H   0  0  0  0  0  0  0  0  0  0  0  0
    0.1876    3.2422    1.8348 H   0  0  0  0  0  0  0  0  0  0  0  0
    1.3947    2.3362    2.7906 H   0  0  0  0  0  0  0  0  0  0  0  0
    2.0758   -1.5750   -0.0784 H   0  0  0  0  0  0  0  0  0  0  0  0
    2.9951   -0.1065   -0.3304 H   0  0  0  0  0  0  0  0  0  0  0  0
    1.8629   -0.5684   -2.3535 H   0  0  0  0  0  0  0  0  0  0  0  0
    2.1425    1.8241   -1.7329 H   0  0  0  0  0  0  0  0  0  0  0  0
    0.6296    1.6318   -2.6713 H   0  0  0  0  0  0  0  0  0  0  0  0
    0.2115    2.9363   -0.6004 H   0  0  0  0  0  0  0  0  0  0  0  0
    0.4621   -2.7793   -2.1324 H   0  0  0  0  0  0  0  0  0  0  0  0
    0.0048   -2.4521   -0.4285 H   0  0  0  0  0  0  0  0  0  0  0  0
   -1.8078   -3.7421   -1.3454 H   0  0  0  0  0  0  0  0  0  0  0  0
   -1.9304   -2.7214   -2.8208 H   0  0  0  0  0  0  0  0  0  0  0  0
   -3.4147   -2.2359   -0.4111 H   0  0  0  0  0  0  0  0  0  0  0  0
   -2.5187   -0.4183   -2.1123 H   0  0  0  0  0  0  0  0  0  0  0  0
  1  2  1  0  0  0  0
  1  6  1  0  0  0  0
  1 21  1  0  0  0  0
  1 22  1  0  0  0  0
  2  3  1  0  0  0  0
  2 23  1  0  0  0  0
  2 24  1  0  0  0  0
  3  4  1  0  0  0  0
  3 25  1  0  0  0  0
  3 26  1  0  0  0  0
  4  5  1  0  0  0  0
  4  7  1  0  0  0  0
  5  6  1  0  0  0  0
  5 10  1  0  0  0  0
  5 20  1  0  0  0  0
  6 27  1  0  0  0  0
  6 28  1  0  0  0  0
  7  8  1  0  0  0  0
  7 29  1  0  0  0  0
  7 30  1  0  0  0  0
  8  9  1  0  0  0  0
  8 12  1  0  0  0  0
  8 31  1  0  0  0  0
  9 10  1  0  0  0  0
  9 32  1  0  0  0  0
  9 33  1  0  0  0  0
 10 11  1  0  0  0  0
 10 34  1  0  0  0  0
 11 13  1  0  0  0  0
 11 18  2  0  0  0  0
 12 13  1  0  0  0  0
 12 14  1  0  0  0  0
 12 19  1  0  0  0  0
 13 17  1  0  0  0  0
 14 15  1  0  0  0  0
 14 35  1  0  0  0  0
 14 36  1  0  0  0  0
 15 16  1  0  0  0  0
 15 37  1  0  0  0  0
 15 38  1  0  0  0  0
 16 17  2  0  0  0  0
 16 39  1  0  0  0  0
 17 40  1  0  0  0  0
M  END
> <compound name>
(+)-2,3-Dehydro-10-oxo-?-isosparteine

> <Unique concatenate(herb_name)>
?????

> <ExactMW>
246.173213324

> <NumAtoms>
40

> <NumRings>
4

$$$$
Row29
  Mrv15a1201281620283D          

 89 95  0  0  0  0            999 V2000
   -3.6326    2.5029   -0.3116 C   0  0  0  0  0  0  0  0  0  0  0  0
   -3.6868    1.1647   -0.7106 C   0  0  0  0  0  0  0  0  0  0  0  0
   -2.5078    0.4143   -0.7177 C   0  0  0  0  0  0  0  0  0  0  0  0
   -1.3144    0.9702   -0.2213 C   0  0  0  0  0  0  0  0  0  0  0  0
   -1.2961    2.3177    0.1679 C   0  0  0  0  0  0  0  0  0  0  0  0
   -2.4501    3.1133    0.1225 C   0  0  0  0  0  0  0  0  0  0  0  0
   -5.0247    0.5508   -1.0535 C   0  0  1  0  0  0  0  0  0  0  0  0
   -5.0301   -0.9082   -1.5367 C   0  0  1  0  0  0  0  0  0  0  0  0
   -3.8564   -1.6828   -0.9597 N   0  3  2  0  0  0  0  0  0  0  0  0
   -2.5346   -0.9904   -1.2889 C   0  0  1  0  0  0  0  0  0  0  0  0
   -2.2955   -0.8968   -2.8164 C   0  0  1  0  0  0  0  0  0  0  0  0
   -1.0380   -0.1384   -3.1858 C   0  0  0  0  0  0  0  0  0  0  0  0
   -1.0538    1.2467   -3.3641 C   0  0  0  0  0  0  0  0  0  0  0  0
    0.1182    1.9229   -3.6982 C   0  0  0  0  0  0  0  0  0  0  0  0
    1.3246    1.2536   -3.9411 C   0  0  0  0  0  0  0  0  0  0  0  0
    1.3724   -0.1325   -3.6961 C   0  0  0  0  0  0  0  0  0  0  0  0
    0.1821   -0.7949   -3.3608 C   0  0  0  0  0  0  0  0  0  0  0  0
    2.5443   -0.8346   -3.8164 O   0  0  0  0  0  0  0  0  0  0  0  0
    2.4645    1.9709   -4.1946 O   0  0  0  0  0  0  0  0  0  0  0  0
    2.7506    2.1072   -5.5674 C   0  0  0  0  0  0  0  0  0  0  0  0
    3.0942   -1.1216   -2.5983 C   0  0  0  0  0  0  0  0  0  0  0  0
   -0.1699    0.2234   -0.1546 O   0  0  0  0  0  0  0  0  0  0  0  0
   -0.1361    2.8796    0.6025 O   0  0  0  0  0  0  0  0  0  0  0  0
    2.7470   -2.2858   -1.9010 C   0  0  0  0  0  0  0  0  0  0  0  0
    3.2118   -2.5342   -0.6102 C   0  0  0  0  0  0  0  0  0  0  0  0
    4.0659   -1.6274    0.0242 C   0  0  0  0  0  0  0  0  0  0  0  0
    4.5177   -0.5235   -0.7068 C   0  0  0  0  0  0  0  0  0  0  0  0
    4.0253   -0.2710   -1.9887 C   0  0  0  0  0  0  0  0  0  0  0  0
    4.4475   -1.8110    1.4722 C   0  0  1  0  0  0  0  0  0  0  0  0
   -2.3317    4.4307    0.4877 O   0  0  0  0  0  0  0  0  0  0  0  0
   -3.3943    5.3077    0.1974 C   0  0  0  0  0  0  0  0  0  0  0  0
    3.9306   -0.7009    2.4245 C   0  0  2  0  0  0  0  0  0  0  0  0
    0.3382   -0.0765    1.0872 C   0  0  0  0  0  0  0  0  0  0  0  0
    4.4553   -0.9841    3.7689 N   0  0  2  0  0  0  0  0  0  0  0  0
    3.6477   -0.4245    4.8394 C   0  0  1  0  0  0  0  0  0  0  0  0
    2.2599   -1.0723    4.8332 C   0  0  2  0  0  0  0  0  0  0  0  0
    1.6097   -0.7724    3.5146 C   0  0  0  0  0  0  0  0  0  0  0  0
    2.4063   -0.5652    2.3863 C   0  0  0  0  0  0  0  0  0  0  0  0
    0.2228   -0.6434    3.4205 C   0  0  0  0  0  0  0  0  0  0  0  0
   -0.4444   -0.2952    2.2388 C   0  0  0  0  0  0  0  0  0  0  0  0
    1.7295   -0.1806    1.2224 C   0  0  0  0  0  0  0  0  0  0  0  0
   -1.8119   -0.2077    2.2116 O   0  0  0  0  0  0  0  0  0  0  0  0
   -2.3749    0.7275    3.1051 C   0  0  0  0  0  0  0  0  0  0  0  0
    5.8387   -0.5435    3.9205 C   0  0  0  0  0  0  0  0  0  0  0  0
   -1.7179   -1.6088   -0.8479 H   0  0  0  0  0  0  0  0  0  0  0  0
   -3.8865   -3.1003   -1.5172 C   0  0  0  0  0  0  0  0  0  0  0  0
    4.3138    0.2955    2.0937 H   0  0  0  0  0  0  0  0  0  0  0  0
   -4.0121   -1.8059    0.5506 C   0  0  0  0  0  0  0  0  0  0  0  0
   -4.5757    3.0700   -0.3318 H   0  0  0  0  0  0  0  0  0  0  0  0
   -5.6489    0.6199   -0.1297 H   0  0  0  0  0  0  0  0  0  0  0  0
   -5.5264    1.1887   -1.8197 H   0  0  0  0  0  0  0  0  0  0  0  0
   -5.9961   -1.3950   -1.2638 H   0  0  0  0  0  0  0  0  0  0  0  0
   -5.0105   -0.9347   -2.6489 H   0  0  0  0  0  0  0  0  0  0  0  0
   -2.2193   -1.9094   -3.2729 H   0  0  0  0  0  0  0  0  0  0  0  0
   -3.1288   -0.3795   -3.3406 H   0  0  0  0  0  0  0  0  0  0  0  0
   -1.9857    1.8168   -3.2177 H   0  0  0  0  0  0  0  0  0  0  0  0
    0.0888    3.0219   -3.7843 H   0  0  0  0  0  0  0  0  0  0  0  0
    0.2033   -1.8865   -3.2155 H   0  0  0  0  0  0  0  0  0  0  0  0
    3.6815    2.7081   -5.6705 H   0  0  0  0  0  0  0  0  0  0  0  0
    2.9102    1.1051   -6.0243 H   0  0  0  0  0  0  0  0  0  0  0  0
    1.9155    2.6372   -6.0784 H   0  0  0  0  0  0  0  0  0  0  0  0
   -0.2844    3.8219    0.7815 H   0  0  0  0  0  0  0  0  0  0  0  0
    2.0467   -3.0052   -2.3552 H   0  0  0  0  0  0  0  0  0  0  0  0
    2.8506   -3.4269   -0.0745 H   0  0  0  0  0  0  0  0  0  0  0  0
    5.2067    0.1992   -0.2406 H   0  0  0  0  0  0  0  0  0  0  0  0
    4.3443    0.6453   -2.5113 H   0  0  0  0  0  0  0  0  0  0  0  0
    4.0682   -2.7910    1.8456 H   0  0  0  0  0  0  0  0  0  0  0  0
    5.5579   -1.8877    1.4829 H   0  0  0  0  0  0  0  0  0  0  0  0
   -3.0719    6.3366    0.4740 H   0  0  0  0  0  0  0  0  0  0  0  0
   -4.2879    5.0490    0.8074 H   0  0  0  0  0  0  0  0  0  0  0  0
   -3.6195    5.2913   -0.8925 H   0  0  0  0  0  0  0  0  0  0  0  0
    4.1110   -0.6402    5.8331 H   0  0  0  0  0  0  0  0  0  0  0  0
    3.5670    0.6845    4.7436 H   0  0  0  0  0  0  0  0  0  0  0  0
    1.6526   -0.6670    5.6764 H   0  0  0  0  0  0  0  0  0  0  0  0
    2.3344   -2.1781    4.9569 H   0  0  0  0  0  0  0  0  0  0  0  0
   -0.3704   -0.8354    4.3285 H   0  0  0  0  0  0  0  0  0  0  0  0
    2.3103    0.0699    0.3250 H   0  0  0  0  0  0  0  0  0  0  0  0
   -3.4499    0.8512    2.8453 H   0  0  0  0  0  0  0  0  0  0  0  0
   -2.3058    0.3651    4.1533 H   0  0  0  0  0  0  0  0  0  0  0  0
   -1.8666    1.7115    2.9968 H   0  0  0  0  0  0  0  0  0  0  0  0
    6.2440   -0.8443    4.9139 H   0  0  0  0  0  0  0  0  0  0  0  0
    6.5171   -1.0095    3.1738 H   0  0  0  0  0  0  0  0  0  0  0  0
    5.9335    0.5626    3.8299 H   0  0  0  0  0  0  0  0  0  0  0  0
   -3.0117   -3.6914   -1.1623 H   0  0  0  0  0  0  0  0  0  0  0  0
   -4.8079   -3.6381   -1.1977 H   0  0  0  0  0  0  0  0  0  0  0  0
   -3.8912   -3.1199   -2.6283 H   0  0  0  0  0  0  0  0  0  0  0  0
   -4.0530   -0.8185    1.0557 H   0  0  0  0  0  0  0  0  0  0  0  0
   -3.1680   -2.3801    0.9958 H   0  0  0  0  0  0  0  0  0  0  0  0
   -4.9550   -2.3341    0.8183 H   0  0  0  0  0  0  0  0  0  0  0  0
  1  2  1  0  0  0  0
  1  6  2  0  0  0  0
  1 49  1  0  0  0  0
  2  3  2  0  0  0  0
  2  7  1  0  0  0  0
  3  4  1  0  0  0  0
  3 10  1  0  0  0  0
  4  5  2  0  0  0  0
  4 22  1  0  0  0  0
  5  6  1  0  0  0  0
  5 23  1  0  0  0  0
  6 30  1  0  0  0  0
  7  8  1  0  0  0  0
  7 50  1  0  0  0  0
  7 51  1  0  0  0  0
  8  9  1  0  0  0  0
  8 52  1  0  0  0  0
  8 53  1  0  0  0  0
  9 10  1  0  0  0  0
  9 46  1  0  0  0  0
  9 48  1  0  0  0  0
 10 11  1  0  0  0  0
 10 45  1  0  0  0  0
 11 12  1  0  0  0  0
 11 54  1  0  0  0  0
 11 55  1  0  0  0  0
 12 13  2  0  0  0  0
 12 17  1  0  0  0  0
 13 14  1  0  0  0  0
 13 56  1  0  0  0  0
 14 15  2  0  0  0  0
 14 57  1  0  0  0  0
 15 16  1  0  0  0  0
 15 19  1  0  0  0  0
 16 17  2  0  0  0  0
 16 18  1  0  0  0  0
 17 58  1  0  0  0  0
 18 21  1  0  0  0  0
 19 20  1  0  0  0  0
 20 59  1  0  0  0  0
 20 60  1  0  0  0  0
 20 61  1  0  0  0  0
 21 24  1  0  0  0  0
 21 28  2  0  0  0  0
 22 33  1  0  0  0  0
 23 62  1  0  0  0  0
 24 25  2  0  0  0  0
 24 63  1  0  0  0  0
 25 26  1  0  0  0  0
 25 64  1  0  0  0  0
 26 27  2  0  0  0  0
 26 29  1  0  0  0  0
 27 28  1  0  0  0  0
 27 65  1  0  0  0  0
 28 66  1  0  0  0  0
 29 32  1  0  0  0  0
 29 67  1  0  0  0  0
 29 68  1  0  0  0  0
 30 31  1  0  0  0  0
 31 69  1  0  0  0  0
 31 70  1  0  0  0  0
 31 71  1  0  0  0  0
 32 34  1  0  0  0  0
 32 38  1  0  0  0  0
 32 47  1  0  0  0  0
 33 40  1  0  0  0  0
 33 41  2  0  0  0  0
 34 35  1  0  0  0  0
 34 44  1  0  0  0  0
 35 36  1  0  0  0  0
 35 72  1  0  0  0  0
 35 73  1  0  0  0  0
 36 37  1  0  0  0  0
 36 74  1  0  0  0  0
 36 75  1  0  0  0  0
 37 38  2  0  0  0  0
 37 39  1  0  0  0  0
 38 41  1  0  0  0  0
 39 40  2  0  0  0  0
 39 76  1  0  0  0  0
 40 42  1  0  0  0  0
 41 77  1  0  0  0  0
 42 43  1  0  0  0  0
 43 78  1  0  0  0  0
 43 79  1  0  0  0  0
 43 80  1  0  0  0  0
 44 81  1  0  0  0  0
 44 82  1  0  0  0  0
 44 83  1  0  0  0  0
 46 84  1  0  0  0  0
 46 85  1  0  0  0  0
 46 86  1  0  0  0  0
 48 87  1  0  0  0  0
 48 88  1  0  0  0  0
 48 89  1  0  0  0  0
M  CHG  1   9   1
M  END
> <compound name>
(+)-2-N-Methylfangchinoline

> <Unique concatenate(herb_name)>
??, ???

> <ExactMW>
623.312112096

> <NumAtoms>
89

> <NumRings>
8

$$$$
Row30
  Mrv15a1201281620283D          

 92 98  0  0  0  0            999 V2000
   -1.3922    4.7319   -0.9198 C   0  0  0  0  0  0  0  0  0  0  0  0
   -2.5501    4.0634   -0.9198 C   0  0  0  0  0  0  0  0  0  0  0  0
   -2.5501    2.7264   -0.9198 C   0  0  0  0  0  0  0  0  0  0  0  0
   -1.3922    2.0579   -0.9198 C   0  0  0  0  0  0  0  0  0  0  0  0
   -0.2343    2.7264   -0.9198 C   0  0  0  0  0  0  0  0  0  0  0  0
   -0.2343    4.0634   -0.9198 C   0  0  0  0  0  0  0  0  0  0  0  0
   -3.8644    2.0098   -0.9327 C   0  0  1  0  0  0  0  0  0  0  0  0
   -3.6856    0.6327   -1.5581 C   0  0  1  0  0  0  0  0  0  0  0  0
   -2.7123   -0.0057   -0.6363 N   0  3  2  0  0  0  0  0  0  0  0  0
   -1.3556    0.5614   -0.9327 C   0  0  1  0  0  0  0  0  0  0  0  0
   -2.7024   -1.4897   -0.8546 C   0  0  0  0  0  0  0  0  0  0  0  0
   -2.1926   -1.9864   -3.0691 C   0  0  0  0  0  0  0  0  0  0  0  0
   -1.1886   -1.4184   -2.3931 C   0  0  0  0  0  0  0  0  0  0  0  0
   -1.0671    0.0729   -2.3461 C   0  0  1  0  0  0  0  0  0  0  0  0
   -2.3011   -3.3183   -3.1111 C   0  0  0  0  0  0  0  0  0  0  0  0
   -1.3926   -4.0826   -2.4963 C   0  0  0  0  0  0  0  0  0  0  0  0
   -0.3885   -3.5147   -1.8203 C   0  0  0  0  0  0  0  0  0  0  0  0
   -0.2866   -2.1826   -1.7687 C   0  0  0  0  0  0  0  0  0  0  0  0
    0.5322   -4.2893   -1.1971 O   0  0  0  0  0  0  0  0  0  0  0  0
    1.4737   -3.5486   -0.5638 C   0  0  0  0  0  0  0  0  0  0  0  0
    1.3872   -2.2144   -0.5654 C   0  0  0  0  0  0  0  0  0  0  0  0
    2.4953   -4.1515    0.0529 C   0  0  0  0  0  0  0  0  0  0  0  0
    3.4180   -3.4211    0.6875 C   0  0  0  0  0  0  0  0  0  0  0  0
    3.3316   -2.0869    0.6860 C   0  0  0  0  0  0  0  0  0  0  0  0
    2.3162   -1.4836    0.0595 C   0  0  0  0  0  0  0  0  0  0  0  0
   -1.3922    6.0869   -0.9198 O   0  0  0  0  0  0  0  0  0  0  0  0
   -0.1780    6.7879   -0.9198 C   0  0  0  0  0  0  0  0  0  0  0  0
    0.9391    4.7409   -0.9198 O   0  0  0  0  0  0  0  0  0  0  0  0
    0.9391    6.1429   -0.9198 C   0  0  0  0  0  0  0  0  0  0  0  0
    0.9391    2.0489   -0.9315 O   0  0  0  0  0  0  0  0  0  0  0  0
    1.0625    1.2289    0.1401 C   0  0  0  0  0  0  0  0  0  0  0  0
   -0.0289    0.7271    0.7271 C   0  0  0  0  0  0  0  0  0  0  0  0
   -1.2589    1.0478    0.2576 O   0  0  0  0  0  0  0  0  0  0  0  0
   -2.4033    0.5216    0.8732 C   0  0  0  0  0  0  0  0  0  0  0  0
    2.2753    0.9307    0.6175 C   0  0  0  0  0  0  0  0  0  0  0  0
    2.3971    0.1216    1.6749 C   0  0  0  0  0  0  0  0  0  0  0  0
    1.3061   -0.3894    2.2548 C   0  0  0  0  0  0  0  0  0  0  0  0
    0.0934   -0.0912    1.7774 C   0  0  0  0  0  0  0  0  0  0  0  0
    3.7692   -0.1810    2.1913 C   0  0  1  0  0  0  0  0  0  0  0  0
    3.7134   -0.6153    3.5610 N   0  0  0  0  0  0  0  0  0  0  0  0
    2.8462   -1.7530    3.6146 C   0  0  2  0  0  0  0  0  0  0  0  0
    1.4055   -1.2881    3.4479 C   0  0  2  0  0  0  0  0  0  0  0  0
    4.4035   -1.2717    1.3384 C   0  0  1  0  0  0  0  0  0  0  0  0
    4.4022   -0.0169    4.6725 C   0  0  0  0  0  0  0  0  0  0  0  0
    4.3818    0.7466    2.1374 H   0  0  0  0  0  0  0  0  0  0  0  0
   -1.4893   -5.4328   -2.5582 O   0  0  0  0  0  0  0  0  0  0  0  0
   -0.5367   -6.2342   -1.9135 C   0  0  0  0  0  0  0  0  0  0  0  0
   -3.0904    0.2626    0.7902 C   0  0  0  0  0  0  0  0  0  0  0  0
   -0.5909    0.2503   -0.1863 H   0  0  0  0  0  0  0  0  0  0  0  0
   -3.5027    4.6134   -0.9198 H   0  0  0  0  0  0  0  0  0  0  0  0
   -4.2357    1.8978    0.1105 H   0  0  0  0  0  0  0  0  0  0  0  0
   -4.6003    2.5951   -1.5282 H   0  0  0  0  0  0  0  0  0  0  0  0
   -4.6469    0.0722   -1.5807 H   0  0  0  0  0  0  0  0  0  0  0  0
   -3.3445    0.6634   -2.6171 H   0  0  0  0  0  0  0  0  0  0  0  0
   -1.9713   -1.9624   -0.1612 H   0  0  0  0  0  0  0  0  0  0  0  0
   -3.7182   -1.8998   -0.6579 H   0  0  0  0  0  0  0  0  0  0  0  0
   -2.4105   -1.7079   -1.9063 H   0  0  0  0  0  0  0  0  0  0  0  0
   -2.9294   -1.3578   -3.5907 H   0  0  0  0  0  0  0  0  0  0  0  0
   -1.7986    0.5267   -3.0516 H   0  0  0  0  0  0  0  0  0  0  0  0
   -0.0353    0.3706   -2.6384 H   0  0  0  0  0  0  0  0  0  0  0  0
   -3.1377   -3.7853   -3.6515 H   0  0  0  0  0  0  0  0  0  0  0  0
    0.5395   -1.7153   -1.2125 H   0  0  0  0  0  0  0  0  0  0  0  0
    0.5518   -1.7180   -1.0808 H   0  0  0  0  0  0  0  0  0  0  0  0
    2.5767   -5.2484    0.0381 H   0  0  0  0  0  0  0  0  0  0  0  0
    4.2483   -3.9179    1.2109 H   0  0  0  0  0  0  0  0  0  0  0  0
    2.2450   -0.3859    0.0582 H   0  0  0  0  0  0  0  0  0  0  0  0
   -0.3809    7.8823   -0.9198 H   0  0  0  0  0  0  0  0  0  0  0  0
    0.4049    6.5192   -1.8290 H   0  0  0  0  0  0  0  0  0  0  0  0
    0.4055    6.5189   -0.0110 H   0  0  0  0  0  0  0  0  0  0  0  0
    1.9883    6.5144   -0.9198 H   0  0  0  0  0  0  0  0  0  0  0  0
    0.4150    6.5134   -1.8290 H   0  0  0  0  0  0  0  0  0  0  0  0
    0.4144    6.5137   -0.0110 H   0  0  0  0  0  0  0  0  0  0  0  0
   -3.3118    0.8962    0.3506 H   0  0  0  0  0  0  0  0  0  0  0  0
   -2.4308    0.8411    1.9390 H   0  0  0  0  0  0  0  0  0  0  0  0
   -2.3759   -0.5897    0.8187 H   0  0  0  0  0  0  0  0  0  0  0  0
    3.1728    1.3511    0.1404 H   0  0  0  0  0  0  0  0  0  0  0  0
   -0.8037   -0.5191    2.2487 H   0  0  0  0  0  0  0  0  0  0  0  0
    2.9615   -2.2635    4.5970 H   0  0  0  0  0  0  0  0  0  0  0  0
    3.1082   -2.4639    2.7993 H   0  0  0  0  0  0  0  0  0  0  0  0
    0.7453   -2.1722    3.3019 H   0  0  0  0  0  0  0  0  0  0  0  0
    1.0869   -0.7329    4.3584 H   0  0  0  0  0  0  0  0  0  0  0  0
    5.0276   -1.9298    1.9835 H   0  0  0  0  0  0  0  0  0  0  0  0
    5.0406   -0.8041    0.5546 H   0  0  0  0  0  0  0  0  0  0  0  0
    4.9997    0.8515    4.3153 H   0  0  0  0  0  0  0  0  0  0  0  0
    3.6595    0.3291    5.4258 H   0  0  0  0  0  0  0  0  0  0  0  0
    5.0802   -0.7678    5.1364 H   0  0  0  0  0  0  0  0  0  0  0  0
   -0.7823   -7.3074   -2.0766 H   0  0  0  0  0  0  0  0  0  0  0  0
    0.4725   -6.0177   -2.3300 H   0  0  0  0  0  0  0  0  0  0  0  0
   -0.5438   -6.0138   -0.8226 H   0  0  0  0  0  0  0  0  0  0  0  0
   -4.0160    0.8800    0.8195 H   0  0  0  0  0  0  0  0  0  0  0  0
   -3.2724   -0.7029    1.3131 H   0  0  0  0  0  0  0  0  0  0  0  0
   -2.2637    0.8095    1.2964 H   0  0  0  0  0  0  0  0  0  0  0  0
  1  2  2  0  0  0  0
  1  6  1  0  0  0  0
  1 26  1  0  0  0  0
  2  3  1  0  0  0  0
  2 50  1  0  0  0  0
  3  4  2  0  0  0  0
  3  7  1  0  0  0  0
  4  5  1  0  0  0  0
  4 10  1  0  0  0  0
  5  6  2  0  0  0  0
  5 30  1  0  0  0  0
  6 28  1  0  0  0  0
  7  8  1  0  0  0  0
  7 51  1  0  0  0  0
  7 52  1  0  0  0  0
  8  9  1  0  0  0  0
  8 53  1  0  0  0  0
  8 54  1  0  0  0  0
  9 10  1  0  0  0  0
  9 11  1  0  0  0  0
  9 48  1  0  0  0  0
 10 14  1  0  0  0  0
 10 49  1  0  0  0  0
 11 55  1  0  0  0  0
 11 56  1  0  0  0  0
 11 57  1  0  0  0  0
 12 13  2  0  0  0  0
 12 15  1  0  0  0  0
 12 58  1  0  0  0  0
 13 14  1  0  0  0  0
 13 18  1  0  0  0  0
 14 59  1  0  0  0  0
 14 60  1  0  0  0  0
 15 16  2  0  0  0  0
 15 61  1  0  0  0  0
 16 17  1  0  0  0  0
 16 46  1  0  0  0  0
 17 18  2  0  0  0  0
 17 19  1  0  0  0  0
 18 62  1  0  0  0  0
 19 20  1  0  0  0  0
 20 21  2  0  0  0  0
 20 22  1  0  0  0  0
 21 25  1  0  0  0  0
 21 63  1  0  0  0  0
 22 23  2  0  0  0  0
 22 64  1  0  0  0  0
 23 24  1  0  0  0  0
 23 65  1  0  0  0  0
 24 25  2  0  0  0  0
 24 43  1  0  0  0  0
 25 66  1  0  0  0  0
 26 27  1  0  0  0  0
 27 67  1  0  0  0  0
 27 68  1  0  0  0  0
 27 69  1  0  0  0  0
 28 29  1  0  0  0  0
 29 70  1  0  0  0  0
 29 71  1  0  0  0  0
 29 72  1  0  0  0  0
 30 31  1  0  0  0  0
 31 32  1  0  0  0  0
 31 35  2  0  0  0  0
 32 33  1  0  0  0  0
 32 38  2  0  0  0  0
 33 34  1  0  0  0  0
 34 73  1  0  0  0  0
 34 74  1  0  0  0  0
 34 75  1  0  0  0  0
 35 36  1  0  0  0  0
 35 76  1  0  0  0  0
 36 37  2  0  0  0  0
 36 39  1  0  0  0  0
 37 38  1  0  0  0  0
 37 42  1  0  0  0  0
 38 77  1  0  0  0  0
 39 40  1  0  0  0  0
 39 43  1  0  0  0  0
 39 45  1  0  0  0  0
 40 41  1  0  0  0  0
 40 44  1  0  0  0  0
 41 42  1  0  0  0  0
 41 78  1  0  0  0  0
 41 79  1  0  0  0  0
 42 80  1  0  0  0  0
 42 81  1  0  0  0  0
 43 82  1  0  0  0  0
 43 83  1  0  0  0  0
 44 84  1  0  0  0  0
 44 85  1  0  0  0  0
 44 86  1  0  0  0  0
 46 47  1  0  0  0  0
 47 87  1  0  0  0  0
 47 88  1  0  0  0  0
 47 89  1  0  0  0  0
 48 90  1  0  0  0  0
 48 91  1  0  0  0  0
 48 92  1  0  0  0  0
M  CHG  1   9   1
M  END
> <compound name>
(+)-2-N-Methyltetrandrine

> <Unique concatenate(herb_name)>
??, ????

> <ExactMW>
637.32776216

> <NumAtoms>
92

> <NumRings>
8

$$$$
Row31
  Mrv15a1201281620283D          

 87 91  0  0  0  0            999 V2000
    5.8420    0.3300    0.4360 C   0  0  2  0  0  0  0  0  0  0  0  0
    6.6500   -0.9670    0.1860 C   0  0  1  0  0  0  0  0  0  0  0  0
    5.9060   -2.0230   -0.6970 C   0  0  2  0  0  0  0  0  0  0  0  0
    4.3790   -1.8300   -0.4980 C   0  0  1  0  0  0  0  0  0  0  0  0
    3.8730   -0.4510   -1.0290 C   0  0  2  0  0  0  0  0  0  0  0  0
    4.9280    0.6600   -0.7460 C   0  0  1  0  0  0  0  0  0  0  0  0
    3.4900   -2.9750   -1.0210 C   0  0  2  0  0  0  0  0  0  0  0  0
    2.0510   -2.7930   -0.5180 C   0  0  1  0  0  0  0  0  0  0  0  0
    1.4690   -1.3810   -0.7790 C   0  0  2  0  0  0  0  0  0  0  0  0
    2.4630   -0.2560   -0.4710 C   0  0  0  0  0  0  0  0  0  0  0  0
    0.1130   -1.2210   -0.0510 C   0  0  1  0  0  0  0  0  0  0  0  0
   -0.3380    0.2460   -0.1640 C   0  0  2  0  0  0  0  0  0  0  0  0
    0.6520    1.0780    0.6600 C   0  0  1  0  0  0  0  0  0  0  0  0
    2.0860    0.8420    0.2320 C   0  0  0  0  0  0  0  0  0  0  0  0
   -1.0800   -1.9450   -0.6820 C   0  0  2  0  0  0  0  0  0  0  0  0
   -2.3070   -1.1190   -0.2710 C   0  0  2  0  0  0  0  0  0  0  0  0
   -1.7750    0.1700    0.3690 C   0  0  2  0  0  0  0  0  0  0  0  0
    7.9100   -0.6430   -0.3710 O   0  0  0  0  0  0  0  0  0  0  0  0
    6.3400   -3.4260   -0.2440 C   0  0  0  0  0  0  0  0  0  0  0  0
    3.6800   -0.4790   -2.5570 C   0  0  0  0  0  0  0  0  0  0  0  0
   -0.3790    0.7300   -1.6230 C   0  0  0  0  0  0  0  0  0  0  0  0
   -2.6330    1.3930    0.0550 C   0  0  2  0  0  0  0  0  0  0  0  0
    6.2420   -1.9080   -2.1950 C   0  0  0  0  0  0  0  0  0  0  0  0
    4.2400   -1.8340    0.5860 H   0  0  0  0  0  0  0  0  0  0  0  0
    0.1760   -1.6720    1.4200 C   0  0  0  0  0  0  0  0  0  0  0  0
   -1.9960    2.6390    0.6720 C   0  0  0  0  0  0  0  0  0  0  0  0
   -4.0610    1.1540    0.5470 C   0  0  2  0  0  0  0  0  0  0  0  0
   -5.0680    2.1270   -0.0680 C   0  0  1  0  0  0  0  0  0  0  0  0
   -6.4450    1.8830    0.5390 C   0  0  1  0  0  0  0  0  0  0  0  0
   -7.0220    0.4980    0.2710 C   0  0  0  0  0  0  0  0  0  0  0  0
   -6.7910    2.5720    1.8540 C   0  0  2  0  0  0  0  0  0  0  0  0
   -7.4140    3.0470    0.5570 C   0  0  1  0  0  0  0  0  0  0  0  0
   -5.7440    3.4730    2.4980 C   0  0  0  0  0  0  0  0  0  0  0  0
   -7.6970    1.8480    2.8440 C   0  0  0  0  0  0  0  0  0  0  0  0
    6.4980    1.1740    0.6560 H   0  0  0  0  0  0  0  0  0  0  0  0
    5.2210    0.2030    1.3240 H   0  0  0  0  0  0  0  0  0  0  0  0
    6.8710   -1.3950    1.1640 H   0  0  0  0  0  0  0  0  0  0  0  0
    4.4840    1.6480   -0.6390 H   0  0  0  0  0  0  0  0  0  0  0  0
    5.5840    0.7700   -1.6110 H   0  0  0  0  0  0  0  0  0  0  0  0
    3.8570   -3.9400   -0.6720 H   0  0  0  0  0  0  0  0  0  0  0  0
    3.5120   -3.0180   -2.1090 H   0  0  0  0  0  0  0  0  0  0  0  0
    1.4060   -3.5510   -0.9650 H   0  0  0  0  0  0  0  0  0  0  0  0
    2.0630   -3.0040    0.5510 H   0  0  0  0  0  0  0  0  0  0  0  0
    1.2710   -1.3260   -1.8520 H   0  0  0  0  0  0  0  0  0  0  0  0
    0.4180    2.1390    0.5590 H   0  0  0  0  0  0  0  0  0  0  0  0
    0.5620    0.8570    1.7250 H   0  0  0  0  0  0  0  0  0  0  0  0
    2.7970    1.6000    0.5100 H   0  0  0  0  0  0  0  0  0  0  0  0
   -1.1560   -2.9790   -0.3690 H   0  0  0  0  0  0  0  0  0  0  0  0
   -0.9920   -1.9510   -1.7580 H   0  0  0  0  0  0  0  0  0  0  0  0
   -2.9300   -1.6620    0.4260 H   0  0  0  0  0  0  0  0  0  0  0  0
   -2.9120   -0.9080   -1.1430 H   0  0  0  0  0  0  0  0  0  0  0  0
   -1.7560    0.0470    1.4430 H   0  0  0  0  0  0  0  0  0  0  0  0
    8.4710   -1.4300   -0.2910 H   0  0  0  0  0  0  0  0  0  0  0  0
    5.9570   -4.2030   -0.9040 H   0  0  0  0  0  0  0  0  0  0  0  0
    5.9770   -3.6350    0.7620 H   0  0  0  0  0  0  0  0  0  0  0  0
    7.4260   -3.5060   -0.2300 H   0  0  0  0  0  0  0  0  0  0  0  0
    3.1450   -1.3710   -2.8830 H   0  0  0  0  0  0  0  0  0  0  0  0
    4.6430   -0.4610   -3.0680 H   0  0  0  0  0  0  0  0  0  0  0  0
    3.1110    0.3910   -2.8890 H   0  0  0  0  0  0  0  0  0  0  0  0
   -1.1060    0.1740   -2.2150 H   0  0  0  0  0  0  0  0  0  0  0  0
    0.5960    0.6150   -2.0940 H   0  0  0  0  0  0  0  0  0  0  0  0
   -0.6480    1.7850   -1.6700 H   0  0  0  0  0  0  0  0  0  0  0  0
   -2.6060    1.4450   -1.0350 H   0  0  0  0  0  0  0  0  0  0  0  0
    5.4400   -2.2950   -2.8240 H   0  0  0  0  0  0  0  0  0  0  0  0
    7.1490   -2.4670   -2.4300 H   0  0  0  0  0  0  0  0  0  0  0  0
    6.4120   -0.8670   -2.4730 H   0  0  0  0  0  0  0  0  0  0  0  0
    0.3400   -2.7460    1.5080 H   0  0  0  0  0  0  0  0  0  0  0  0
   -0.7540   -1.4340    1.9360 H   0  0  0  0  0  0  0  0  0  0  0  0
    0.9860   -1.1660    1.9430 H   0  0  0  0  0  0  0  0  0  0  0  0
   -2.7500    3.4000    0.8650 H   0  0  0  0  0  0  0  0  0  0  0  0
   -1.4920    2.3890    1.6050 H   0  0  0  0  0  0  0  0  0  0  0  0
   -1.2540    3.0660   -0.0020 H   0  0  0  0  0  0  0  0  0  0  0  0
   -4.1040    1.1930    1.6350 H   0  0  0  0  0  0  0  0  0  0  0  0
   -4.3630    0.1230    0.3690 H   0  0  0  0  0  0  0  0  0  0  0  0
   -4.7540    3.1580    0.0900 H   0  0  0  0  0  0  0  0  0  0  0  0
   -5.1000    2.0140   -1.1520 H   0  0  0  0  0  0  0  0  0  0  0  0
   -6.8220    0.1640   -0.7480 H   0  0  0  0  0  0  0  0  0  0  0  0
   -8.1020    0.4940    0.4160 H   0  0  0  0  0  0  0  0  0  0  0  0
   -6.5900   -0.2360    0.9510 H   0  0  0  0  0  0  0  0  0  0  0  0
   -7.0740    4.0000    0.1480 H   0  0  0  0  0  0  0  0  0  0  0  0
   -8.4710    2.8380    0.3910 H   0  0  0  0  0  0  0  0  0  0  0  0
   -5.3710    4.2270    1.8030 H   0  0  0  0  0  0  0  0  0  0  0  0
   -4.8910    2.8870    2.8420 H   0  0  0  0  0  0  0  0  0  0  0  0
   -6.1600    3.9920    3.3610 H   0  0  0  0  0  0  0  0  0  0  0  0
   -8.5690    1.4160    2.3540 H   0  0  0  0  0  0  0  0  0  0  0  0
   -8.0510    2.5330    3.6130 H   0  0  0  0  0  0  0  0  0  0  0  0
   -7.1580    1.0390    3.3380 H   0  0  0  0  0  0  0  0  0  0  0  0
  1  2  1  0  0  0  0
  1  6  1  0  0  0  0
  1 35  1  0  0  0  0
  1 36  1  0  0  0  0
  2  3  1  0  0  0  0
  2 18  1  0  0  0  0
  2 37  1  0  0  0  0
  3  4  1  0  0  0  0
  3 19  1  0  0  0  0
  3 23  1  0  0  0  0
  4  5  1  0  0  0  0
  4  7  1  0  0  0  0
  4 24  1  0  0  0  0
  5  6  1  0  0  0  0
  5 10  1  0  0  0  0
  5 20  1  0  0  0  0
  6 38  1  0  0  0  0
  6 39  1  0  0  0  0
  7  8  1  0  0  0  0
  7 40  1  0  0  0  0
  7 41  1  0  0  0  0
  8  9  1  0  0  0  0
  8 42  1  0  0  0  0
  8 43  1  0  0  0  0
  9 10  1  0  0  0  0
  9 11  1  0  0  0  0
  9 44  1  0  0  0  0
 10 14  2  0  0  0  0
 11 12  1  0  0  0  0
 11 15  1  0  0  0  0
 11 25  1  0  0  0  0
 12 13  1  0  0  0  0
 12 17  1  0  0  0  0
 12 21  1  0  0  0  0
 13 14  1  0  0  0  0
 13 45  1  0  0  0  0
 13 46  1  0  0  0  0
 14 47  1  0  0  0  0
 15 16  1  0  0  0  0
 15 48  1  0  0  0  0
 15 49  1  0  0  0  0
 16 17  1  0  0  0  0
 16 50  1  0  0  0  0
 16 51  1  0  0  0  0
 17 22  1  0  0  0  0
 17 52  1  0  0  0  0
 18 53  1  0  0  0  0
 19 54  1  0  0  0  0
 19 55  1  0  0  0  0
 19 56  1  0  0  0  0
 20 57  1  0  0  0  0
 20 58  1  0  0  0  0
 20 59  1  0  0  0  0
 21 60  1  0  0  0  0
 21 61  1  0  0  0  0
 21 62  1  0  0  0  0
 22 26  1  0  0  0  0
 22 27  1  0  0  0  0
 22 63  1  0  0  0  0
 23 64  1  0  0  0  0
 23 65  1  0  0  0  0
 23 66  1  0  0  0  0
 25 67  1  0  0  0  0
 25 68  1  0  0  0  0
 25 69  1  0  0  0  0
 26 70  1  0  0  0  0
 26 71  1  0  0  0  0
 26 72  1  0  0  0  0
 27 28  1  0  0  0  0
 27 73  1  0  0  0  0
 27 74  1  0  0  0  0
 29 28  1  0  0  0  0
 28 75  1  0  0  0  0
 28 76  1  0  0  0  0
 29 30  1  0  0  0  0
 29 31  1  0  0  0  0
 29 32  1  0  0  0  0
 30 77  1  0  0  0  0
 30 78  1  0  0  0  0
 30 79  1  0  0  0  0
 31 32  1  0  0  0  0
 31 33  1  0  0  0  0
 31 34  1  0  0  0  0
 32 80  1  0  0  0  0
 32 81  1  0  0  0  0
 33 82  1  0  0  0  0
 33 83  1  0  0  0  0
 33 84  1  0  0  0  0
 34 85  1  0  0  0  0
 34 86  1  0  0  0  0
 34 87  1  0  0  0  0
M  END
> <compound name>
(+)-24,24-dimethyl-25,32-cyclo-5,alpha-lanosta-9(11)-en-3b-ol

> <Unique concatenate(herb_name)>
???

> <ExactMW>
454.417466348

> <NumAtoms>
87

> <NumRings>
5

$$$$
Row34
  Mrv15a1201281620283D          

 58 59  0  0  0  0            999 V2000
   -2.0472   -0.9941   -0.3630 C   0  0  1  0  0  0  0  0  0  0  0  0
   -2.0387   -2.4473    0.0192 C   0  0  0  0  0  0  0  0  0  0  0  0
   -0.9303   -3.1952    0.1518 C   0  0  0  0  0  0  0  0  0  0  0  0
    0.4615   -2.6319   -0.1658 C   0  0  1  0  0  0  0  0  0  0  0  0
    0.4422   -1.0827    0.0118 C   0  0  2  0  0  0  0  0  0  0  0  0
   -0.6903   -0.4943   -0.8462 C   0  0  1  0  0  0  0  0  0  0  0  0
    1.5048   -3.2027    0.8140 C   0  0  1  0  0  0  0  0  0  0  0  0
    2.8785   -2.5552    0.6315 C   0  0  1  0  0  0  0  0  0  0  0  0
    2.8418   -1.0349    0.8640 C   0  0  2  0  0  0  0  0  0  0  0  0
    1.7930   -0.2828   -0.0225 C   0  0  2  0  0  0  0  0  0  0  0  0
    1.4317    3.7291    0.4883 C   0  0  2  0  0  0  0  0  0  0  0  0
    1.3510    2.3810   -0.2536 C   0  0  2  0  0  0  0  0  0  0  0  0
    1.5877    1.1355    0.6277 C   0  0  1  0  0  0  0  0  0  0  0  0
    4.2949   -0.5190    0.7537 C   0  0  0  0  0  0  0  0  0  0  0  0
    0.5094    3.6981    1.5487 O   0  0  0  0  0  0  0  0  0  0  0  0
    2.3502   -0.1123   -1.4504 C   0  0  0  0  0  0  0  0  0  0  0  0
    0.7534   -3.1297   -1.6002 C   0  0  0  0  0  0  0  0  0  0  0  0
   -3.0197   -0.7440   -1.3625 O   0  0  0  0  0  0  0  0  0  0  0  0
    0.1019   -0.9583    1.0740 H   0  0  0  0  0  0  0  0  0  0  0  0
    0.9872    4.8620   -0.4461 C   0  0  0  0  0  0  0  0  0  0  0  0
    2.8120    4.0401    1.0925 C   0  0  2  0  0  0  0  0  0  0  0  0
    3.9956    3.9736    0.1169 C   0  0  0  0  0  0  0  0  0  0  0  0
   -1.0599   -4.6529    0.5420 C   0  0  0  0  0  0  0  0  0  0  0  0
   -2.3663   -0.4197    0.5392 H   0  0  0  0  0  0  0  0  0  0  0  0
   -3.0255   -2.8920    0.2320 H   0  0  0  0  0  0  0  0  0  0  0  0
   -0.5352   -0.7503   -1.9172 H   0  0  0  0  0  0  0  0  0  0  0  0
   -0.7185    0.6135   -0.7997 H   0  0  0  0  0  0  0  0  0  0  0  0
    1.1674   -3.0337    1.8644 H   0  0  0  0  0  0  0  0  0  0  0  0
    1.6156   -4.3044    0.6811 H   0  0  0  0  0  0  0  0  0  0  0  0
    3.5865   -3.0245    1.3570 H   0  0  0  0  0  0  0  0  0  0  0  0
    3.2840   -2.7842   -0.3789 H   0  0  0  0  0  0  0  0  0  0  0  0
    2.5225   -0.8974    1.9297 H   0  0  0  0  0  0  0  0  0  0  0  0
    2.0777    2.4288   -1.0926 H   0  0  0  0  0  0  0  0  0  0  0  0
    0.3495    2.3161   -0.7322 H   0  0  0  0  0  0  0  0  0  0  0  0
    0.7842    1.0904    1.3983 H   0  0  0  0  0  0  0  0  0  0  0  0
    2.4959    1.3776    1.2178 H   0  0  0  0  0  0  0  0  0  0  0  0
    4.7523   -0.7773   -0.2272 H   0  0  0  0  0  0  0  0  0  0  0  0
    4.3955    0.5794    0.8841 H   0  0  0  0  0  0  0  0  0  0  0  0
    4.9387   -0.9822    1.5363 H   0  0  0  0  0  0  0  0  0  0  0  0
    0.5151    4.5454    2.0007 H   0  0  0  0  0  0  0  0  0  0  0  0
    1.5875    0.2847   -2.1550 H   0  0  0  0  0  0  0  0  0  0  0  0
    2.7396   -1.0537   -1.8828 H   0  0  0  0  0  0  0  0  0  0  0  0
    3.2175    0.5832   -1.4759 H   0  0  0  0  0  0  0  0  0  0  0  0
    0.8232   -4.2391   -1.6428 H   0  0  0  0  0  0  0  0  0  0  0  0
   -0.0408   -2.8444   -2.3240 H   0  0  0  0  0  0  0  0  0  0  0  0
    1.7133   -2.7701   -2.0137 H   0  0  0  0  0  0  0  0  0  0  0  0
   -3.1225    0.2044   -1.4666 H   0  0  0  0  0  0  0  0  0  0  0  0
    1.0358    5.8519    0.0616 H   0  0  0  0  0  0  0  0  0  0  0  0
    1.6206    4.9162   -1.3590 H   0  0  0  0  0  0  0  0  0  0  0  0
   -0.0648    4.7214   -0.7835 H   0  0  0  0  0  0  0  0  0  0  0  0
    3.0216    3.3554    1.9468 H   0  0  0  0  0  0  0  0  0  0  0  0
    2.7845    5.0612    1.5427 H   0  0  0  0  0  0  0  0  0  0  0  0
    4.9439    4.2598    0.6277 H   0  0  0  0  0  0  0  0  0  0  0  0
    3.8639    4.6684   -0.7423 H   0  0  0  0  0  0  0  0  0  0  0  0
    4.1481    2.9479   -0.2865 H   0  0  0  0  0  0  0  0  0  0  0  0
   -0.5888   -5.3202   -0.2126 H   0  0  0  0  0  0  0  0  0  0  0  0
   -0.5876   -4.8409    1.5317 H   0  0  0  0  0  0  0  0  0  0  0  0
   -2.1198   -4.9795    0.6331 H   0  0  0  0  0  0  0  0  0  0  0  0
  1  2  1  0  0  0  0
  1  6  1  0  0  0  0
  1 18  1  0  0  0  0
  1 24  1  0  0  0  0
  2  3  2  0  0  0  0
  2 25  1  0  0  0  0
  3  4  1  0  0  0  0
  3 23  1  0  0  0  0
  4  5  1  0  0  0  0
  4  7  1  0  0  0  0
  4 17  1  0  0  0  0
  5  6  1  0  0  0  0
  5 10  1  0  0  0  0
  5 19  1  0  0  0  0
  6 26  1  0  0  0  0
  6 27  1  0  0  0  0
  7  8  1  0  0  0  0
  7 28  1  0  0  0  0
  7 29  1  0  0  0  0
  8  9  1  0  0  0  0
  8 30  1  0  0  0  0
  8 31  1  0  0  0  0
  9 10  1  0  0  0  0
  9 14  1  0  0  0  0
  9 32  1  0  0  0  0
 10 13  1  0  0  0  0
 10 16  1  0  0  0  0
 11 12  1  0  0  0  0
 11 15  1  0  0  0  0
 11 20  1  0  0  0  0
 11 21  1  0  0  0  0
 12 13  1  0  0  0  0
 12 33  1  0  0  0  0
 12 34  1  0  0  0  0
 13 35  1  0  0  0  0
 13 36  1  0  0  0  0
 14 37  1  0  0  0  0
 14 38  1  0  0  0  0
 14 39  1  0  0  0  0
 15 40  1  0  0  0  0
 16 41  1  0  0  0  0
 16 42  1  0  0  0  0
 16 43  1  0  0  0  0
 17 44  1  0  0  0  0
 17 45  1  0  0  0  0
 17 46  1  0  0  0  0
 18 47  1  0  0  0  0
 20 48  1  0  0  0  0
 20 49  1  0  0  0  0
 20 50  1  0  0  0  0
 21 22  1  0  0  0  0
 21 51  1  0  0  0  0
 21 52  1  0  0  0  0
 22 53  1  0  0  0  0
 22 54  1  0  0  0  0
 22 55  1  0  0  0  0
 23 56  1  0  0  0  0
 23 57  1  0  0  0  0
 23 58  1  0  0  0  0
M  END
> <compound name>
(+)-2?-Hydroxykolavelool

> <Unique concatenate(herb_name)>
?????

> <ExactMW>
308.271530392

> <NumAtoms>
58

> <NumRings>
2

$$$$
Row35
  Mrv15a1201281620283D          

 52 54  0  0  0  0            999 V2000
    0.4602    3.0654    0.2542 C   0  0  2  0  0  0  0  0  0  0  0  0
   -0.9618    3.5499    0.2127 C   0  0  0  0  0  0  0  0  0  0  0  0
   -2.0586    2.7744    0.3741 C   0  0  0  0  0  0  0  0  0  0  0  0
   -1.9307    1.2719    0.6782 C   0  0  2  0  0  0  0  0  0  0  0  0
   -0.5347    0.7634    0.1961 C   0  0  1  0  0  0  0  0  0  0  0  0
    0.5801    1.6376    0.7945 C   0  0  2  0  0  0  0  0  0  0  0  0
   -2.9867    0.4597   -0.1016 C   0  0  2  0  0  0  0  0  0  0  0  0
   -2.7806   -1.0553   -0.0015 C   0  0  2  0  0  0  0  0  0  0  0  0
   -1.4022   -1.5055   -0.5142 C   0  0  1  0  0  0  0  0  0  0  0  0
   -0.2166   -0.7725    0.1890 C   0  0  1  0  0  0  0  0  0  0  0  0
    3.5708   -1.6153   -0.8484 C   0  0  0  0  0  0  0  0  0  0  0  0
    2.3850   -1.4010    0.0485 C   0  0  2  0  0  0  0  0  0  0  0  0
    1.0764   -1.0242   -0.6721 C   0  0  1  0  0  0  0  0  0  0  0  0
   -0.5449    1.0157   -0.8982 H   0  0  0  0  0  0  0  0  0  0  0  0
   -2.1881    1.1703    2.1987 C   0  0  0  0  0  0  0  0  0  0  0  0
   -0.0218   -1.3366    1.6119 C   0  0  0  0  0  0  0  0  0  0  0  0
   -1.3456   -3.0466   -0.4440 C   0  0  0  0  0  0  0  0  0  0  0  0
   -3.3694    3.4890    0.3420 C   0  0  0  0  0  0  0  0  0  0  0  0
   -4.5409    2.9492    0.7379 O   0  0  0  0  0  0  0  0  0  0  0  0
   -3.4458    4.6464   -0.0561 O   0  0  0  0  0  0  0  0  0  0  0  0
    4.9152   -2.0685   -0.4359 C   0  0  0  0  0  0  0  0  0  0  0  0
    5.7957   -2.1973   -1.4701 O   0  0  0  0  0  0  0  0  0  0  0  0
    5.0741   -1.8255   -2.6396 C   0  0  2  0  0  0  0  0  0  0  0  0
    3.6823   -1.4719   -2.1783 C   0  0  0  0  0  0  0  0  0  0  0  0
    5.2092   -2.3103    0.7297 O   0  0  0  0  0  0  0  0  0  0  0  0
    1.0715    3.7541    0.8849 H   0  0  0  0  0  0  0  0  0  0  0  0
    0.8616    3.1196   -0.7864 H   0  0  0  0  0  0  0  0  0  0  0  0
   -1.0613    4.6324    0.0221 H   0  0  0  0  0  0  0  0  0  0  0  0
    0.5271    1.6323    1.9055 H   0  0  0  0  0  0  0  0  0  0  0  0
    1.5978    1.2693    0.5393 H   0  0  0  0  0  0  0  0  0  0  0  0
   -2.9627    0.7564   -1.1772 H   0  0  0  0  0  0  0  0  0  0  0  0
   -4.0151    0.6695    0.2672 H   0  0  0  0  0  0  0  0  0  0  0  0
   -3.5774   -1.5603   -0.6005 H   0  0  0  0  0  0  0  0  0  0  0  0
   -2.9339   -1.3942    1.0475 H   0  0  0  0  0  0  0  0  0  0  0  0
   -1.3683   -1.2216   -1.5979 H   0  0  0  0  0  0  0  0  0  0  0  0
    2.6713   -0.6237    0.7920 H   0  0  0  0  0  0  0  0  0  0  0  0
    2.2584   -2.3651    0.5929 H   0  0  0  0  0  0  0  0  0  0  0  0
    0.8935   -1.8455   -1.4016 H   0  0  0  0  0  0  0  0  0  0  0  0
    1.2766   -0.1422   -1.3228 H   0  0  0  0  0  0  0  0  0  0  0  0
   -3.1868    1.5746    2.4741 H   0  0  0  0  0  0  0  0  0  0  0  0
   -2.1941    0.1349    2.5865 H   0  0  0  0  0  0  0  0  0  0  0  0
   -1.4504    1.7468    2.7976 H   0  0  0  0  0  0  0  0  0  0  0  0
   -0.9596   -1.3841    2.1965 H   0  0  0  0  0  0  0  0  0  0  0  0
    0.7047   -0.7415    2.2063 H   0  0  0  0  0  0  0  0  0  0  0  0
    0.3373   -2.3877    1.6022 H   0  0  0  0  0  0  0  0  0  0  0  0
   -1.5529   -3.4221    0.5826 H   0  0  0  0  0  0  0  0  0  0  0  0
   -0.3655   -3.4661   -0.7567 H   0  0  0  0  0  0  0  0  0  0  0  0
   -2.1117   -3.5022   -1.1124 H   0  0  0  0  0  0  0  0  0  0  0  0
   -5.2262    3.6314    0.6500 H   0  0  0  0  0  0  0  0  0  0  0  0
    5.0550   -2.6864   -3.3450 H   0  0  0  0  0  0  0  0  0  0  0  0
    5.5745   -0.9521   -3.1147 H   0  0  0  0  0  0  0  0  0  0  0  0
    2.8909   -1.1514   -2.8673 H   0  0  0  0  0  0  0  0  0  0  0  0
  1  2  1  0  0  0  0
  1  6  1  0  0  0  0
  1 26  1  0  0  0  0
  1 27  1  0  0  0  0
  2  3  2  0  0  0  0
  2 28  1  0  0  0  0
  3  4  1  0  0  0  0
  3 18  1  0  0  0  0
  4  5  1  0  0  0  0
  4  7  1  0  0  0  0
  4 15  1  0  0  0  0
  5  6  1  0  0  0  0
  5 10  1  0  0  0  0
  5 14  1  0  0  0  0
  6 29  1  0  0  0  0
  6 30  1  0  0  0  0
  7  8  1  0  0  0  0
  7 31  1  0  0  0  0
  7 32  1  0  0  0  0
  8  9  1  0  0  0  0
  8 33  1  0  0  0  0
  8 34  1  0  0  0  0
  9 10  1  0  0  0  0
  9 17  1  0  0  0  0
  9 35  1  0  0  0  0
 10 13  1  0  0  0  0
 10 16  1  0  0  0  0
 11 12  1  0  0  0  0
 11 21  1  0  0  0  0
 11 24  2  0  0  0  0
 12 13  1  0  0  0  0
 12 36  1  0  0  0  0
 12 37  1  0  0  0  0
 13 38  1  0  0  0  0
 13 39  1  0  0  0  0
 15 40  1  0  0  0  0
 15 41  1  0  0  0  0
 15 42  1  0  0  0  0
 16 43  1  0  0  0  0
 16 44  1  0  0  0  0
 16 45  1  0  0  0  0
 17 46  1  0  0  0  0
 17 47  1  0  0  0  0
 17 48  1  0  0  0  0
 18 19  1  0  0  0  0
 18 20  2  0  0  0  0
 19 49  1  0  0  0  0
 21 22  1  0  0  0  0
 21 25  2  0  0  0  0
 22 23  1  0  0  0  0
 23 24  1  0  0  0  0
 23 50  1  0  0  0  0
 23 51  1  0  0  0  0
 24 52  1  0  0  0  0
M  END
> <compound name>
(+)-3,13-Clerodadien-16,15-olid-18-oic acid

> <Unique concatenate(herb_name)>
????

> <ExactMW>
332.19875937599994

> <NumAtoms>
52

> <NumRings>
3

$$$$
Row36
  Mrv15a1201281620283D          

 34 36  0  0  0  0            999 V2000
    4.2270    0.2400   -0.5590 C   0  0  0  0  0  0  0  0  0  0  0  0
    4.2190    1.6520   -0.6250 C   0  0  0  0  0  0  0  0  0  0  0  0
    3.0020    2.3630   -0.5000 C   0  0  0  0  0  0  0  0  0  0  0  0
    1.7870    1.6540   -0.3090 C   0  0  0  0  0  0  0  0  0  0  0  0
    1.8010    0.2360   -0.2030 C   0  0  0  0  0  0  0  0  0  0  0  0
    3.0200   -0.4650   -0.3500 C   0  0  0  0  0  0  0  0  0  0  0  0
    0.4860    2.3830   -0.2250 C   0  0  0  0  0  0  0  0  0  0  0  0
   -0.7600    1.5220   -0.1620 C   0  0  2  0  0  0  0  0  0  0  0  0
   -0.4770    0.1930    0.5860 C   0  0  2  0  0  0  0  0  0  0  0  0
    0.6700   -0.4630    0.0330 O   0  0  0  0  0  0  0  0  0  0  0  0
    5.3810   -0.4300   -0.6900 O   0  5  0  0  0  0  0  0  0  0  0  0
    3.0160    3.7030   -0.5740 O   0  5  0  0  0  0  0  0  0  0  0  0
    0.3280    3.5840   -0.2050 O   0  0  0  0  0  0  0  0  0  0  0  0
   -0.2420    0.4280    1.6270 H   0  0  0  0  0  0  0  0  0  0  0  0
   -1.1950    1.2700   -1.4860 O   0  0  0  0  0  0  0  0  0  0  0  0
   -1.5590    2.0680    0.3420 H   0  0  0  0  0  0  0  0  0  0  0  0
   -1.6290   -0.7520    0.6090 C   0  0  0  0  0  0  0  0  0  0  0  0
   -1.8110   -1.6660   -0.4430 C   0  0  0  0  0  0  0  0  0  0  0  0
   -2.8970   -2.5590   -0.4240 C   0  0  0  0  0  0  0  0  0  0  0  0
   -3.7990   -2.5350    0.6540 C   0  0  0  0  0  0  0  0  0  0  0  0
   -3.6210   -1.6230    1.7110 C   0  0  0  0  0  0  0  0  0  0  0  0
   -2.5330   -0.7320    1.6860 C   0  0  0  0  0  0  0  0  0  0  0  0
   -4.4690   -1.6050    2.7190 O   0  5  0  0  0  0  0  0  0  0  0  0
   -3.0680   -3.4160   -1.4100 O   0  5  0  0  0  0  0  0  0  0  0  0
    5.1450    2.1900   -0.7740 H   0  0  0  0  0  0  0  0  0  0  0  0
    3.0290   -1.5450   -0.2950 H   0  0  0  0  0  0  0  0  0  0  0  0
    5.3750   -1.3940   -0.6410 H   0  0  0  0  0  0  0  0  0  0  0  0
    3.8560    4.1600   -0.7090 H   0  0  0  0  0  0  0  0  0  0  0  0
   -1.4820    2.1170   -1.8580 H   0  0  0  0  0  0  0  0  0  0  0  0
   -1.1170   -1.6840   -1.2720 H   0  0  0  0  0  0  0  0  0  0  0  0
   -4.6330   -3.2210    0.6720 H   0  0  0  0  0  0  0  0  0  0  0  0
   -2.3970   -0.0310    2.4960 H   0  0  0  0  0  0  0  0  0  0  0  0
   -5.2130   -2.2230    2.7230 H   0  0  0  0  0  0  0  0  0  0  0  0
   -2.4390   -3.4220   -2.1450 H   0  0  0  0  0  0  0  0  0  0  0  0
  1  2  4  0  0  0  0
  1  6  4  0  0  0  0
  1 11  1  0  0  0  0
  2  3  4  0  0  0  0
  2 25  1  0  0  0  0
  3  4  4  0  0  0  0
  3 12  1  0  0  0  0
  4  5  4  0  0  0  0
  4  7  1  0  0  0  0
  5  6  4  0  0  0  0
  5 10  1  0  0  0  0
  6 26  1  0  0  0  0
  7  8  1  0  0  0  0
  7 13  2  0  0  0  0
  8  9  1  0  0  0  0
  8 15  1  0  0  0  0
  8 16  1  0  0  0  0
  9 10  1  0  0  0  0
  9 14  1  0  0  0  0
  9 17  1  0  0  0  0
 11 27  1  0  0  0  0
 12 28  1  0  0  0  0
 15 29  1  0  0  0  0
 17 18  4  0  0  0  0
 17 22  4  0  0  0  0
 18 19  4  0  0  0  0
 18 30  1  0  0  0  0
 19 20  4  0  0  0  0
 19 24  1  0  0  0  0
 20 21  4  0  0  0  0
 20 31  1  0  0  0  0
 21 22  4  0  0  0  0
 21 23  1  0  0  0  0
 22 32  1  0  0  0  0
 23 33  1  0  0  0  0
 24 34  1  0  0  0  0
M  CHG  4  11  -1  12  -1  23  -1  24  -1
M  END
> <compound name>
(+)-3,3',5',5,7-Pentahydroflavanone

> <Unique concatenate(herb_name)>
???, ???, ????, ???

> <ExactMW>
300.027002596

> <NumAtoms>
30

> <NumRings>
3

$$$$
Row37
  Mrv15a1201281620283D          

 31 32  0  0  0  0            999 V2000
    2.6155   -0.9588    0.4354 C   0  0  2  0  0  0  0  0  0  0  0  0
    2.5296    0.5382    0.3040 C   0  0  0  0  0  0  0  0  0  0  0  0
    1.3803    1.2352    0.2671 C   0  0  0  0  0  0  0  0  0  0  0  0
    0.0325    0.5490    0.4008 C   0  0  2  0  0  0  0  0  0  0  0  0
    0.1079   -0.9452   -0.0017 C   0  0  1  0  0  0  0  0  0  0  0  0
    1.2638   -1.5873    0.7941 C   0  0  2  0  0  0  0  0  0  0  0  0
   -1.1325    1.2609   -0.3123 C   0  0  2  0  0  0  0  0  0  0  0  0
   -2.4763    0.5665   -0.0422 C   0  0  2  0  0  0  0  0  0  0  0  0
   -2.4089   -0.9337   -0.2564 C   0  0  0  0  0  0  0  0  0  0  0  0
   -1.2200   -1.6363    0.3738 C   0  0  1  0  0  0  0  0  0  0  0  0
   -3.2761   -1.5390   -0.8446 O   0  0  0  0  0  0  0  0  0  0  0  0
    1.4062    2.7440    0.1983 C   0  0  0  0  0  0  0  0  0  0  0  0
   -0.1973    0.6087    1.4955 H   0  0  0  0  0  0  0  0  0  0  0  0
    0.3450   -1.1379   -1.5170 C   0  0  0  0  0  0  0  0  0  0  0  0
    3.3622   -1.2149    1.2244 H   0  0  0  0  0  0  0  0  0  0  0  0
    3.0021   -1.3734   -0.5248 H   0  0  0  0  0  0  0  0  0  0  0  0
    3.4912    1.0725    0.2244 H   0  0  0  0  0  0  0  0  0  0  0  0
    1.0755   -1.4436    1.8852 H   0  0  0  0  0  0  0  0  0  0  0  0
    1.3024   -2.6884    0.6220 H   0  0  0  0  0  0  0  0  0  0  0  0
   -0.9390    1.3090   -1.4085 H   0  0  0  0  0  0  0  0  0  0  0  0
   -1.2273    2.3156    0.0405 H   0  0  0  0  0  0  0  0  0  0  0  0
   -3.2752    1.0067   -0.6838 H   0  0  0  0  0  0  0  0  0  0  0  0
   -2.7757    0.7260    1.0209 H   0  0  0  0  0  0  0  0  0  0  0  0
   -1.2054   -2.7060    0.0621 H   0  0  0  0  0  0  0  0  0  0  0  0
   -1.3741   -1.6158    1.4777 H   0  0  0  0  0  0  0  0  0  0  0  0
    2.4392    3.1575    0.2074 H   0  0  0  0  0  0  0  0  0  0  0  0
    0.9257    3.1015   -0.7397 H   0  0  0  0  0  0  0  0  0  0  0  0
    0.8716    3.1789    1.0730 H   0  0  0  0  0  0  0  0  0  0  0  0
    0.5545   -2.2059   -1.7536 H   0  0  0  0  0  0  0  0  0  0  0  0
   -0.5374   -0.8481   -2.1278 H   0  0  0  0  0  0  0  0  0  0  0  0
    1.2004   -0.5360   -1.8941 H   0  0  0  0  0  0  0  0  0  0  0  0
  1  2  1  0  0  0  0
  1  6  1  0  0  0  0
  1 15  1  0  0  0  0
  1 16  1  0  0  0  0
  2  3  2  0  0  0  0
  2 17  1  0  0  0  0
  3  4  1  0  0  0  0
  3 12  1  0  0  0  0
  4  5  1  0  0  0  0
  4  7  1  0  0  0  0
  4 13  1  0  0  0  0
  5  6  1  0  0  0  0
  5 10  1  0  0  0  0
  5 14  1  0  0  0  0
  6 18  1  0  0  0  0
  6 19  1  0  0  0  0
  7  8  1  0  0  0  0
  7 20  1  0  0  0  0
  7 21  1  0  0  0  0
  8  9  1  0  0  0  0
  8 22  1  0  0  0  0
  8 23  1  0  0  0  0
  9 10  1  0  0  0  0
  9 11  2  0  0  0  0
 10 24  1  0  0  0  0
 10 25  1  0  0  0  0
 12 26  1  0  0  0  0
 12 27  1  0  0  0  0
 12 28  1  0  0  0  0
 14 29  1  0  0  0  0
 14 30  1  0  0  0  0
 14 31  1  0  0  0  0
M  END
> <compound name>
(+)-3,4,4?R,7,8,8?R-Hexahydro-5,8?-dimethylnaphthalen-2(1H)-one

> <Unique concatenate(herb_name)>
Tritomaria polita

> <ExactMW>
178.135765196

> <NumAtoms>
31

> <NumRings>
2

$$$$
Row38
  Mrv15a1201281620283D          

 61 64  0  0  0  0            999 V2000
   -2.1340   -3.3802    0.5308 C   0  0  0  0  0  0  0  0  0  0  0  0
   -0.9805   -3.8300    0.0256 C   0  0  0  0  0  0  0  0  0  0  0  0
    0.1508   -3.1021    0.1208 C   0  0  0  0  0  0  0  0  0  0  0  0
    0.1150   -1.8996    0.7472 C   0  0  0  0  0  0  0  0  0  0  0  0
   -1.0582   -1.4590    1.2536 C   0  0  0  0  0  0  0  0  0  0  0  0
   -2.1675   -2.1962    1.1386 C   0  0  0  0  0  0  0  0  0  0  0  0
   -3.5439   -1.8817    1.6342 C   0  0  1  0  0  0  0  0  0  0  0  0
   -4.2289   -3.1864    1.1645 C   0  0  1  0  0  0  0  0  0  0  0  0
   -3.2181   -3.9569    0.5027 O   0  0  0  0  0  0  0  0  0  0  0  0
   -4.8866   -4.0012    2.2865 C   0  0  2  0  0  0  0  0  0  0  0  0
   -6.0363   -3.2265    2.9358 C   0  0  0  0  0  0  0  0  0  0  0  0
   -3.9184   -4.2633    3.2689 O   0  0  0  0  0  0  0  0  0  0  0  0
   -5.3998   -5.3479    1.7690 C   0  0  0  0  0  0  0  0  0  0  0  0
    1.2762   -3.6473   -0.4150 O   0  0  0  0  0  0  0  0  0  0  0  0
    1.2033   -1.0877    0.9067 C   0  0  0  0  0  0  0  0  0  0  0  0
    1.0938   -0.0427    1.5096 O   0  0  0  0  0  0  0  0  0  0  0  0
    2.6062   -1.3890    0.3839 C   0  0  1  0  0  0  0  0  0  0  0  0
    3.6210   -0.2489    0.5611 C   0  0  1  0  0  0  0  0  0  0  0  0
    3.3808    0.9004   -0.3991 C   0  0  0  0  0  0  0  0  0  0  0  0
    3.5920    0.1933    1.9058 O   0  0  0  0  0  0  0  0  0  0  0  0
    2.6390    1.9755   -0.0828 C   0  0  0  0  0  0  0  0  0  0  0  0
    2.4175    2.9771   -0.9523 C   0  0  0  0  0  0  0  0  0  0  0  0
    2.9556    2.9444   -2.1889 C   0  0  0  0  0  0  0  0  0  0  0  0
    3.7229    1.8799   -2.4895 C   0  0  0  0  0  0  0  0  0  0  0  0
    3.9239    0.8739   -1.6269 C   0  0  0  0  0  0  0  0  0  0  0  0
    1.5406    4.1319   -0.5297 C   0  0  1  0  0  0  0  0  0  0  0  0
    1.1360    4.9590   -1.7521 C   0  0  1  0  0  0  0  0  0  0  0  0
    2.3373    5.1762   -2.6745 C   0  0  1  0  0  0  0  0  0  0  0  0
    2.8027    3.9407   -3.1189 O   0  0  0  0  0  0  0  0  0  0  0  0
    1.8928    5.9662   -3.9139 C   0  0  0  0  0  0  0  0  0  0  0  0
    3.4760    5.9413   -1.9869 C   0  0  0  0  0  0  0  0  0  0  0  0
   -0.9616   -4.8132   -0.4733 H   0  0  0  0  0  0  0  0  0  0  0  0
   -1.1703   -0.4951    1.7761 H   0  0  0  0  0  0  0  0  0  0  0  0
   -3.5253   -1.7409    2.7368 H   0  0  0  0  0  0  0  0  0  0  0  0
   -3.9555   -0.9769    1.1324 H   0  0  0  0  0  0  0  0  0  0  0  0
   -4.9913   -2.9537    0.3812 H   0  0  0  0  0  0  0  0  0  0  0  0
   -5.7020   -2.2559    3.3640 H   0  0  0  0  0  0  0  0  0  0  0  0
   -6.8385   -3.0069    2.1952 H   0  0  0  0  0  0  0  0  0  0  0  0
   -6.4933   -3.8084    3.7682 H   0  0  0  0  0  0  0  0  0  0  0  0
   -4.2647   -4.8995    3.8983 H   0  0  0  0  0  0  0  0  0  0  0  0
   -6.1477   -5.2073    0.9558 H   0  0  0  0  0  0  0  0  0  0  0  0
   -5.8895   -5.9312    2.5815 H   0  0  0  0  0  0  0  0  0  0  0  0
   -4.5750   -5.9790    1.3686 H   0  0  0  0  0  0  0  0  0  0  0  0
    1.0862   -4.5329   -0.7635 H   0  0  0  0  0  0  0  0  0  0  0  0
    2.9868   -2.2756    0.9464 H   0  0  0  0  0  0  0  0  0  0  0  0
    2.5665   -1.6228   -0.7051 H   0  0  0  0  0  0  0  0  0  0  0  0
    4.6527   -0.6440    0.3971 H   0  0  0  0  0  0  0  0  0  0  0  0
    2.7239    0.5789    2.0533 H   0  0  0  0  0  0  0  0  0  0  0  0
    2.1834    2.0631    0.9143 H   0  0  0  0  0  0  0  0  0  0  0  0
    4.1961    1.8289   -3.4853 H   0  0  0  0  0  0  0  0  0  0  0  0
    4.5488    0.0190   -1.9346 H   0  0  0  0  0  0  0  0  0  0  0  0
    0.6223    3.7579   -0.0179 H   0  0  0  0  0  0  0  0  0  0  0  0
    2.0964    4.7588    0.2056 H   0  0  0  0  0  0  0  0  0  0  0  0
    0.3406    4.4130   -2.3149 H   0  0  0  0  0  0  0  0  0  0  0  0
    0.6975    5.9319   -1.4296 H   0  0  0  0  0  0  0  0  0  0  0  0
    1.0819    5.4385   -4.4656 H   0  0  0  0  0  0  0  0  0  0  0  0
    1.5093    6.9738   -3.6345 H   0  0  0  0  0  0  0  0  0  0  0  0
    2.7358    6.1115   -4.6271 H   0  0  0  0  0  0  0  0  0  0  0  0
    4.3050    6.1569   -2.6984 H   0  0  0  0  0  0  0  0  0  0  0  0
    3.1137    6.9154   -1.5868 H   0  0  0  0  0  0  0  0  0  0  0  0
    3.9262    5.3787   -1.1400 H   0  0  0  0  0  0  0  0  0  0  0  0
  1  2  1  0  0  0  0
  1  6  2  0  0  0  0
  1  9  1  0  0  0  0
  2  3  2  0  0  0  0
  2 32  1  0  0  0  0
  3  4  1  0  0  0  0
  3 14  1  0  0  0  0
  4  5  2  0  0  0  0
  4 15  1  0  0  0  0
  5  6  1  0  0  0  0
  5 33  1  0  0  0  0
  6  7  1  0  0  0  0
  7  8  1  0  0  0  0
  7 34  1  0  0  0  0
  7 35  1  0  0  0  0
  8  9  1  0  0  0  0
  8 10  1  0  0  0  0
  8 36  1  0  0  0  0
 10 11  1  0  0  0  0
 10 12  1  0  0  0  0
 10 13  1  0  0  0  0
 11 37  1  0  0  0  0
 11 38  1  0  0  0  0
 11 39  1  0  0  0  0
 12 40  1  0  0  0  0
 13 41  1  0  0  0  0
 13 42  1  0  0  0  0
 13 43  1  0  0  0  0
 14 44  1  0  0  0  0
 15 16  2  0  0  0  0
 15 17  1  0  0  0  0
 17 18  1  0  0  0  0
 17 45  1  0  0  0  0
 17 46  1  0  0  0  0
 18 19  1  0  0  0  0
 18 20  1  0  0  0  0
 18 47  1  0  0  0  0
 19 21  1  0  0  0  0
 19 25  2  0  0  0  0
 20 48  1  0  0  0  0
 21 22  2  0  0  0  0
 21 49  1  0  0  0  0
 22 23  1  0  0  0  0
 22 26  1  0  0  0  0
 23 24  2  0  0  0  0
 23 29  1  0  0  0  0
 24 25  1  0  0  0  0
 24 50  1  0  0  0  0
 25 51  1  0  0  0  0
 26 27  1  0  0  0  0
 26 52  1  0  0  0  0
 26 53  1  0  0  0  0
 27 28  1  0  0  0  0
 27 54  1  0  0  0  0
 27 55  1  0  0  0  0
 28 29  1  0  0  0  0
 28 30  1  0  0  0  0
 28 31  1  0  0  0  0
 30 56  1  0  0  0  0
 30 57  1  0  0  0  0
 30 58  1  0  0  0  0
 31 59  1  0  0  0  0
 31 60  1  0  0  0  0
 31 61  1  0  0  0  0
M  END
> <compound name>
(+)-3,4-(6'',6''-Dimethyldihydropyrano)-4',5'-[2'''-(1-hydroxy-1-methylethyl)-dihydrofurano]-2',3'''-dihydroxydihydrochalcone

> <Unique concatenate(herb_name)>
Dorstenia barteri var. subtriangularis

> <ExactMW>
426.20423867999995

> <NumAtoms>
61

> <NumRings>
4

$$$$
Row39
  Mrv15a1201281620283D          

 85 91  0  0  0  0            999 V2000
   -5.9630   -1.0600    0.9570 C   0  0  2  0  0  0  0  0  0  0  0  0
   -4.6580   -1.5980    1.3480 N   0  0  1  0  0  0  0  0  0  0  0  0
   -3.5630   -0.5980    1.4340 C   0  0  2  0  0  0  0  0  0  0  0  0
   -3.6880    0.5920    0.5100 C   0  0  0  0  0  0  0  0  0  0  0  0
   -4.7950    0.6900   -0.3850 C   0  0  0  0  0  0  0  0  0  0  0  0
   -5.8380   -0.3630   -0.4000 C   0  0  2  0  0  0  0  0  0  0  0  0
   -2.7190    1.6430    0.5330 C   0  0  0  0  0  0  0  0  0  0  0  0
   -2.8970    2.7830   -0.3050 C   0  0  0  0  0  0  0  0  0  0  0  0
   -3.9690    2.8360   -1.2190 C   0  0  0  0  0  0  0  0  0  0  0  0
   -4.9140    1.7930   -1.2620 C   0  0  0  0  0  0  0  0  0  0  0  0
   -4.7700   -2.4260    2.5470 C   0  0  0  0  0  0  0  0  0  0  0  0
   -4.1040    3.8870   -2.0430 O   0  0  0  0  0  0  0  0  0  0  0  0
   -2.0720    3.8380   -0.2240 O   0  5  0  0  0  0  0  0  0  0  0  0
   -5.1880    3.8790   -2.9610 C   0  0  0  0  0  0  0  0  0  0  0  0
   -2.1900   -1.3460    1.3730 C   0  0  1  0  0  0  0  0  0  0  0  0
   -1.6230   -1.6680    0.0140 C   0  0  0  0  0  0  0  0  0  0  0  0
   -0.2400   -1.5190   -0.2110 C   0  0  0  0  0  0  0  0  0  0  0  0
    0.3380   -1.8180   -1.4710 C   0  0  0  0  0  0  0  0  0  0  0  0
   -0.5000   -2.2690   -2.5080 C   0  0  0  0  0  0  0  0  0  0  0  0
   -1.8790   -2.4220   -2.2910 C   0  0  0  0  0  0  0  0  0  0  0  0
   -2.4400   -2.1270   -1.0370 C   0  0  0  0  0  0  0  0  0  0  0  0
    1.6390   -1.6860   -1.7260 O   0  0  0  0  0  0  0  0  0  0  0  0
    0.0080   -2.5530   -3.6910 O   0  0  0  0  0  0  0  0  0  0  0  0
   -0.8440   -3.1480   -4.6580 C   0  0  0  0  0  0  0  0  0  0  0  0
    2.6090   -1.3730   -0.8440 C   0  0  0  0  0  0  0  0  0  0  0  0
   -1.6700    1.5080    1.3810 O   0  0  0  0  0  0  0  0  0  0  0  0
   -0.3830    1.8280    1.2620 C   0  0  0  0  0  0  0  0  0  0  0  0
    0.2360    2.2250    0.0550 C   0  0  0  0  0  0  0  0  0  0  0  0
    1.6050    2.5350    0.0160 C   0  0  0  0  0  0  0  0  0  0  0  0
    2.3980    2.3890    1.1680 C   0  0  0  0  0  0  0  0  0  0  0  0
    1.7890    2.0060    2.3770 C   0  0  0  0  0  0  0  0  0  0  0  0
    0.4120    1.7340    2.4200 C   0  0  0  0  0  0  0  0  0  0  0  0
    3.8870    2.6190    1.1080 C   0  0  2  0  0  0  0  0  0  0  0  0
    3.0410   -2.2930    0.1490 C   0  0  0  0  0  0  0  0  0  0  0  0
    4.0470   -1.9200    1.0700 C   0  0  0  0  0  0  0  0  0  0  0  0
    4.6060   -0.6190    1.0200 C   0  0  0  0  0  0  0  0  0  0  0  0
    4.1480    0.3130    0.0590 C   0  0  0  0  0  0  0  0  0  0  0  0
    3.1930   -0.0880   -0.9080 C   0  0  0  0  0  0  0  0  0  0  0  0
    2.4980   -3.5160    0.2130 O   0  0  0  0  0  0  0  0  0  0  0  0
    2.9530   -4.3950    1.2310 C   0  0  0  0  0  0  0  0  0  0  0  0
    5.6700   -0.1780    1.9470 C   0  0  2  0  0  0  0  0  0  0  0  0
    6.7130    0.6840    1.2030 C   0  0  1  0  0  0  0  0  0  0  0  0
    6.1110    1.7910    0.4260 N   0  0  2  0  0  0  0  0  0  0  0  0
    4.6640    1.7170    0.0960 C   0  0  2  0  0  0  0  0  0  0  0  0
    6.9590    2.2400   -0.6740 C   0  0  0  0  0  0  0  0  0  0  0  0
   -6.3220   -0.3670    1.7210 H   0  0  0  0  0  0  0  0  0  0  0  0
   -6.6900   -1.8710    0.8930 H   0  0  0  0  0  0  0  0  0  0  0  0
   -3.6250   -0.1600    2.4320 H   0  0  0  0  0  0  0  0  0  0  0  0
   -6.8050    0.0660   -0.6660 H   0  0  0  0  0  0  0  0  0  0  0  0
   -5.5940   -1.0900   -1.1780 H   0  0  0  0  0  0  0  0  0  0  0  0
   -5.7340    1.8480   -1.9610 H   0  0  0  0  0  0  0  0  0  0  0  0
   -3.8690   -2.9900    2.7850 H   0  0  0  0  0  0  0  0  0  0  0  0
   -5.5880   -3.1370    2.4220 H   0  0  0  0  0  0  0  0  0  0  0  0
   -5.0040   -1.7950    3.4050 H   0  0  0  0  0  0  0  0  0  0  0  0
   -1.4790    3.9180    0.5310 H   0  0  0  0  0  0  0  0  0  0  0  0
   -5.2640    4.7330   -3.6330 H   0  0  0  0  0  0  0  0  0  0  0  0
   -6.1150    3.8180   -2.3920 H   0  0  0  0  0  0  0  0  0  0  0  0
   -5.1090    2.9790   -3.5720 H   0  0  0  0  0  0  0  0  0  0  0  0
   -1.4590   -0.7730    1.9460 H   0  0  0  0  0  0  0  0  0  0  0  0
   -2.2480   -2.2850    1.9260 H   0  0  0  0  0  0  0  0  0  0  0  0
    0.3830   -1.1700    0.6000 H   0  0  0  0  0  0  0  0  0  0  0  0
   -2.5160   -2.7680   -3.0920 H   0  0  0  0  0  0  0  0  0  0  0  0
   -3.5000   -2.2580   -0.8960 H   0  0  0  0  0  0  0  0  0  0  0  0
   -0.2660   -3.3160   -5.5660 H   0  0  0  0  0  0  0  0  0  0  0  0
   -1.3070   -4.0290   -4.2090 H   0  0  0  0  0  0  0  0  0  0  0  0
   -1.6390   -2.4410   -4.8940 H   0  0  0  0  0  0  0  0  0  0  0  0
   -0.3220    2.2950   -0.8670 H   0  0  0  0  0  0  0  0  0  0  0  0
    2.0490    2.8750   -0.9080 H   0  0  0  0  0  0  0  0  0  0  0  0
    2.3750    1.9100    3.2810 H   0  0  0  0  0  0  0  0  0  0  0  0
   -0.0410    1.4430    3.3580 H   0  0  0  0  0  0  0  0  0  0  0  0
    4.3090    2.4920    2.1080 H   0  0  0  0  0  0  0  0  0  0  0  0
    4.0590    3.6660    0.8630 H   0  0  0  0  0  0  0  0  0  0  0  0
    4.3850   -2.6290    1.8150 H   0  0  0  0  0  0  0  0  0  0  0  0
    2.8950    0.5940   -1.6910 H   0  0  0  0  0  0  0  0  0  0  0  0
    2.4860   -5.3790    1.2720 H   0  0  0  0  0  0  0  0  0  0  0  0
    2.7930   -3.9100    2.1960 H   0  0  0  0  0  0  0  0  0  0  0  0
    4.0250   -4.5390    1.1040 H   0  0  0  0  0  0  0  0  0  0  0  0
    6.1640   -1.0370    2.4040 H   0  0  0  0  0  0  0  0  0  0  0  0
    5.2170    0.3910    2.7600 H   0  0  0  0  0  0  0  0  0  0  0  0
    7.4320    1.0980    1.9120 H   0  0  0  0  0  0  0  0  0  0  0  0
    7.2830    0.0390    0.5310 H   0  0  0  0  0  0  0  0  0  0  0  0
    4.5100    2.1540   -0.8940 H   0  0  0  0  0  0  0  0  0  0  0  0
    7.9980    2.4160   -0.3940 H   0  0  0  0  0  0  0  0  0  0  0  0
    6.5630    3.1680   -1.0840 H   0  0  0  0  0  0  0  0  0  0  0  0
    6.9490    1.4920   -1.4670 H   0  0  0  0  0  0  0  0  0  0  0  0
  1  2  1  0  0  0  0
  1  6  1  0  0  0  0
  1 46  1  0  0  0  0
  1 47  1  0  0  0  0
  2  3  1  0  0  0  0
  2 11  1  0  0  0  0
  3  4  1  0  0  0  0
  3 15  1  0  0  0  0
  3 48  1  0  0  0  0
  4  5  4  0  0  0  0
  4  7  4  0  0  0  0
  5  6  1  0  0  0  0
  5 10  4  0  0  0  0
  6 49  1  0  0  0  0
  6 50  1  0  0  0  0
  7  8  4  0  0  0  0
  7 26  1  0  0  0  0
  8  9  4  0  0  0  0
  8 13  1  0  0  0  0
  9 10  4  0  0  0  0
  9 12  1  0  0  0  0
 10 51  1  0  0  0  0
 11 52  1  0  0  0  0
 11 53  1  0  0  0  0
 11 54  1  0  0  0  0
 12 14  1  0  0  0  0
 13 55  1  0  0  0  0
 14 56  1  0  0  0  0
 14 57  1  0  0  0  0
 14 58  1  0  0  0  0
 15 16  1  0  0  0  0
 15 59  1  0  0  0  0
 15 60  1  0  0  0  0
 16 17  4  0  0  0  0
 16 21  4  0  0  0  0
 17 18  4  0  0  0  0
 17 61  1  0  0  0  0
 18 19  4  0  0  0  0
 18 22  1  0  0  0  0
 19 20  4  0  0  0  0
 19 23  1  0  0  0  0
 20 21  4  0  0  0  0
 20 62  1  0  0  0  0
 21 63  1  0  0  0  0
 22 25  1  0  0  0  0
 23 24  1  0  0  0  0
 24 64  1  0  0  0  0
 24 65  1  0  0  0  0
 24 66  1  0  0  0  0
 25 34  4  0  0  0  0
 25 38  4  0  0  0  0
 26 27  1  0  0  0  0
 27 28  4  0  0  0  0
 27 32  4  0  0  0  0
 28 29  4  0  0  0  0
 28 67  1  0  0  0  0
 29 30  4  0  0  0  0
 29 68  1  0  0  0  0
 30 31  4  0  0  0  0
 30 33  1  0  0  0  0
 31 32  4  0  0  0  0
 31 69  1  0  0  0  0
 32 70  1  0  0  0  0
 33 44  1  0  0  0  0
 33 71  1  0  0  0  0
 33 72  1  0  0  0  0
 34 35  4  0  0  0  0
 34 39  1  0  0  0  0
 35 36  4  0  0  0  0
 35 73  1  0  0  0  0
 36 37  4  0  0  0  0
 36 41  1  0  0  0  0
 37 38  4  0  0  0  0
 37 44  1  0  0  0  0
 38 74  1  0  0  0  0
 39 40  1  0  0  0  0
 40 75  1  0  0  0  0
 40 76  1  0  0  0  0
 40 77  1  0  0  0  0
 41 42  1  0  0  0  0
 41 78  1  0  0  0  0
 41 79  1  0  0  0  0
 42 43  1  0  0  0  0
 42 80  1  0  0  0  0
 42 81  1  0  0  0  0
 43 44  1  0  0  0  0
 43 45  1  0  0  0  0
 44 82  1  0  0  0  0
 45 83  1  0  0  0  0
 45 84  1  0  0  0  0
 45 85  1  0  0  0  0
M  CHG  1  13  -1
M  END
> <compound name>
(+)-4''-O-Methylcurine

> <Unique concatenate(herb_name)>
???, ???

> <ExactMW>
607.2808119679999

> <NumAtoms>
84

> <NumRings>
8

$$$$
Row41
  Mrv15a1201281620283D          

 63 65  0  0  0  0            999 V2000
   16.6893   -1.0185    0.0020 C   0  0  0  0  0  0  0  0  0  0  0  0
   16.3236    0.4646   -0.1107 C   0  0  0  0  0  0  0  0  0  0  0  0
   17.7768   -1.1475    0.2072 H   0  0  0  0  0  0  0  0  0  0  0  0
   16.1239   -1.5073    0.8286 H   0  0  0  0  0  0  0  0  0  0  0  0
   16.4545   -1.5608   -0.9427 H   0  0  0  0  0  0  0  0  0  0  0  0
   15.2350    0.5964   -0.3062 H   0  0  0  0  0  0  0  0  0  0  0  0
   16.8816    0.9505   -0.9438 H   0  0  0  0  0  0  0  0  0  0  0  0
   16.5691    1.0083    0.8302 H   0  0  0  0  0  0  0  0  0  0  0  0
    5.3396    1.8023   -1.5695 C   0  0  1  0  0  0  0  0  0  0  0  0
    4.8021    0.5904   -0.8478 C   0  0  1  0  0  0  0  0  0  0  0  0
    6.0832   -0.0386   -0.3112 C   0  0  1  0  0  0  0  0  0  0  0  0
    6.9745    1.1840   -0.0864 C   0  0  2  0  0  0  0  0  0  0  0  0
    6.5370    2.2079   -0.9533 O   0  0  0  0  0  0  0  0  0  0  0  0
    4.0191    0.8748    0.4353 C   0  0  2  0  0  0  0  0  0  0  0  0
    4.5592    0.0794    1.4713 O   0  0  0  0  0  0  0  0  0  0  0  0
    5.5805   -0.7277    0.9446 C   0  0  2  0  0  0  0  0  0  0  0  0
    5.8269    1.4487   -2.8529 O   0  0  0  0  0  0  0  0  0  0  0  0
    8.4436    0.8718   -0.2879 C   0  0  0  0  0  0  0  0  0  0  0  0
    6.5253   -0.7511   -1.0445 H   0  0  0  0  0  0  0  0  0  0  0  0
    4.2566   -0.1047   -1.5257 H   0  0  0  0  0  0  0  0  0  0  0  0
    2.5279    0.6534    0.2876 C   0  0  0  0  0  0  0  0  0  0  0  0
    9.3666    0.9858    0.7574 C   0  0  0  0  0  0  0  0  0  0  0  0
   10.7313    0.6840    0.6194 C   0  0  0  0  0  0  0  0  0  0  0  0
   11.1656    0.1610   -0.6152 C   0  0  0  0  0  0  0  0  0  0  0  0
   10.2697    0.1500   -1.6909 C   0  0  0  0  0  0  0  0  0  0  0  0
    8.9247    0.4782   -1.5375 C   0  0  0  0  0  0  0  0  0  0  0  0
    1.6166    1.6966    0.4449 C   0  0  0  0  0  0  0  0  0  0  0  0
    0.2554    1.4553    0.2738 C   0  0  0  0  0  0  0  0  0  0  0  0
   -0.2811    0.1941   -0.0300 C   0  0  0  0  0  0  0  0  0  0  0  0
    0.6323   -0.8787   -0.1481 C   0  0  0  0  0  0  0  0  0  0  0  0
    2.0037   -0.6027   -0.0251 C   0  0  0  0  0  0  0  0  0  0  0  0
   12.4893   -0.1250   -0.8311 O   0  0  0  0  0  0  0  0  0  0  0  0
   12.8265   -1.4564   -0.5137 C   0  0  0  0  0  0  0  0  0  0  0  0
   11.6554    0.7903    1.6315 O   0  0  0  0  0  0  0  0  0  0  0  0
   11.2188    1.1705    2.9153 C   0  0  0  0  0  0  0  0  0  0  0  0
   -1.6468    0.1535   -0.1959 O   0  0  0  0  0  0  0  0  0  0  0  0
   -2.2883   -0.9894   -0.7049 C   0  0  0  0  0  0  0  0  0  0  0  0
    0.2574   -2.1473   -0.5060 O   0  0  0  0  0  0  0  0  0  0  0  0
    0.3890   -3.1054    0.5199 C   0  0  0  0  0  0  0  0  0  0  0  0
    4.6313    2.6503   -1.6714 H   0  0  0  0  0  0  0  0  0  0  0  0
    6.8099    1.5682    0.9485 H   0  0  0  0  0  0  0  0  0  0  0  0
    4.2007    1.9337    0.7385 H   0  0  0  0  0  0  0  0  0  0  0  0
    6.3792   -0.8709    1.7057 H   0  0  0  0  0  0  0  0  0  0  0  0
    5.1414   -1.7214    0.6932 H   0  0  0  0  0  0  0  0  0  0  0  0
    6.7301    1.7712   -2.9186 H   0  0  0  0  0  0  0  0  0  0  0  0
    8.9763    1.3319    1.7261 H   0  0  0  0  0  0  0  0  0  0  0  0
   10.6330   -0.1494   -2.6882 H   0  0  0  0  0  0  0  0  0  0  0  0
    8.2514    0.4129   -2.4058 H   0  0  0  0  0  0  0  0  0  0  0  0
    1.9655    2.7146    0.6811 H   0  0  0  0  0  0  0  0  0  0  0  0
   -0.4354    2.3098    0.3774 H   0  0  0  0  0  0  0  0  0  0  0  0
    2.7159   -1.4293   -0.1832 H   0  0  0  0  0  0  0  0  0  0  0  0
   13.8939   -1.6195   -0.7797 H   0  0  0  0  0  0  0  0  0  0  0  0
   12.6919   -1.6370    0.5764 H   0  0  0  0  0  0  0  0  0  0  0  0
   12.1964   -2.1606   -1.1023 H   0  0  0  0  0  0  0  0  0  0  0  0
   12.1061    1.1744    3.5879 H   0  0  0  0  0  0  0  0  0  0  0  0
   10.7998    2.2013    2.8915 H   0  0  0  0  0  0  0  0  0  0  0  0
   10.4858    0.4320    3.3104 H   0  0  0  0  0  0  0  0  0  0  0  0
   -3.3648   -0.7383   -0.8386 H   0  0  0  0  0  0  0  0  0  0  0  0
   -2.2340   -1.8253    0.0268 H   0  0  0  0  0  0  0  0  0  0  0  0
   -1.8751   -1.2548   -1.7033 H   0  0  0  0  0  0  0  0  0  0  0  0
   -0.0296   -4.0676    0.1486 H   0  0  0  0  0  0  0  0  0  0  0  0
   -0.1830   -2.7816    1.4182 H   0  0  0  0  0  0  0  0  0  0  0  0
    1.4603   -3.2570    0.7776 H   0  0  0  0  0  0  0  0  0  0  0  0
  1  2  1  0  0  0  0
  1  3  1  0  0  0  0
  1  4  1  0  0  0  0
  1  5  1  0  0  0  0
  2  6  1  0  0  0  0
  2  7  1  0  0  0  0
  2  8  1  0  0  0  0
  9 10  1  0  0  0  0
  9 13  1  0  0  0  0
  9 17  1  0  0  0  0
  9 40  1  0  0  0  0
 10 11  1  0  0  0  0
 10 14  1  0  0  0  0
 10 20  1  0  0  0  0
 11 12  1  0  0  0  0
 11 16  1  0  0  0  0
 11 19  1  0  0  0  0
 12 13  1  0  0  0  0
 12 18  1  0  0  0  0
 12 41  1  0  0  0  0
 14 15  1  0  0  0  0
 14 21  1  0  0  0  0
 14 42  1  0  0  0  0
 15 16  1  0  0  0  0
 16 43  1  0  0  0  0
 16 44  1  0  0  0  0
 17 45  1  0  0  0  0
 18 22  2  0  0  0  0
 18 26  1  0  0  0  0
 21 27  2  0  0  0  0
 21 31  1  0  0  0  0
 22 23  1  0  0  0  0
 22 46  1  0  0  0  0
 23 24  2  0  0  0  0
 23 34  1  0  0  0  0
 24 25  1  0  0  0  0
 24 32  1  0  0  0  0
 25 26  2  0  0  0  0
 25 47  1  0  0  0  0
 26 48  1  0  0  0  0
 27 28  1  0  0  0  0
 27 49  1  0  0  0  0
 28 29  2  0  0  0  0
 28 50  1  0  0  0  0
 29 30  1  0  0  0  0
 29 36  1  0  0  0  0
 30 31  2  0  0  0  0
 30 38  1  0  0  0  0
 31 51  1  0  0  0  0
 32 33  1  0  0  0  0
 33 52  1  0  0  0  0
 33 53  1  0  0  0  0
 33 54  1  0  0  0  0
 34 35  1  0  0  0  0
 35 55  1  0  0  0  0
 35 56  1  0  0  0  0
 35 57  1  0  0  0  0
 36 37  1  0  0  0  0
 37 58  1  0  0  0  0
 37 59  1  0  0  0  0
 37 60  1  0  0  0  0
 38 39  1  0  0  0  0
 39 61  1  0  0  0  0
 39 62  1  0  0  0  0
 39 63  1  0  0  0  0
M  END
> <compound name>
(+)-4-Hydroxy-2,6-di(3,4-dimethoxy)phenyl-3,7-dioxabicyclo[3.3.0] octane

> <Unique concatenate(herb_name)>
?????

> <ExactMW>
432.21480336399986

> <NumAtoms>
63

> <NumRings>
4

$$$$
Row42
  Mrv15a1201281620283D          

 26 27  0  0  0  0            999 V2000
   -0.7830   -0.5590   -0.6370 C   0  0  2  0  0  0  0  0  0  0  0  0
    0.4530   -1.2870   -0.1100 C   0  0  2  0  0  0  0  0  0  0  0  0
    1.7150   -0.6020   -0.6680 C   0  0  1  0  0  0  0  0  0  0  0  0
    1.7340    0.8850   -0.3670 C   0  0  0  0  0  0  0  0  0  0  0  0
    0.6210    1.6470   -0.4300 C   0  0  0  0  0  0  0  0  0  0  0  0
   -0.6680    0.9390   -0.8340 C   0  0  2  0  0  0  0  0  0  0  0  0
   -1.6000    0.3870    0.2320 C   0  0  1  0  0  0  0  0  0  0  0  0
   -3.0960    0.4710   -0.0430 C   0  0  0  0  0  0  0  0  0  0  0  0
   -1.2190    0.5640    1.6990 C   0  0  0  0  0  0  0  0  0  0  0  0
    2.9820   -1.2750   -0.1390 C   0  0  0  0  0  0  0  0  0  0  0  0
   -1.3300   -1.0980   -1.4120 H   0  0  0  0  0  0  0  0  0  0  0  0
    0.4260   -2.3340   -0.4160 H   0  0  0  0  0  0  0  0  0  0  0  0
    0.4720   -1.2850    0.9800 H   0  0  0  0  0  0  0  0  0  0  0  0
    1.7110   -0.7170   -1.7540 H   0  0  0  0  0  0  0  0  0  0  0  0
    2.6740    1.3420   -0.0920 H   0  0  0  0  0  0  0  0  0  0  0  0
    0.9630    2.6330   -0.1550 H   0  0  0  0  0  0  0  0  0  0  0  0
   -1.1330    1.3340   -1.7390 H   0  0  0  0  0  0  0  0  0  0  0  0
   -3.3230    0.3400   -1.1020 H   0  0  0  0  0  0  0  0  0  0  0  0
   -3.4910    1.4380    0.2650 H   0  0  0  0  0  0  0  0  0  0  0  0
   -3.6330   -0.3010    0.5100 H   0  0  0  0  0  0  0  0  0  0  0  0
   -0.1370    0.5920    1.8360 H   0  0  0  0  0  0  0  0  0  0  0  0
   -1.6100   -0.2560    2.3010 H   0  0  0  0  0  0  0  0  0  0  0  0
   -1.6270    1.4940    2.0940 H   0  0  0  0  0  0  0  0  0  0  0  0
    3.8730   -0.8140   -0.5670 H   0  0  0  0  0  0  0  0  0  0  0  0
    3.0310   -1.2030    0.9490 H   0  0  0  0  0  0  0  0  0  0  0  0
    2.9960   -2.3340   -0.4010 H   0  0  0  0  0  0  0  0  0  0  0  0
  1  2  1  0  0  0  0
  1  6  1  0  0  0  0
  1  7  1  0  0  0  0
  1 11  1  0  0  0  0
  2  3  1  0  0  0  0
  2 12  1  0  0  0  0
  2 13  1  0  0  0  0
  3  4  1  0  0  0  0
  3 10  1  0  0  0  0
  3 14  1  0  0  0  0
  4  5  2  0  0  0  0
  4 15  1  0  0  0  0
  5  6  1  0  0  0  0
  5 16  1  0  0  0  0
  6  7  1  0  0  0  0
  6 17  1  0  0  0  0
  7  8  1  0  0  0  0
  7  9  1  0  0  0  0
  8 18  1  0  0  0  0
  8 19  1  0  0  0  0
  8 20  1  0  0  0  0
  9 21  1  0  0  0  0
  9 22  1  0  0  0  0
  9 23  1  0  0  0  0
 10 24  1  0  0  0  0
 10 25  1  0  0  0  0
 10 26  1  0  0  0  0
M  END
> <compound name>
(+)-4-carene

> <Unique concatenate(herb_name)>
??, ??

> <ExactMW>
136.125200512

> <NumAtoms>
26

> <NumRings>
2

$$$$
Row43
  Mrv15a1201281620283D          

 43 45  0  0  0  0            999 V2000
   -0.3195    1.2564   -0.5454 C   0  0  1  0  0  0  0  0  0  0  0  0
   -0.5079   -0.2598   -0.3227 C   0  0  1  0  0  0  0  0  0  0  0  0
   -0.6647   -0.6418    1.1434 C   0  0  2  0  0  0  0  0  0  0  0  0
    0.3531   -0.1732    2.1623 C   0  0  2  0  0  0  0  0  0  0  0  0
    1.5471    0.7038    1.7986 C   0  0  2  0  0  0  0  0  0  0  0  0
    2.0668    0.9266    0.3720 C   0  0  2  0  0  0  0  0  0  0  0  0
    1.1553    1.6870   -0.6047 C   0  0  2  0  0  0  0  0  0  0  0  0
   -1.1421    1.6039   -1.8074 C   0  0  1  0  0  0  0  0  0  0  0  0
   -1.4988    0.2530   -2.4419 C   0  0  2  0  0  0  0  0  0  0  0  0
   -1.6896   -0.6506   -1.2252 C   0  0  1  0  0  0  0  0  0  0  0  0
    0.2302   -1.6502    1.8372 C   0  0  1  0  0  0  0  0  0  0  0  0
   -0.4393   -2.5104    2.9072 C   0  0  0  0  0  0  0  0  0  0  0  0
    1.3524   -2.3918    1.1293 C   0  0  0  0  0  0  0  0  0  0  0  0
   -0.7903    1.7790    0.3246 H   0  0  0  0  0  0  0  0  0  0  0  0
    0.3675   -0.7720   -0.7782 H   0  0  0  0  0  0  0  0  0  0  0  0
    1.2740    3.2013   -0.3930 C   0  0  0  0  0  0  0  0  0  0  0  0
   -1.7408   -2.1362   -1.5630 C   0  0  0  0  0  0  0  0  0  0  0  0
   -2.9055   -0.2984   -0.6174 O   0  0  0  0  0  0  0  0  0  0  0  0
    1.6534    1.4129   -1.8923 O   0  0  0  0  0  0  0  0  0  0  0  0
   -1.7042   -0.5604    1.4818 H   0  0  0  0  0  0  0  0  0  0  0  0
   -0.0147    0.0929    3.1655 H   0  0  0  0  0  0  0  0  0  0  0  0
    2.3940    0.3264    2.4233 H   0  0  0  0  0  0  0  0  0  0  0  0
    1.3137    1.7231    2.1940 H   0  0  0  0  0  0  0  0  0  0  0  0
    2.3841   -0.0383   -0.0726 H   0  0  0  0  0  0  0  0  0  0  0  0
    3.0307    1.4881    0.4411 H   0  0  0  0  0  0  0  0  0  0  0  0
   -2.0834    2.1257   -1.5095 H   0  0  0  0  0  0  0  0  0  0  0  0
   -0.6296    2.2766   -2.5283 H   0  0  0  0  0  0  0  0  0  0  0  0
   -0.6439   -0.1121   -3.0587 H   0  0  0  0  0  0  0  0  0  0  0  0
   -2.4017    0.3044   -3.0914 H   0  0  0  0  0  0  0  0  0  0  0  0
    0.3108   -2.8205    3.6696 H   0  0  0  0  0  0  0  0  0  0  0  0
   -0.8725   -3.4248    2.4423 H   0  0  0  0  0  0  0  0  0  0  0  0
   -1.2640   -1.9828    3.4361 H   0  0  0  0  0  0  0  0  0  0  0  0
    2.1810   -2.5792    1.8493 H   0  0  0  0  0  0  0  0  0  0  0  0
    0.9772   -3.3754    0.7672 H   0  0  0  0  0  0  0  0  0  0  0  0
    1.7918   -1.8958    0.2478 H   0  0  0  0  0  0  0  0  0  0  0  0
    0.6486    3.7667   -1.1197 H   0  0  0  0  0  0  0  0  0  0  0  0
    2.3222    3.5529   -0.5262 H   0  0  0  0  0  0  0  0  0  0  0  0
    0.9472    3.4994    0.6283 H   0  0  0  0  0  0  0  0  0  0  0  0
   -1.8550   -2.7473   -0.6387 H   0  0  0  0  0  0  0  0  0  0  0  0
   -2.6020   -2.3600   -2.2331 H   0  0  0  0  0  0  0  0  0  0  0  0
   -0.8138   -2.4723   -2.0795 H   0  0  0  0  0  0  0  0  0  0  0  0
   -3.1216   -0.9359    0.0669 H   0  0  0  0  0  0  0  0  0  0  0  0
    1.3212    2.0571   -2.5203 H   0  0  0  0  0  0  0  0  0  0  0  0
  1  2  1  0  0  0  0
  1  7  1  0  0  0  0
  1  8  1  0  0  0  0
  1 14  1  0  0  0  0
  2  3  1  0  0  0  0
  2 10  1  0  0  0  0
  2 15  1  0  0  0  0
  3  4  1  0  0  0  0
  3 11  1  0  0  0  0
  3 20  1  0  0  0  0
  4  5  1  0  0  0  0
  4 11  1  0  0  0  0
  4 21  1  0  0  0  0
  5  6  1  0  0  0  0
  5 22  1  0  0  0  0
  5 23  1  0  0  0  0
  6  7  1  0  0  0  0
  6 24  1  0  0  0  0
  6 25  1  0  0  0  0
  7 16  1  0  0  0  0
  7 19  1  0  0  0  0
  8  9  1  0  0  0  0
  8 26  1  0  0  0  0
  8 27  1  0  0  0  0
  9 10  1  0  0  0  0
  9 28  1  0  0  0  0
  9 29  1  0  0  0  0
 10 17  1  0  0  0  0
 10 18  1  0  0  0  0
 11 12  1  0  0  0  0
 11 13  1  0  0  0  0
 12 30  1  0  0  0  0
 12 31  1  0  0  0  0
 12 32  1  0  0  0  0
 13 33  1  0  0  0  0
 13 34  1  0  0  0  0
 13 35  1  0  0  0  0
 16 36  1  0  0  0  0
 16 37  1  0  0  0  0
 16 38  1  0  0  0  0
 17 39  1  0  0  0  0
 17 40  1  0  0  0  0
 17 41  1  0  0  0  0
 18 42  1  0  0  0  0
 19 43  1  0  0  0  0
M  END
> <compound name>
(+)-4?,10?-Aromadendranediol

> <Unique concatenate(herb_name)>
Lobophytum sp.

> <ExactMW>
238.193280072

> <NumAtoms>
43

> <NumRings>
3

$$$$
Row44
  Mrv15a1201281620283D          

 48 53  0  0  0  0            999 V2000
   -0.7298    2.6831   -0.5240 C   0  0  0  0  0  0  0  0  0  0  0  0
    0.5887    3.1190   -0.6817 C   0  0  0  0  0  0  0  0  0  0  0  0
    1.5413    2.0862   -0.6231 C   0  0  0  0  0  0  0  0  0  0  0  0
    1.2224    0.7271   -0.4587 C   0  0  0  0  0  0  0  0  0  0  0  0
   -0.1174    0.3406   -0.3262 C   0  0  0  0  0  0  0  0  0  0  0  0
   -1.0769    1.3454   -0.3663 C   0  0  0  0  0  0  0  0  0  0  0  0
   -2.4490    1.2369   -0.2484 O   0  0  0  0  0  0  0  0  0  0  0  0
   -2.9970    2.5566   -0.3338 C   0  0  2  0  0  0  0  0  0  0  0  0
   -1.8866    3.4421   -0.5170 O   0  0  0  0  0  0  0  0  0  0  0  0
    0.8579    4.4589   -0.7927 O   0  0  0  0  0  0  0  0  0  0  0  0
    2.1992    4.8784   -0.6952 C   0  0  0  0  0  0  0  0  0  0  0  0
    2.3227   -0.3073   -0.3653 C   0  0  1  0  0  0  0  0  0  0  0  0
    2.2974   -0.9807    0.8712 O   0  0  0  0  0  0  0  0  0  0  0  0
    2.6967   -2.3130    0.6671 C   0  0  1  0  0  0  0  0  0  0  0  0
    3.1225   -2.4774   -0.7869 C   0  0  1  0  0  0  0  0  0  0  0  0
    2.3049   -1.3741   -1.4580 C   0  0  2  0  0  0  0  0  0  0  0  0
    4.5602   -2.1450   -1.2234 C   0  0  1  0  0  0  0  0  0  0  0  0
    4.4845   -1.1545   -2.2312 O   0  0  0  0  0  0  0  0  0  0  0  0
    3.1570   -1.0720   -2.6762 C   0  0  2  0  0  0  0  0  0  0  0  0
    5.5040   -1.7577   -0.0954 C   0  0  0  0  0  0  0  0  0  0  0  0
    5.9575   -2.7547    0.7843 C   0  0  0  0  0  0  0  0  0  0  0  0
    6.7747   -2.3834    1.8482 C   0  0  0  0  0  0  0  0  0  0  0  0
    7.1702   -1.0647    2.0381 C   0  0  0  0  0  0  0  0  0  0  0  0
    6.7695   -0.0615    1.1629 C   0  0  0  0  0  0  0  0  0  0  0  0
    5.9374   -0.4333    0.1004 C   0  0  0  0  0  0  0  0  0  0  0  0
    7.3123   -3.1628    2.8543 O   0  0  0  0  0  0  0  0  0  0  0  0
    8.0598   -2.3000    3.7215 C   0  0  1  0  0  0  0  0  0  0  0  0
    7.9653   -0.9835    3.1641 O   0  0  0  0  0  0  0  0  0  0  0  0
    1.2728   -1.7089   -1.7073 H   0  0  0  0  0  0  0  0  0  0  0  0
    2.8357   -3.4834   -1.1798 H   0  0  0  0  0  0  0  0  0  0  0  0
    2.6091    2.3422   -0.6982 H   0  0  0  0  0  0  0  0  0  0  0  0
   -0.4102   -0.7081   -0.1734 H   0  0  0  0  0  0  0  0  0  0  0  0
   -3.5364    2.8086    0.6080 H   0  0  0  0  0  0  0  0  0  0  0  0
   -3.6920    2.6289   -1.2015 H   0  0  0  0  0  0  0  0  0  0  0  0
    2.2138    5.9902   -0.7440 H   0  0  0  0  0  0  0  0  0  0  0  0
    2.7907    4.4872   -1.5527 H   0  0  0  0  0  0  0  0  0  0  0  0
    2.6322    4.5646    0.2810 H   0  0  0  0  0  0  0  0  0  0  0  0
    3.3019    0.2227   -0.3965 H   0  0  0  0  0  0  0  0  0  0  0  0
    3.4703   -2.5936    1.4106 H   0  0  0  0  0  0  0  0  0  0  0  0
    1.8050   -2.9533    0.8680 H   0  0  0  0  0  0  0  0  0  0  0  0
    5.0027   -3.0490   -1.7120 H   0  0  0  0  0  0  0  0  0  0  0  0
    2.9625   -0.0601   -3.0953 H   0  0  0  0  0  0  0  0  0  0  0  0
    3.0022   -1.8388   -3.4706 H   0  0  0  0  0  0  0  0  0  0  0  0
    5.6530   -3.8054    0.6640 H   0  0  0  0  0  0  0  0  0  0  0  0
    7.0889    0.9812    1.3120 H   0  0  0  0  0  0  0  0  0  0  0  0
    5.6202    0.3703   -0.5826 H   0  0  0  0  0  0  0  0  0  0  0  0
    7.6197   -2.3115    4.7456 H   0  0  0  0  0  0  0  0  0  0  0  0
    9.1252   -2.6234    3.7629 H   0  0  0  0  0  0  0  0  0  0  0  0
  1  2  1  0  0  0  0
  1  6  2  0  0  0  0
  1  9  1  0  0  0  0
  2  3  2  0  0  0  0
  2 10  1  0  0  0  0
  3  4  1  0  0  0  0
  3 31  1  0  0  0  0
  4  5  2  0  0  0  0
  4 12  1  0  0  0  0
  5  6  1  0  0  0  0
  5 32  1  0  0  0  0
  6  7  1  0  0  0  0
  7  8  1  0  0  0  0
  8  9  1  0  0  0  0
  8 33  1  0  0  0  0
  8 34  1  0  0  0  0
 10 11  1  0  0  0  0
 11 35  1  0  0  0  0
 11 36  1  0  0  0  0
 11 37  1  0  0  0  0
 12 13  1  0  0  0  0
 12 16  1  0  0  0  0
 12 38  1  0  0  0  0
 13 14  1  0  0  0  0
 14 15  1  0  0  0  0
 14 39  1  0  0  0  0
 14 40  1  0  0  0  0
 15 16  1  0  0  0  0
 15 17  1  0  0  0  0
 15 30  1  0  0  0  0
 16 19  1  0  0  0  0
 16 29  1  0  0  0  0
 17 18  1  0  0  0  0
 17 20  1  0  0  0  0
 17 41  1  0  0  0  0
 18 19  1  0  0  0  0
 19 42  1  0  0  0  0
 19 43  1  0  0  0  0
 20 21  1  0  0  0  0
 20 25  2  0  0  0  0
 21 22  2  0  0  0  0
 21 44  1  0  0  0  0
 22 23  1  0  0  0  0
 22 26  1  0  0  0  0
 23 24  2  0  0  0  0
 23 28  1  0  0  0  0
 24 25  1  0  0  0  0
 24 45  1  0  0  0  0
 25 46  1  0  0  0  0
 26 27  1  0  0  0  0
 27 28  1  0  0  0  0
 27 47  1  0  0  0  0
 27 48  1  0  0  0  0
M  END
> <compound name>
(+)-5'-Demethoxyepiexcelsin

> <Unique concatenate(herb_name)>
???

> <ExactMW>
384.12090298

> <NumAtoms>
48

> <NumRings>
6

$$$$
Row45
  Mrv15a1201281620283D          

 79 82  0  0  0  0            999 V2000
    0.0008    6.0848    0.5124 C   0  0  0  0  0  0  0  0  0  0  0  0
   -0.5022    6.7178   -0.5672 C   0  0  0  0  0  0  0  0  0  0  0  0
   -1.0000    6.0316   -1.6184 C   0  0  0  0  0  0  0  0  0  0  0  0
   -1.0136    4.6882   -1.5326 C   0  0  0  0  0  0  0  0  0  0  0  0
   -0.5594    4.0173   -0.4605 C   0  0  0  0  0  0  0  0  0  0  0  0
   -0.0807    4.7436    0.5603 C   0  0  0  0  0  0  0  0  0  0  0  0
   -0.6487    2.5031   -0.4440 C   0  0  1  0  0  0  0  0  0  0  0  0
    0.1915    1.7286    0.5806 C   0  0  1  0  0  0  0  0  0  0  0  0
    0.0269    0.1916    0.5873 C   0  0  2  0  0  0  0  0  0  0  0  0
    1.4421   -0.3096    0.9275 C   0  0  1  0  0  0  0  0  0  0  0  0
    2.2323    0.8298    1.1846 O   0  0  0  0  0  0  0  0  0  0  0  0
    1.6984    1.8667    0.4063 C   0  0  2  0  0  0  0  0  0  0  0  0
   -0.0735    2.0794    1.6102 H   0  0  0  0  0  0  0  0  0  0  0  0
   -0.7079   -0.0777    1.3856 H   0  0  0  0  0  0  0  0  0  0  0  0
   -0.4950   -0.4199   -0.7149 C   0  0  1  0  0  0  0  0  0  0  0  0
   -0.7153   -1.7947   -0.5229 O   0  0  0  0  0  0  0  0  0  0  0  0
    1.4868   -1.2713    2.0994 C   0  0  0  0  0  0  0  0  0  0  0  0
    1.9693   -2.5147    1.9709 C   0  0  0  0  0  0  0  0  0  0  0  0
    2.0313   -3.3957    2.9879 C   0  0  0  0  0  0  0  0  0  0  0  0
    1.5807   -2.9778    4.1952 C   0  0  0  0  0  0  0  0  0  0  0  0
    1.0840   -1.7307    4.3713 C   0  0  0  0  0  0  0  0  0  0  0  0
    1.0510   -0.9016    3.3120 C   0  0  0  0  0  0  0  0  0  0  0  0
    0.6343   -1.3873    5.6261 O   0  0  0  0  0  0  0  0  0  0  0  0
    1.5994   -3.7911    5.2886 O   0  0  0  0  0  0  0  0  0  0  0  0
    0.0397   -0.1273    5.8303 C   0  0  0  0  0  0  0  0  0  0  0  0
    2.5716   -4.6266    2.6835 O   0  0  0  0  0  0  0  0  0  0  0  0
    2.8355   -5.5807    3.6829 C   0  0  0  0  0  0  0  0  0  0  0  0
    0.4605    6.7941    1.5943 O   0  0  0  0  0  0  0  0  0  0  0  0
    1.8661    6.8139    1.7042 C   0  0  0  0  0  0  0  0  0  0  0  0
   -0.4928    8.0800   -0.6184 O   0  0  0  0  0  0  0  0  0  0  0  0
   -1.4885    6.7514   -2.6836 O   0  0  0  0  0  0  0  0  0  0  0  0
   -2.1697    6.0766   -3.7153 C   0  0  0  0  0  0  0  0  0  0  0  0
   -1.0863   -2.4525   -1.7172 C   0  0  1  0  0  0  0  0  0  0  0  0
    0.1302   -2.9359   -2.2412 O   0  0  0  0  0  0  0  0  0  0  0  0
   -0.0240   -3.6395   -3.4453 C   0  0  1  0  0  0  0  0  0  0  0  0
   -0.9636   -4.8256   -3.2480 C   0  0  1  0  0  0  0  0  0  0  0  0
   -2.2737   -4.4323   -2.5921 C   0  0  2  0  0  0  0  0  0  0  0  0
   -2.0197   -3.5839   -1.3671 C   0  0  1  0  0  0  0  0  0  0  0  0
   -0.3846   -2.6983   -4.5900 C   0  0  2  0  0  0  0  0  0  0  0  0
    0.1596   -3.1799   -5.8046 O   0  0  0  0  0  0  0  0  0  0  0  0
   -2.9538   -5.5994   -2.1980 O   0  0  0  0  0  0  0  0  0  0  0  0
   -1.2700   -5.4493   -4.4714 O   0  0  0  0  0  0  0  0  0  0  0  0
   -1.4310   -4.3861   -0.3716 O   0  0  0  0  0  0  0  0  0  0  0  0
   -1.4254    4.0851   -2.3564 H   0  0  0  0  0  0  0  0  0  0  0  0
    0.2616    4.2467    1.4801 H   0  0  0  0  0  0  0  0  0  0  0  0
   -1.7246    2.2553   -0.2776 H   0  0  0  0  0  0  0  0  0  0  0  0
   -0.3634    2.1433   -1.4607 H   0  0  0  0  0  0  0  0  0  0  0  0
    1.8892   -0.7942    0.0266 H   0  0  0  0  0  0  0  0  0  0  0  0
    2.1063    2.8370    0.7642 H   0  0  0  0  0  0  0  0  0  0  0  0
    2.0017    1.7139   -0.6548 H   0  0  0  0  0  0  0  0  0  0  0  0
   -1.4746    0.0370   -0.9852 H   0  0  0  0  0  0  0  0  0  0  0  0
    0.2312   -0.2628   -1.5445 H   0  0  0  0  0  0  0  0  0  0  0  0
    2.3389   -2.8374    0.9825 H   0  0  0  0  0  0  0  0  0  0  0  0
    0.6627    0.1230    3.4096 H   0  0  0  0  0  0  0  0  0  0  0  0
    1.2334   -3.3400    6.0650 H   0  0  0  0  0  0  0  0  0  0  0  0
   -0.2792   -0.0724    6.8953 H   0  0  0  0  0  0  0  0  0  0  0  0
    0.7789    0.6846    5.6493 H   0  0  0  0  0  0  0  0  0  0  0  0
   -0.8658   -0.0185    5.1923 H   0  0  0  0  0  0  0  0  0  0  0  0
    3.3320   -6.4495    3.1951 H   0  0  0  0  0  0  0  0  0  0  0  0
    1.8869   -5.9506    4.1298 H   0  0  0  0  0  0  0  0  0  0  0  0
    3.5429   -5.1704    4.4369 H   0  0  0  0  0  0  0  0  0  0  0  0
    2.1376    7.4520    2.5746 H   0  0  0  0  0  0  0  0  0  0  0  0
    2.2538    5.7849    1.8767 H   0  0  0  0  0  0  0  0  0  0  0  0
    2.3130    7.2446    0.7804 H   0  0  0  0  0  0  0  0  0  0  0  0
   -0.8787    8.3728   -1.4594 H   0  0  0  0  0  0  0  0  0  0  0  0
   -2.5283    6.8401   -4.4414 H   0  0  0  0  0  0  0  0  0  0  0  0
   -1.4784    5.3896   -4.2522 H   0  0  0  0  0  0  0  0  0  0  0  0
   -3.0564    5.5415   -3.3078 H   0  0  0  0  0  0  0  0  0  0  0  0
   -1.5753   -1.7515   -2.4280 H   0  0  0  0  0  0  0  0  0  0  0  0
    0.9955   -4.0450   -3.6696 H   0  0  0  0  0  0  0  0  0  0  0  0
   -0.4528   -5.5943   -2.6199 H   0  0  0  0  0  0  0  0  0  0  0  0
   -2.9268   -3.8840   -3.3104 H   0  0  0  0  0  0  0  0  0  0  0  0
   -2.9749   -3.1880   -0.9492 H   0  0  0  0  0  0  0  0  0  0  0  0
    0.0478   -1.6828   -4.4392 H   0  0  0  0  0  0  0  0  0  0  0  0
   -1.4823   -2.5989   -4.7296 H   0  0  0  0  0  0  0  0  0  0  0  0
   -0.2861   -2.7678   -6.5476 H   0  0  0  0  0  0  0  0  0  0  0  0
   -2.6064   -5.8655   -1.3403 H   0  0  0  0  0  0  0  0  0  0  0  0
   -1.8664   -6.1809   -4.2890 H   0  0  0  0  0  0  0  0  0  0  0  0
   -0.8986   -3.8361    0.2103 H   0  0  0  0  0  0  0  0  0  0  0  0
  1  2  1  0  0  0  0
  1  6  2  0  0  0  0
  1 28  1  0  0  0  0
  2  3  2  0  0  0  0
  2 30  1  0  0  0  0
  3  4  1  0  0  0  0
  3 31  1  0  0  0  0
  4  5  2  0  0  0  0
  4 44  1  0  0  0  0
  5  6  1  0  0  0  0
  5  7  1  0  0  0  0
  6 45  1  0  0  0  0
  7  8  1  0  0  0  0
  7 46  1  0  0  0  0
  7 47  1  0  0  0  0
  8  9  1  0  0  0  0
  8 12  1  0  0  0  0
  8 13  1  0  0  0  0
  9 10  1  0  0  0  0
  9 14  1  0  0  0  0
  9 15  1  0  0  0  0
 10 11  1  0  0  0  0
 10 17  1  0  0  0  0
 10 48  1  0  0  0  0
 11 12  1  0  0  0  0
 12 49  1  0  0  0  0
 12 50  1  0  0  0  0
 15 16  1  0  0  0  0
 15 51  1  0  0  0  0
 15 52  1  0  0  0  0
 16 33  1  0  0  0  0
 17 18  1  0  0  0  0
 17 22  2  0  0  0  0
 18 19  2  0  0  0  0
 18 53  1  0  0  0  0
 19 20  1  0  0  0  0
 19 26  1  0  0  0  0
 20 21  2  0  0  0  0
 20 24  1  0  0  0  0
 21 22  1  0  0  0  0
 21 23  1  0  0  0  0
 22 54  1  0  0  0  0
 23 25  1  0  0  0  0
 24 55  1  0  0  0  0
 25 56  1  0  0  0  0
 25 57  1  0  0  0  0
 25 58  1  0  0  0  0
 26 27  1  0  0  0  0
 27 59  1  0  0  0  0
 27 60  1  0  0  0  0
 27 61  1  0  0  0  0
 28 29  1  0  0  0  0
 29 62  1  0  0  0  0
 29 63  1  0  0  0  0
 29 64  1  0  0  0  0
 30 65  1  0  0  0  0
 31 32  1  0  0  0  0
 32 66  1  0  0  0  0
 32 67  1  0  0  0  0
 32 68  1  0  0  0  0
 33 34  1  0  0  0  0
 33 38  1  0  0  0  0
 33 69  1  0  0  0  0
 34 35  1  0  0  0  0
 35 36  1  0  0  0  0
 35 39  1  0  0  0  0
 35 70  1  0  0  0  0
 36 37  1  0  0  0  0
 36 42  1  0  0  0  0
 36 71  1  0  0  0  0
 37 38  1  0  0  0  0
 37 41  1  0  0  0  0
 37 72  1  0  0  0  0
 38 43  1  0  0  0  0
 38 73  1  0  0  0  0
 39 40  1  0  0  0  0
 39 74  1  0  0  0  0
 39 75  1  0  0  0  0
 40 76  1  0  0  0  0
 41 77  1  0  0  0  0
 42 78  1  0  0  0  0
 43 79  1  0  0  0  0
M  END
> <compound name>
(+)-5,5'-Dimethoxy-9-O-?-D-glucopyranosyl lariciresinol

> <Unique concatenate(herb_name)>
???

> <ExactMW>
582.2312412759999

> <NumAtoms>
79

> <NumRings>
4

$$$$
Row46
  Mrv15a1201281620283D          

 81 83  0  0  0  0            999 V2000
    1.4716    3.8007    1.4853 C   0  0  0  0  0  0  0  0  0  0  0  0
    2.2068    3.6205    2.6013 C   0  0  0  0  0  0  0  0  0  0  0  0
    3.1068    2.6202    2.6797 C   0  0  0  0  0  0  0  0  0  0  0  0
    3.1975    1.7585    1.6508 C   0  0  0  0  0  0  0  0  0  0  0  0
    2.5161    1.9234    0.5043 C   0  0  0  0  0  0  0  0  0  0  0  0
    1.6983    2.9868    0.4385 C   0  0  0  0  0  0  0  0  0  0  0  0
    2.7267    0.9583   -0.6516 C   0  0  1  0  0  0  0  0  0  0  0  0
    1.5714    0.7011   -1.6469 C   0  0  2  0  0  0  0  0  0  0  0  0
    0.4025   -0.1711   -1.1113 C   0  0  1  0  0  0  0  0  0  0  0  0
    2.9443    1.0550   -3.6178 O   0  0  0  0  0  0  0  0  0  0  0  0
    2.1150    0.1168   -2.9602 C   0  0  1  0  0  0  0  0  0  0  0  0
    0.6953   -1.6925   -1.0736 C   0  0  2  0  0  0  0  0  0  0  0  0
    0.4275   -2.4704   -2.3496 C   0  0  0  0  0  0  0  0  0  0  0  0
    0.6242    4.8735    1.3611 O   0  0  0  0  0  0  0  0  0  0  0  0
   -0.6772    4.6259    1.8435 C   0  0  0  0  0  0  0  0  0  0  0  0
    2.0527    4.4506    3.6704 O   0  0  0  0  0  0  0  0  0  0  0  0
    3.8127    2.4153    3.8383 O   0  0  0  0  0  0  0  0  0  0  0  0
    5.0332    3.1214    3.8828 C   0  0  0  0  0  0  0  0  0  0  0  0
    1.2863   -3.4038   -2.7877 C   0  0  0  0  0  0  0  0  0  0  0  0
    1.0778   -4.1597   -3.8838 C   0  0  0  0  0  0  0  0  0  0  0  0
   -0.0715   -3.9545   -4.5685 C   0  0  0  0  0  0  0  0  0  0  0  0
   -0.9380   -2.9897   -4.1918 C   0  0  0  0  0  0  0  0  0  0  0  0
   -0.6997   -2.3099   -3.0578 C   0  0  0  0  0  0  0  0  0  0  0  0
   -0.3928   -4.6738   -5.6792 O   0  0  0  0  0  0  0  0  0  0  0  0
    2.0252   -5.1205   -4.1621 O   0  0  0  0  0  0  0  0  0  0  0  0
    1.6607   -6.2911   -4.8546 C   0  0  0  0  0  0  0  0  0  0  0  0
   -2.1161   -2.8091   -4.8733 O   0  0  0  0  0  0  0  0  0  0  0  0
   -2.1130   -1.6764   -5.7137 C   0  0  0  0  0  0  0  0  0  0  0  0
   -0.1568    0.2887    0.2436 C   0  0  1  0  0  0  0  0  0  0  0  0
   -1.3870   -0.3616    0.4535 O   0  0  0  0  0  0  0  0  0  0  0  0
   -1.9554   -0.1580    1.7287 C   0  0  1  0  0  0  0  0  0  0  0  0
   -2.4289    1.1685    1.7211 O   0  0  0  0  0  0  0  0  0  0  0  0
   -3.1078    1.5279    2.8917 C   0  0  1  0  0  0  0  0  0  0  0  0
   -4.3091    0.6165    3.1195 C   0  0  2  0  0  0  0  0  0  0  0  0
   -3.9738   -0.8637    3.0475 C   0  0  1  0  0  0  0  0  0  0  0  0
   -3.0994   -1.1408    1.8408 C   0  0  1  0  0  0  0  0  0  0  0  0
   -2.1545    1.6703    4.0722 C   0  0  2  0  0  0  0  0  0  0  0  0
   -2.8227    2.2919    5.1523 O   0  0  0  0  0  0  0  0  0  0  0  0
   -3.2990   -1.2703    4.2137 O   0  0  0  0  0  0  0  0  0  0  0  0
   -5.2718    0.8912    2.1238 O   0  0  0  0  0  0  0  0  0  0  0  0
   -3.8714   -1.0329    0.6667 O   0  0  0  0  0  0  0  0  0  0  0  0
    3.8889    0.9051    1.7478 H   0  0  0  0  0  0  0  0  0  0  0  0
    1.1553    3.2078   -0.4926 H   0  0  0  0  0  0  0  0  0  0  0  0
    3.5998    1.3834   -1.2015 H   0  0  0  0  0  0  0  0  0  0  0  0
    3.0633   -0.0296   -0.2618 H   0  0  0  0  0  0  0  0  0  0  0  0
    1.1378    1.6889   -1.9411 H   0  0  0  0  0  0  0  0  0  0  0  0
   -0.4393    0.0116   -1.8248 H   0  0  0  0  0  0  0  0  0  0  0  0
    3.2427    0.6841   -4.4519 H   0  0  0  0  0  0  0  0  0  0  0  0
    2.7270   -0.7950   -2.7869 H   0  0  0  0  0  0  0  0  0  0  0  0
    1.2939   -0.1239   -3.6722 H   0  0  0  0  0  0  0  0  0  0  0  0
    0.0598   -2.2051   -0.3149 H   0  0  0  0  0  0  0  0  0  0  0  0
    1.7358   -1.8478   -0.7109 H   0  0  0  0  0  0  0  0  0  0  0  0
   -1.2977    5.5296    1.6525 H   0  0  0  0  0  0  0  0  0  0  0  0
   -0.6487    4.4344    2.9386 H   0  0  0  0  0  0  0  0  0  0  0  0
   -1.1232    3.7571    1.3095 H   0  0  0  0  0  0  0  0  0  0  0  0
    2.6147    4.1297    4.3944 H   0  0  0  0  0  0  0  0  0  0  0  0
    5.5439    2.8739    4.8399 H   0  0  0  0  0  0  0  0  0  0  0  0
    5.6822    2.8194    3.0305 H   0  0  0  0  0  0  0  0  0  0  0  0
    4.8422    4.2176    3.8498 H   0  0  0  0  0  0  0  0  0  0  0  0
    2.2042   -3.5834   -2.2024 H   0  0  0  0  0  0  0  0  0  0  0  0
   -1.4712   -1.6040   -2.7127 H   0  0  0  0  0  0  0  0  0  0  0  0
   -1.2463   -4.3768   -6.0321 H   0  0  0  0  0  0  0  0  0  0  0  0
    2.4892   -7.0255   -4.7374 H   0  0  0  0  0  0  0  0  0  0  0  0
    0.7418   -6.7350   -4.4105 H   0  0  0  0  0  0  0  0  0  0  0  0
    1.5543   -6.0877   -5.9422 H   0  0  0  0  0  0  0  0  0  0  0  0
   -3.0952   -1.6267   -6.2344 H   0  0  0  0  0  0  0  0  0  0  0  0
   -1.3029   -1.7704   -6.4717 H   0  0  0  0  0  0  0  0  0  0  0  0
   -1.9726   -0.7499   -5.1134 H   0  0  0  0  0  0  0  0  0  0  0  0
    0.5550    0.0272    1.0582 H   0  0  0  0  0  0  0  0  0  0  0  0
   -0.3458    1.3846    0.2362 H   0  0  0  0  0  0  0  0  0  0  0  0
   -1.1916   -0.3161    2.5191 H   0  0  0  0  0  0  0  0  0  0  0  0
   -3.4985    2.5598    2.6961 H   0  0  0  0  0  0  0  0  0  0  0  0
   -4.8018    0.8513    4.0920 H   0  0  0  0  0  0  0  0  0  0  0  0
   -4.9015   -1.4812    3.0057 H   0  0  0  0  0  0  0  0  0  0  0  0
   -2.7118   -2.1865    1.8651 H   0  0  0  0  0  0  0  0  0  0  0  0
   -1.2859    2.3159    3.8134 H   0  0  0  0  0  0  0  0  0  0  0  0
   -1.7566    0.7064    4.4490 H   0  0  0  0  0  0  0  0  0  0  0  0
   -2.2232    2.3696    5.8977 H   0  0  0  0  0  0  0  0  0  0  0  0
   -3.8994   -1.7420    4.7945 H   0  0  0  0  0  0  0  0  0  0  0  0
   -4.9178    0.6435    1.2660 H   0  0  0  0  0  0  0  0  0  0  0  0
   -3.2770   -1.0775   -0.0881 H   0  0  0  0  0  0  0  0  0  0  0  0
  1  2  1  0  0  0  0
  1  6  2  0  0  0  0
  1 14  1  0  0  0  0
  2  3  2  0  0  0  0
  2 16  1  0  0  0  0
  3  4  1  0  0  0  0
  3 17  1  0  0  0  0
  4  5  2  0  0  0  0
  4 42  1  0  0  0  0
  5  6  1  0  0  0  0
  5  7  1  0  0  0  0
  6 43  1  0  0  0  0
  7  8  1  0  0  0  0
  7 44  1  0  0  0  0
  7 45  1  0  0  0  0
  8  9  1  0  0  0  0
  8 11  1  0  0  0  0
  8 46  1  0  0  0  0
  9 12  1  0  0  0  0
  9 29  1  0  0  0  0
  9 47  1  0  0  0  0
 10 11  1  0  0  0  0
 10 48  1  0  0  0  0
 11 49  1  0  0  0  0
 11 50  1  0  0  0  0
 12 13  1  0  0  0  0
 12 51  1  0  0  0  0
 12 52  1  0  0  0  0
 13 19  1  0  0  0  0
 13 23  2  0  0  0  0
 14 15  1  0  0  0  0
 15 53  1  0  0  0  0
 15 54  1  0  0  0  0
 15 55  1  0  0  0  0
 16 56  1  0  0  0  0
 17 18  1  0  0  0  0
 18 57  1  0  0  0  0
 18 58  1  0  0  0  0
 18 59  1  0  0  0  0
 19 20  2  0  0  0  0
 19 60  1  0  0  0  0
 20 21  1  0  0  0  0
 20 25  1  0  0  0  0
 21 22  2  0  0  0  0
 21 24  1  0  0  0  0
 22 23  1  0  0  0  0
 22 27  1  0  0  0  0
 23 61  1  0  0  0  0
 24 62  1  0  0  0  0
 25 26  1  0  0  0  0
 26 63  1  0  0  0  0
 26 64  1  0  0  0  0
 26 65  1  0  0  0  0
 27 28  1  0  0  0  0
 28 66  1  0  0  0  0
 28 67  1  0  0  0  0
 28 68  1  0  0  0  0
 29 30  1  0  0  0  0
 29 69  1  0  0  0  0
 29 70  1  0  0  0  0
 30 31  1  0  0  0  0
 31 32  1  0  0  0  0
 31 36  1  0  0  0  0
 31 71  1  0  0  0  0
 32 33  1  0  0  0  0
 33 34  1  0  0  0  0
 33 37  1  0  0  0  0
 33 72  1  0  0  0  0
 34 35  1  0  0  0  0
 34 40  1  0  0  0  0
 34 73  1  0  0  0  0
 35 36  1  0  0  0  0
 35 39  1  0  0  0  0
 35 74  1  0  0  0  0
 36 41  1  0  0  0  0
 36 75  1  0  0  0  0
 37 38  1  0  0  0  0
 37 76  1  0  0  0  0
 37 77  1  0  0  0  0
 38 78  1  0  0  0  0
 39 79  1  0  0  0  0
 40 80  1  0  0  0  0
 41 81  1  0  0  0  0
M  END
> <compound name>
(+)-5,5'-Dimethoxy-9-O-?-D-glucopyranosyl secoisolariciresinol

> <Unique concatenate(herb_name)>
???

> <ExactMW>
584.2468913399998

> <NumAtoms>
81

> <NumRings>
3

$$$$
Row47
  Mrv15a1201281620283D          

 44 47  0  0  0  0            999 V2000
   -2.1480   -2.2890    0.2520 C   0  0  2  0  0  0  0  0  0  0  0  0
   -3.2810   -1.3850   -0.2580 C   0  0  2  0  0  0  0  0  0  0  0  0
   -2.7580   -0.3140   -1.2170 C   0  0  1  0  0  0  0  0  0  0  0  0
   -1.7930    0.5740   -0.5490 N   0  0  2  0  0  0  0  0  0  0  0  0
   -1.0210    0.0000    0.5740 C   0  0  1  0  0  0  0  0  0  0  0  0
   -0.8070   -1.5310    0.4570 C   0  0  2  0  0  0  0  0  0  0  0  0
   -2.3070    1.9340   -0.2750 C   0  0  1  0  0  0  0  0  0  0  0  0
   -1.4180    2.7420    0.7030 C   0  0  2  0  0  0  0  0  0  0  0  0
    0.0640    2.3300    0.6270 C   0  0  1  0  0  0  0  0  0  0  0  0
    0.3050    0.7970    0.7050 C   0  0  2  0  0  0  0  0  0  0  0  0
    1.4000    0.3750   -0.3200 C   0  0  2  0  0  0  0  0  0  0  0  0
    1.4960   -1.1130   -0.5020 N   0  0  0  0  0  0  0  0  0  0  0  0
    0.2130   -1.8570   -0.6560 C   0  0  2  0  0  0  0  0  0  0  0  0
    2.7520    1.0330    0.0430 C   0  0  2  0  0  0  0  0  0  0  0  0
    3.9160    0.4430   -0.7460 C   0  0  1  0  0  0  0  0  0  0  0  0
    4.0240   -1.0490   -0.4340 C   0  0  2  0  0  0  0  0  0  0  0  0
    2.7070   -1.7850   -0.5590 C   0  0  0  0  0  0  0  0  0  0  0  0
    2.7340   -2.9820   -0.7170 O   0  0  0  0  0  0  0  0  0  0  0  0
    1.1070    0.7560   -1.2990 H   0  0  0  0  0  0  0  0  0  0  0  0
   -1.6110    0.1470    1.4800 H   0  0  0  0  0  0  0  0  0  0  0  0
    0.6880    0.5780    1.7010 H   0  0  0  0  0  0  0  0  0  0  0  0
   -1.8770    2.5820    2.0330 O   0  0  0  0  0  0  0  0  0  0  0  0
   -0.2560   -1.9960    1.6820 O   0  0  0  0  0  0  0  0  0  0  0  0
    4.3970   -1.1800    0.5820 H   0  0  0  0  0  0  0  0  0  0  0  0
   -2.0020   -3.1070   -0.4530 H   0  0  0  0  0  0  0  0  0  0  0  0
   -2.5020   -2.7660    1.1680 H   0  0  0  0  0  0  0  0  0  0  0  0
   -3.7700   -0.8980    0.5880 H   0  0  0  0  0  0  0  0  0  0  0  0
   -4.0490   -1.9880   -0.7420 H   0  0  0  0  0  0  0  0  0  0  0  0
   -2.2710   -0.7890   -2.0680 H   0  0  0  0  0  0  0  0  0  0  0  0
   -3.5860    0.2640   -1.6290 H   0  0  0  0  0  0  0  0  0  0  0  0
   -2.3570    2.4650   -1.2270 H   0  0  0  0  0  0  0  0  0  0  0  0
   -3.3340    1.8770    0.0880 H   0  0  0  0  0  0  0  0  0  0  0  0
   -1.5160    3.8070    0.4900 H   0  0  0  0  0  0  0  0  0  0  0  0
    0.4380    2.7090   -0.3240 H   0  0  0  0  0  0  0  0  0  0  0  0
    0.6560    2.8440    1.3870 H   0  0  0  0  0  0  0  0  0  0  0  0
   -0.1990   -1.5960   -1.6310 H   0  0  0  0  0  0  0  0  0  0  0  0
    0.3870   -2.9340   -0.6930 H   0  0  0  0  0  0  0  0  0  0  0  0
    2.9510    0.9040    1.1070 H   0  0  0  0  0  0  0  0  0  0  0  0
    2.7030    2.1080   -0.1290 H   0  0  0  0  0  0  0  0  0  0  0  0
    3.7560    0.5960   -1.8150 H   0  0  0  0  0  0  0  0  0  0  0  0
    4.8480    0.9510   -0.4900 H   0  0  0  0  0  0  0  0  0  0  0  0
    4.7620   -1.5080   -1.0940 H   0  0  0  0  0  0  0  0  0  0  0  0
   -1.3690    3.1930    2.5880 H   0  0  0  0  0  0  0  0  0  0  0  0
   -0.0720   -2.9430    1.5720 H   0  0  0  0  0  0  0  0  0  0  0  0
  1  2  1  0  0  0  0
  1  6  1  0  0  0  0
  1 25  1  0  0  0  0
  1 26  1  0  0  0  0
  2  3  1  0  0  0  0
  2 27  1  0  0  0  0
  2 28  1  0  0  0  0
  3  4  1  0  0  0  0
  3 29  1  0  0  0  0
  3 30  1  0  0  0  0
  4  5  1  0  0  0  0
  4  7  1  0  0  0  0
  5  6  1  0  0  0  0
  5 10  1  0  0  0  0
  5 20  1  0  0  0  0
  6 13  1  0  0  0  0
  6 23  1  0  0  0  0
  7  8  1  0  0  0  0
  7 31  1  0  0  0  0
  7 32  1  0  0  0  0
  8  9  1  0  0  0  0
  8 22  1  0  0  0  0
  8 33  1  0  0  0  0
  9 10  1  0  0  0  0
  9 34  1  0  0  0  0
  9 35  1  0  0  0  0
 10 11  1  0  0  0  0
 10 21  1  0  0  0  0
 11 12  1  0  0  0  0
 11 14  1  0  0  0  0
 11 19  1  0  0  0  0
 12 13  1  0  0  0  0
 12 17  1  0  0  0  0
 13 36  1  0  0  0  0
 13 37  1  0  0  0  0
 14 15  1  0  0  0  0
 14 38  1  0  0  0  0
 14 39  1  0  0  0  0
 15 16  1  0  0  0  0
 15 40  1  0  0  0  0
 15 41  1  0  0  0  0
 16 17  1  0  0  0  0
 16 24  1  0  0  0  0
 16 42  1  0  0  0  0
 17 18  2  0  0  0  0
 22 43  1  0  0  0  0
 23 44  1  0  0  0  0
M  END
> <compound name>
(+)-5alpha,9alpha-dihydroxymatrine

> <Unique concatenate(herb_name)>
???

> <ExactMW>
280.178692628

> <NumAtoms>
44

> <NumRings>
4

$$$$
Row48
  Mrv15a1201281620283D          

 42 44  0  0  0  0            999 V2000
   -2.6855    1.3177   -1.5887 C   0  0  2  0  0  0  0  0  0  0  0  0
   -2.6710   -0.2172   -1.5786 C   0  0  1  0  0  0  0  0  0  0  0  0
   -1.2426   -0.7886   -1.4982 C   0  0  2  0  0  0  0  0  0  0  0  0
   -0.4881   -0.1357   -0.3183 C   0  0  2  0  0  0  0  0  0  0  0  0
   -0.4848    1.4133   -0.2411 C   0  0  1  0  0  0  0  0  0  0  0  0
   -1.9495    1.8966   -0.3700 C   0  0  1  0  0  0  0  0  0  0  0  0
    0.9118   -0.6890   -0.0759 C   0  0  1  0  0  0  0  0  0  0  0  0
    1.5779   -0.1451    1.2004 C   0  0  1  0  0  0  0  0  0  0  0  0
    0.6456    0.7495    2.0164 C   0  0  2  0  0  0  0  0  0  0  0  0
    0.1075    1.8823    1.1266 C   0  0  1  0  0  0  0  0  0  0  0  0
   -0.5567   -0.7899   -2.8750 C   0  0  0  0  0  0  0  0  0  0  0  0
    0.3720    2.0769   -1.3432 C   0  0  0  0  0  0  0  0  0  0  0  0
   -1.1044   -0.4539    0.5630 H   0  0  0  0  0  0  0  0  0  0  0  0
    0.9021   -2.0063    0.4114 O   0  0  0  0  0  0  0  0  0  0  0  0
    1.6828   -1.6532    1.5217 C   0  0  1  0  0  0  0  0  0  0  0  0
    3.1049   -2.1894    1.3638 C   0  0  0  0  0  0  0  0  0  0  0  0
    1.0345   -2.1461    2.8111 C   0  0  0  0  0  0  0  0  0  0  0  0
   -3.7438    1.6753   -1.5845 H   0  0  0  0  0  0  0  0  0  0  0  0
   -2.2387    1.6994   -2.5342 H   0  0  0  0  0  0  0  0  0  0  0  0
   -3.2554   -0.5663   -0.6928 H   0  0  0  0  0  0  0  0  0  0  0  0
   -3.1986   -0.6147   -2.4774 H   0  0  0  0  0  0  0  0  0  0  0  0
   -1.3395   -1.8784   -1.2429 H   0  0  0  0  0  0  0  0  0  0  0  0
   -1.9813    3.0111   -0.4060 H   0  0  0  0  0  0  0  0  0  0  0  0
   -2.5165    1.5911    0.5424 H   0  0  0  0  0  0  0  0  0  0  0  0
    1.5889   -0.6214   -0.9551 H   0  0  0  0  0  0  0  0  0  0  0  0
    2.5552    0.3425    0.9846 H   0  0  0  0  0  0  0  0  0  0  0  0
    1.2032    1.1604    2.8908 H   0  0  0  0  0  0  0  0  0  0  0  0
   -0.2170    0.1937    2.4439 H   0  0  0  0  0  0  0  0  0  0  0  0
    0.9494    2.5960    0.9650 H   0  0  0  0  0  0  0  0  0  0  0  0
   -0.6448    2.4642    1.7084 H   0  0  0  0  0  0  0  0  0  0  0  0
    0.4960   -1.1434   -2.8253 H   0  0  0  0  0  0  0  0  0  0  0  0
   -1.0864   -1.4783   -3.5733 H   0  0  0  0  0  0  0  0  0  0  0  0
   -0.5668    0.2006   -3.3722 H   0  0  0  0  0  0  0  0  0  0  0  0
    0.3794    3.1853   -1.2333 H   0  0  0  0  0  0  0  0  0  0  0  0
    0.0005    1.8909   -2.3682 H   0  0  0  0  0  0  0  0  0  0  0  0
    1.4297    1.7336   -1.3100 H   0  0  0  0  0  0  0  0  0  0  0  0
    3.1209   -3.3021    1.4061 H   0  0  0  0  0  0  0  0  0  0  0  0
    3.7559   -1.8049    2.1817 H   0  0  0  0  0  0  0  0  0  0  0  0
    3.5623   -1.8886    0.3940 H   0  0  0  0  0  0  0  0  0  0  0  0
    1.5063   -1.6586    3.6940 H   0  0  0  0  0  0  0  0  0  0  0  0
   -0.0597   -1.9519    2.8455 H   0  0  0  0  0  0  0  0  0  0  0  0
    1.1577   -3.2472    2.9203 H   0  0  0  0  0  0  0  0  0  0  0  0
  1  2  1  0  0  0  0
  1  6  1  0  0  0  0
  1 18  1  0  0  0  0
  1 19  1  0  0  0  0
  2  3  1  0  0  0  0
  2 20  1  0  0  0  0
  2 21  1  0  0  0  0
  3  4  1  0  0  0  0
  3 11  1  0  0  0  0
  3 22  1  0  0  0  0
  4  5  1  0  0  0  0
  4  7  1  0  0  0  0
  4 13  1  0  0  0  0
  5  6  1  0  0  0  0
  5 10  1  0  0  0  0
  5 12  1  0  0  0  0
  6 23  1  0  0  0  0
  6 24  1  0  0  0  0
  7  8  1  0  0  0  0
  7 14  1  0  0  0  0
  7 25  1  0  0  0  0
  8  9  1  0  0  0  0
  8 15  1  0  0  0  0
  8 26  1  0  0  0  0
  9 10  1  0  0  0  0
  9 27  1  0  0  0  0
  9 28  1  0  0  0  0
 10 29  1  0  0  0  0
 10 30  1  0  0  0  0
 11 31  1  0  0  0  0
 11 32  1  0  0  0  0
 11 33  1  0  0  0  0
 12 34  1  0  0  0  0
 12 35  1  0  0  0  0
 12 36  1  0  0  0  0
 14 15  1  0  0  0  0
 15 16  1  0  0  0  0
 15 17  1  0  0  0  0
 16 37  1  0  0  0  0
 16 38  1  0  0  0  0
 16 39  1  0  0  0  0
 17 40  1  0  0  0  0
 17 41  1  0  0  0  0
 17 42  1  0  0  0  0
M  END
> <compound name>
(+)-6,11-Epoxy-eudesmane

> <Unique concatenate(herb_name)>
Tritomaria polita

> <ExactMW>
222.198365452

> <NumAtoms>
42

> <NumRings>
3

$$$$
Row49
  Mrv15a1201281620283D          

 42 44  0  0  0  0            999 V2000
    1.5239    1.3373    1.3254 C   0  0  2  0  0  0  0  0  0  0  0  0
    1.4719    0.7643   -0.1017 C   0  0  2  0  0  0  0  0  0  0  0  0
    0.1240    0.0569   -0.2940 C   0  0  2  0  0  0  0  0  0  0  0  0
   -1.0349    0.0374    0.6872 C   0  0  1  0  0  0  0  0  0  0  0  0
   -1.8106    1.3430    0.8065 C   0  0  1  0  0  0  0  0  0  0  0  0
   -0.8515    2.5452    0.9100 C   0  0  2  0  0  0  0  0  0  0  0  0
    0.4565    2.3916    1.7164 C   0  0  1  0  0  0  0  0  0  0  0  0
    2.4864   -0.3950   -0.3857 C   0  0  2  0  0  0  0  0  0  0  0  0
    1.6787   -1.5769   -0.9833 C   0  0  2  0  0  0  0  0  0  0  0  0
    0.4437   -1.4305   -0.1098 C   0  0  2  0  0  0  0  0  0  0  0  0
   -0.9448   -2.0354   -0.2745 C   0  0  1  0  0  0  0  0  0  0  0  0
   -1.8131   -1.0526    0.2470 O   0  0  0  0  0  0  0  0  0  0  0  0
   -2.8132    1.5568   -0.3425 C   0  0  0  0  0  0  0  0  0  0  0  0
   -1.3098   -2.3238   -1.7330 C   0  0  0  0  0  0  0  0  0  0  0  0
   -1.0969   -3.3186    0.5491 C   0  0  0  0  0  0  0  0  0  0  0  0
    1.7720    1.8501   -1.1577 C   0  0  0  0  0  0  0  0  0  0  0  0
    2.5434    1.7579    1.4972 H   0  0  0  0  0  0  0  0  0  0  0  0
    1.4565    0.4846    2.0418 H   0  0  0  0  0  0  0  0  0  0  0  0
   -0.2483    0.2772   -1.3211 H   0  0  0  0  0  0  0  0  0  0  0  0
   -0.6854   -0.2087    1.7206 H   0  0  0  0  0  0  0  0  0  0  0  0
   -2.4081    1.2915    1.7536 H   0  0  0  0  0  0  0  0  0  0  0  0
   -1.4282    3.3986    1.3457 H   0  0  0  0  0  0  0  0  0  0  0  0
   -0.6161    2.8871   -0.1191 H   0  0  0  0  0  0  0  0  0  0  0  0
    0.1807    2.2374    2.7881 H   0  0  0  0  0  0  0  0  0  0  0  0
    0.9588    3.3912    1.6824 H   0  0  0  0  0  0  0  0  0  0  0  0
    2.9680   -0.7173    0.5673 H   0  0  0  0  0  0  0  0  0  0  0  0
    3.3205   -0.1095   -1.0649 H   0  0  0  0  0  0  0  0  0  0  0  0
    2.1850   -2.5608   -0.8639 H   0  0  0  0  0  0  0  0  0  0  0  0
    1.4467   -1.4056   -2.0590 H   0  0  0  0  0  0  0  0  0  0  0  0
    0.7851   -1.6536    0.9336 H   0  0  0  0  0  0  0  0  0  0  0  0
   -3.3414    2.5318   -0.2364 H   0  0  0  0  0  0  0  0  0  0  0  0
   -3.5968    0.7659   -0.3600 H   0  0  0  0  0  0  0  0  0  0  0  0
   -2.3068    1.5547   -1.3339 H   0  0  0  0  0  0  0  0  0  0  0  0
   -0.6239   -3.0865   -2.1665 H   0  0  0  0  0  0  0  0  0  0  0  0
   -2.3491   -2.7151   -1.8158 H   0  0  0  0  0  0  0  0  0  0  0  0
   -1.2535   -1.4191   -2.3772 H   0  0  0  0  0  0  0  0  0  0  0  0
   -0.9237   -3.1377    1.6346 H   0  0  0  0  0  0  0  0  0  0  0  0
   -0.3685   -4.0910    0.2126 H   0  0  0  0  0  0  0  0  0  0  0  0
   -2.1208   -3.7451    0.4485 H   0  0  0  0  0  0  0  0  0  0  0  0
    2.7957    2.2643   -1.0132 H   0  0  0  0  0  0  0  0  0  0  0  0
    1.0875    2.7189   -1.1271 H   0  0  0  0  0  0  0  0  0  0  0  0
    1.7183    1.4396   -2.1918 H   0  0  0  0  0  0  0  0  0  0  0  0
  1  2  1  0  0  0  0
  1  7  1  0  0  0  0
  1 17  1  0  0  0  0
  1 18  1  0  0  0  0
  2  3  1  0  0  0  0
  2  8  1  0  0  0  0
  2 16  1  0  0  0  0
  3  4  1  0  0  0  0
  3 10  1  0  0  0  0
  3 19  1  0  0  0  0
  4  5  1  0  0  0  0
  4 12  1  0  0  0  0
  4 20  1  0  0  0  0
  5  6  1  0  0  0  0
  5 13  1  0  0  0  0
  5 21  1  0  0  0  0
  6  7  1  0  0  0  0
  6 22  1  0  0  0  0
  6 23  1  0  0  0  0
  7 24  1  0  0  0  0
  7 25  1  0  0  0  0
  8  9  1  0  0  0  0
  8 26  1  0  0  0  0
  8 27  1  0  0  0  0
  9 10  1  0  0  0  0
  9 28  1  0  0  0  0
  9 29  1  0  0  0  0
 10 11  1  0  0  0  0
 10 30  1  0  0  0  0
 11 12  1  0  0  0  0
 11 14  1  0  0  0  0
 11 15  1  0  0  0  0
 13 31  1  0  0  0  0
 13 32  1  0  0  0  0
 13 33  1  0  0  0  0
 14 34  1  0  0  0  0
 14 35  1  0  0  0  0
 14 36  1  0  0  0  0
 15 37  1  0  0  0  0
 15 38  1  0  0  0  0
 15 39  1  0  0  0  0
 16 40  1  0  0  0  0
 16 41  1  0  0  0  0
 16 42  1  0  0  0  0
M  END
> <compound name>
(+)-6,11-Epoxy-isodaucane

> <Unique concatenate(herb_name)>
Tritomaria polita

> <ExactMW>
222.198365452

> <NumAtoms>
42

> <NumRings>
3

$$$$
Row50
  Mrv15a1201281620283D          

 42 43  0  0  0  0            999 V2000
    2.6588    1.2824   -2.2574 C   0  0  2  0  0  0  0  0  0  0  0  0
    1.7695    2.3917   -1.6850 C   0  0  1  0  0  0  0  0  0  0  0  0
    0.4151    1.8529   -1.1850 C   0  0  2  0  0  0  0  0  0  0  0  0
    0.6189    0.6613   -0.2134 C   0  0  2  0  0  0  0  0  0  0  0  0
    1.6057   -0.4482   -0.6580 C   0  0  1  0  0  0  0  0  0  0  0  0
    2.9044    0.2014   -1.1964 C   0  0  2  0  0  0  0  0  0  0  0  0
   -0.6823    0.0806    0.3598 C   0  0  1  0  0  0  0  0  0  0  0  0
   -0.4669   -1.1338    1.2785 C   0  0  1  0  0  0  0  0  0  0  0  0
    0.9855   -1.2204    1.7622 C   0  0  1  0  0  0  0  0  0  0  0  0
    1.9620   -1.3317    0.5758 C   0  0  2  0  0  0  0  0  0  0  0  0
   -0.5713    1.6518   -2.3492 C   0  0  0  0  0  0  0  0  0  0  0  0
    1.0272   -1.3711   -1.7561 C   0  0  0  0  0  0  0  0  0  0  0  0
   -1.5114   -1.2021    2.3798 C   0  0  0  0  0  0  0  0  0  0  0  0
   -2.7277   -1.7133    2.1285 C   0  0  0  0  0  0  0  0  0  0  0  0
   -1.1854   -0.6138    3.7323 C   0  0  0  0  0  0  0  0  0  0  0  0
    1.1418    1.1450    0.6541 H   0  0  0  0  0  0  0  0  0  0  0  0
   -1.3631    1.0936    1.0647 O   0  0  0  0  0  0  0  0  0  0  0  0
    3.6359    1.7183   -2.5783 H   0  0  0  0  0  0  0  0  0  0  0  0
    2.1986    0.8485   -3.1731 H   0  0  0  0  0  0  0  0  0  0  0  0
    2.3098    2.8728   -0.8338 H   0  0  0  0  0  0  0  0  0  0  0  0
    1.6163    3.1921   -2.4467 H   0  0  0  0  0  0  0  0  0  0  0  0
   -0.0449    2.6847   -0.5852 H   0  0  0  0  0  0  0  0  0  0  0  0
    3.4538    0.6892   -0.3557 H   0  0  0  0  0  0  0  0  0  0  0  0
    3.5838   -0.5836   -1.6037 H   0  0  0  0  0  0  0  0  0  0  0  0
   -1.3740   -0.2232   -0.4590 H   0  0  0  0  0  0  0  0  0  0  0  0
   -0.6148   -2.0597    0.6664 H   0  0  0  0  0  0  0  0  0  0  0  0
    1.2305   -0.3223    2.3758 H   0  0  0  0  0  0  0  0  0  0  0  0
    1.1199   -2.1048    2.4303 H   0  0  0  0  0  0  0  0  0  0  0  0
    2.9780   -1.0878    0.9655 H   0  0  0  0  0  0  0  0  0  0  0  0
    2.0323   -2.4006    0.2667 H   0  0  0  0  0  0  0  0  0  0  0  0
   -0.2320    0.8958   -3.0852 H   0  0  0  0  0  0  0  0  0  0  0  0
   -1.5858    1.3611   -1.9982 H   0  0  0  0  0  0  0  0  0  0  0  0
   -0.7051    2.6000   -2.9196 H   0  0  0  0  0  0  0  0  0  0  0  0
    0.0903   -1.8789   -1.4449 H   0  0  0  0  0  0  0  0  0  0  0  0
    0.8010   -0.8417   -2.7013 H   0  0  0  0  0  0  0  0  0  0  0  0
    1.7493   -2.1719   -2.0332 H   0  0  0  0  0  0  0  0  0  0  0  0
   -3.5092   -1.7479    2.9019 H   0  0  0  0  0  0  0  0  0  0  0  0
   -2.9874   -2.1152    1.1378 H   0  0  0  0  0  0  0  0  0  0  0  0
   -0.8666    0.4479    3.6372 H   0  0  0  0  0  0  0  0  0  0  0  0
   -2.0588   -0.6324    4.4220 H   0  0  0  0  0  0  0  0  0  0  0  0
   -0.3701   -1.1880    4.2260 H   0  0  0  0  0  0  0  0  0  0  0  0
   -2.1845    0.7346    1.4127 H   0  0  0  0  0  0  0  0  0  0  0  0
  1  2  1  0  0  0  0
  1  6  1  0  0  0  0
  1 18  1  0  0  0  0
  1 19  1  0  0  0  0
  2  3  1  0  0  0  0
  2 20  1  0  0  0  0
  2 21  1  0  0  0  0
  3  4  1  0  0  0  0
  3 11  1  0  0  0  0
  3 22  1  0  0  0  0
  4  5  1  0  0  0  0
  4  7  1  0  0  0  0
  4 16  1  0  0  0  0
  5  6  1  0  0  0  0
  5 10  1  0  0  0  0
  5 12  1  0  0  0  0
  6 23  1  0  0  0  0
  6 24  1  0  0  0  0
  7  8  1  0  0  0  0
  7 17  1  0  0  0  0
  7 25  1  0  0  0  0
  8  9  1  0  0  0  0
  8 13  1  0  0  0  0
  8 26  1  0  0  0  0
  9 10  1  0  0  0  0
  9 27  1  0  0  0  0
  9 28  1  0  0  0  0
 10 29  1  0  0  0  0
 10 30  1  0  0  0  0
 11 31  1  0  0  0  0
 11 32  1  0  0  0  0
 11 33  1  0  0  0  0
 12 34  1  0  0  0  0
 12 35  1  0  0  0  0
 12 36  1  0  0  0  0
 13 14  2  0  0  0  0
 13 15  1  0  0  0  0
 14 37  1  0  0  0  0
 14 38  1  0  0  0  0
 15 39  1  0  0  0  0
 15 40  1  0  0  0  0
 15 41  1  0  0  0  0
 17 42  1  0  0  0  0
M  END
> <compound name>
(+)-6?-Hydroxy-eudesm-11-ene

> <Unique concatenate(herb_name)>
Tritomaria polita

> <ExactMW>
222.198365452

> <NumAtoms>
42

> <NumRings>
2

$$$$
Row51
  Mrv15a1201281620283D          

 40 43  0  0  0  0            999 V2000
   -0.8890   -2.1990   -0.3730 C   0  0  1  0  0  0  0  0  0  0  0  0
   -2.2580   -1.9730   -1.0040 C   0  0  1  0  0  0  0  0  0  0  0  0
   -2.5470   -0.4750   -1.1030 C   0  0  2  0  0  0  0  0  0  0  0  0
   -2.4840    0.1700    0.2210 N   0  0  1  0  0  0  0  0  0  0  0  0
   -1.2110   -0.0180    0.9630 C   0  0  1  0  0  0  0  0  0  0  0  0
   -0.7990   -1.5060    1.0000 C   0  0  2  0  0  0  0  0  0  0  0  0
   -2.9220    1.5680    0.1900 C   0  0  2  0  0  0  0  0  0  0  0  0
   -1.8790    2.4450   -0.5160 C   0  0  2  0  0  0  0  0  0  0  0  0
   -0.5040    2.3240    0.1490 C   0  0  2  0  0  0  0  0  0  0  0  0
   -0.0920    0.8890    0.4550 C   0  0  0  0  0  0  0  0  0  0  0  0
    1.1900    0.4380    0.3240 C   0  0  0  0  0  0  0  0  0  0  0  0
    1.5940   -0.7850    0.8650 N   0  0  0  0  0  0  0  0  0  0  0  0
    0.6060   -1.6330    1.5960 C   0  0  2  0  0  0  0  0  0  0  0  0
    2.2090    1.2950   -0.4200 C   0  0  1  0  0  0  0  0  0  0  0  0
    3.3770    0.4920   -0.9940 C   0  0  2  0  0  0  0  0  0  0  0  0
    3.9670   -0.4120    0.0800 C   0  0  1  0  0  0  0  0  0  0  0  0
    2.9020   -1.2360    0.7680 C   0  0  0  0  0  0  0  0  0  0  0  0
    3.2190   -2.3050    1.2400 O   0  0  0  0  0  0  0  0  0  0  0  0
   -1.3950    0.2790    1.9960 H   0  0  0  0  0  0  0  0  0  0  0  0
   -1.4920   -2.0270    1.6640 H   0  0  0  0  0  0  0  0  0  0  0  0
   -0.6970   -3.2680   -0.2670 H   0  0  0  0  0  0  0  0  0  0  0  0
   -0.1210   -1.8130   -1.0450 H   0  0  0  0  0  0  0  0  0  0  0  0
   -2.2930   -2.4280   -1.9940 H   0  0  0  0  0  0  0  0  0  0  0  0
   -3.0270   -2.4630   -0.4060 H   0  0  0  0  0  0  0  0  0  0  0  0
   -3.5350   -0.3220   -1.5390 H   0  0  0  0  0  0  0  0  0  0  0  0
   -1.8240   -0.0120   -1.7770 H   0  0  0  0  0  0  0  0  0  0  0  0
   -3.0760    1.9180    1.2110 H   0  0  0  0  0  0  0  0  0  0  0  0
   -3.8890    1.6450   -0.3120 H   0  0  0  0  0  0  0  0  0  0  0  0
   -2.2010    3.4860   -0.5020 H   0  0  0  0  0  0  0  0  0  0  0  0
   -1.8050    2.1720   -1.5680 H   0  0  0  0  0  0  0  0  0  0  0  0
   -0.5330    2.8590    1.0980 H   0  0  0  0  0  0  0  0  0  0  0  0
    0.2210    2.8590   -0.4570 H   0  0  0  0  0  0  0  0  0  0  0  0
    0.9020   -2.6820    1.5880 H   0  0  0  0  0  0  0  0  0  0  0  0
    0.5960   -1.3180    2.6410 H   0  0  0  0  0  0  0  0  0  0  0  0
    1.7460    1.7970   -1.2670 H   0  0  0  0  0  0  0  0  0  0  0  0
    2.5820    2.0680    0.2520 H   0  0  0  0  0  0  0  0  0  0  0  0
    4.1410    1.1600   -1.3960 H   0  0  0  0  0  0  0  0  0  0  0  0
    3.0240   -0.1150   -1.8280 H   0  0  0  0  0  0  0  0  0  0  0  0
    4.7170   -1.0680   -0.3590 H   0  0  0  0  0  0  0  0  0  0  0  0
    4.4810    0.1910    0.8280 H   0  0  0  0  0  0  0  0  0  0  0  0
  1  2  1  0  0  0  0
  1  6  1  0  0  0  0
  1 21  1  0  0  0  0
  1 22  1  0  0  0  0
  2  3  1  0  0  0  0
  2 23  1  0  0  0  0
  2 24  1  0  0  0  0
  3  4  1  0  0  0  0
  3 25  1  0  0  0  0
  3 26  1  0  0  0  0
  4  5  1  0  0  0  0
  4  7  1  0  0  0  0
  5  6  1  0  0  0  0
  5 10  1  0  0  0  0
  5 19  1  0  0  0  0
  6 13  1  0  0  0  0
  6 20  1  0  0  0  0
  7  8  1  0  0  0  0
  7 27  1  0  0  0  0
  7 28  1  0  0  0  0
  8  9  1  0  0  0  0
  8 29  1  0  0  0  0
  8 30  1  0  0  0  0
  9 10  1  0  0  0  0
  9 31  1  0  0  0  0
  9 32  1  0  0  0  0
 10 11  2  0  0  0  0
 11 12  1  0  0  0  0
 11 14  1  0  0  0  0
 12 13  1  0  0  0  0
 12 17  1  0  0  0  0
 13 33  1  0  0  0  0
 13 34  1  0  0  0  0
 14 15  1  0  0  0  0
 14 35  1  0  0  0  0
 14 36  1  0  0  0  0
 15 16  1  0  0  0  0
 15 37  1  0  0  0  0
 15 38  1  0  0  0  0
 16 17  1  0  0  0  0
 16 39  1  0  0  0  0
 16 40  1  0  0  0  0
 17 18  2  0  0  0  0
M  END
> <compound name>
(+)-7,11-dehydromatrine,(leontalbinine)

> <Unique concatenate(herb_name)>
??

> <ExactMW>
246.173213324

> <NumAtoms>
40

> <NumRings>
4

$$$$
Row52
  Mrv15a1201281620283D          

 48 50  0  0  0  0            999 V2000
   -2.1272    0.7173   -1.3473 C   0  0  2  0  0  0  0  0  0  0  0  0
   -2.0236   -0.5879   -2.1425 C   0  0  1  0  0  0  0  0  0  0  0  0
   -0.8496   -1.4845   -1.6789 C   0  0  1  0  0  0  0  0  0  0  0  0
   -0.9301   -1.6944   -0.1335 C   0  0  2  0  0  0  0  0  0  0  0  0
   -1.1112   -0.4074    0.7190 C   0  0  2  0  0  0  0  0  0  0  0  0
   -2.3016    0.3927    0.1383 C   0  0  1  0  0  0  0  0  0  0  0  0
    0.1719   -2.5769    0.4795 C   0  0  1  0  0  0  0  0  0  0  0  0
    1.5020   -1.8545    0.7238 C   0  0  1  0  0  0  0  0  0  0  0  0
    1.4266   -0.3485    0.8306 C   0  0  0  0  0  0  0  0  0  0  0  0
    0.2094    0.3484    0.7979 C   0  0  0  0  0  0  0  0  0  0  0  0
    2.6336    0.3596    0.9185 C   0  0  0  0  0  0  0  0  0  0  0  0
    2.6956    1.7564    1.0197 C   0  0  0  0  0  0  0  0  0  0  0  0
    1.4673    2.4335    1.0265 C   0  0  0  0  0  0  0  0  0  0  0  0
    0.2614    1.7433    0.9239 C   0  0  0  0  0  0  0  0  0  0  0  0
    3.9674    2.5104    1.1175 C   0  0  0  0  0  0  0  0  0  0  0  0
    3.9885    3.9953    0.8226 C   0  0  0  0  0  0  0  0  0  0  0  0
    5.1263    1.9129    1.4669 C   0  0  0  0  0  0  0  0  0  0  0  0
   -1.0104   -2.8394   -2.4160 C   0  0  0  0  0  0  0  0  0  0  0  0
    0.4705   -0.8655   -2.1855 C   0  0  0  0  0  0  0  0  0  0  0  0
   -1.4866   -0.7278    2.1885 C   0  0  0  0  0  0  0  0  0  0  0  0
   -3.0043    1.3065   -1.7088 H   0  0  0  0  0  0  0  0  0  0  0  0
   -1.2303    1.3564   -1.5093 H   0  0  0  0  0  0  0  0  0  0  0  0
   -2.9832   -1.1454   -2.0243 H   0  0  0  0  0  0  0  0  0  0  0  0
   -1.9350   -0.3540   -3.2294 H   0  0  0  0  0  0  0  0  0  0  0  0
   -1.8840   -2.2683    0.0045 H   0  0  0  0  0  0  0  0  0  0  0  0
   -2.5073    1.3220    0.7146 H   0  0  0  0  0  0  0  0  0  0  0  0
   -3.2336   -0.2124    0.2491 H   0  0  0  0  0  0  0  0  0  0  0  0
   -0.1966   -2.9664    1.4586 H   0  0  0  0  0  0  0  0  0  0  0  0
    0.3404   -3.5045   -0.1114 H   0  0  0  0  0  0  0  0  0  0  0  0
    1.9698   -2.2448    1.6595 H   0  0  0  0  0  0  0  0  0  0  0  0
    2.2131   -2.1092   -0.0961 H   0  0  0  0  0  0  0  0  0  0  0  0
    3.5601   -0.2335    0.8841 H   0  0  0  0  0  0  0  0  0  0  0  0
    1.4225    3.5293    1.1317 H   0  0  0  0  0  0  0  0  0  0  0  0
   -0.6590    2.3435    0.9592 H   0  0  0  0  0  0  0  0  0  0  0  0
    3.4003    4.2278   -0.0935 H   0  0  0  0  0  0  0  0  0  0  0  0
    3.5676    4.5642    1.6827 H   0  0  0  0  0  0  0  0  0  0  0  0
    5.0147    4.3845    0.6387 H   0  0  0  0  0  0  0  0  0  0  0  0
    6.0611    2.4896    1.5346 H   0  0  0  0  0  0  0  0  0  0  0  0
    5.2120    0.8481    1.7188 H   0  0  0  0  0  0  0  0  0  0  0  0
   -0.1463   -3.5189   -2.2508 H   0  0  0  0  0  0  0  0  0  0  0  0
   -1.0845   -2.6955   -3.5178 H   0  0  0  0  0  0  0  0  0  0  0  0
   -1.9286   -3.3817   -2.0963 H   0  0  0  0  0  0  0  0  0  0  0  0
    1.3375   -1.5380   -2.0153 H   0  0  0  0  0  0  0  0  0  0  0  0
    0.4387   -0.6915   -3.2845 H   0  0  0  0  0  0  0  0  0  0  0  0
    0.6977    0.1179   -1.7249 H   0  0  0  0  0  0  0  0  0  0  0  0
   -1.7189    0.2020    2.7560 H   0  0  0  0  0  0  0  0  0  0  0  0
   -0.6657   -1.2255    2.7495 H   0  0  0  0  0  0  0  0  0  0  0  0
   -2.3831   -1.3850    2.2513 H   0  0  0  0  0  0  0  0  0  0  0  0
  1  2  1  0  0  0  0
  1  6  1  0  0  0  0
  1 21  1  0  0  0  0
  1 22  1  0  0  0  0
  2  3  1  0  0  0  0
  2 23  1  0  0  0  0
  2 24  1  0  0  0  0
  3  4  1  0  0  0  0
  3 18  1  0  0  0  0
  3 19  1  0  0  0  0
  4  5  1  0  0  0  0
  4  7  1  0  0  0  0
  4 25  1  0  0  0  0
  5  6  1  0  0  0  0
  5 10  1  0  0  0  0
  5 20  1  0  0  0  0
  6 26  1  0  0  0  0
  6 27  1  0  0  0  0
  7  8  1  0  0  0  0
  7 28  1  0  0  0  0
  7 29  1  0  0  0  0
  8  9  1  0  0  0  0
  8 30  1  0  0  0  0
  8 31  1  0  0  0  0
  9 10  2  0  0  0  0
  9 11  1  0  0  0  0
 10 14  1  0  0  0  0
 11 12  2  0  0  0  0
 11 32  1  0  0  0  0
 12 13  1  0  0  0  0
 12 15  1  0  0  0  0
 13 14  2  0  0  0  0
 13 33  1  0  0  0  0
 14 34  1  0  0  0  0
 15 16  1  0  0  0  0
 15 17  2  0  0  0  0
 16 35  1  0  0  0  0
 16 36  1  0  0  0  0
 16 37  1  0  0  0  0
 17 38  1  0  0  0  0
 17 39  1  0  0  0  0
 18 40  1  0  0  0  0
 18 41  1  0  0  0  0
 18 42  1  0  0  0  0
 19 43  1  0  0  0  0
 19 44  1  0  0  0  0
 19 45  1  0  0  0  0
 20 46  1  0  0  0  0
 20 47  1  0  0  0  0
 20 48  1  0  0  0  0
M  END
> <compound name>
(+)-8,11,13,15-Abietatetraene

> <Unique concatenate(herb_name)>
????

> <ExactMW>
268.219100896

> <NumAtoms>
48

> <NumRings>
3

$$$$
Row53
  Mrv15a1201281620283D          

 51 53  0  0  0  0            999 V2000
   -2.1258    0.4332   -1.4333 C   0  0  2  0  0  0  0  0  0  0  0  0
   -1.9498   -0.8687   -2.2216 C   0  0  1  0  0  0  0  0  0  0  0  0
   -0.7713   -1.7321   -1.7091 C   0  0  1  0  0  0  0  0  0  0  0  0
   -0.9203   -1.9487   -0.1691 C   0  0  2  0  0  0  0  0  0  0  0  0
   -1.1539   -0.6630    0.6729 C   0  0  2  0  0  0  0  0  0  0  0  0
   -2.3393    0.1109    0.0480 C   0  0  1  0  0  0  0  0  0  0  0  0
    0.1623   -2.8207    0.4924 C   0  0  1  0  0  0  0  0  0  0  0  0
    1.4706   -2.0824    0.7988 C   0  0  1  0  0  0  0  0  0  0  0  0
    1.3740   -0.5753    0.8478 C   0  0  0  0  0  0  0  0  0  0  0  0
    0.1537    0.1104    0.7734 C   0  0  0  0  0  0  0  0  0  0  0  0
    2.5627    0.1592    0.9087 C   0  0  0  0  0  0  0  0  0  0  0  0
    2.5999    1.5579    0.9229 C   0  0  0  0  0  0  0  0  0  0  0  0
    1.3796    2.2483    0.9076 C   0  0  0  0  0  0  0  0  0  0  0  0
    0.1952    1.5075    0.8412 C   0  0  0  0  0  0  0  0  0  0  0  0
   -1.5663   -0.9788    2.1325 C   0  0  0  0  0  0  0  0  0  0  0  0
    3.9449    2.2684    0.9416 C   0  0  1  0  0  0  0  0  0  0  0  0
    4.1839    3.0417   -0.3653 C   0  0  0  0  0  0  0  0  0  0  0  0
    4.1320    3.1624    2.1771 C   0  0  0  0  0  0  0  0  0  0  0  0
   -0.8554   -3.0881   -2.4564 C   0  0  0  0  0  0  0  0  0  0  0  0
    0.5505   -1.0724   -2.1582 C   0  0  0  0  0  0  0  0  0  0  0  0
    1.3032    3.6054    0.9312 O   0  0  0  0  0  0  0  0  0  0  0  0
   -3.0088    0.9922   -1.8274 H   0  0  0  0  0  0  0  0  0  0  0  0
   -1.2466    1.1023   -1.5676 H   0  0  0  0  0  0  0  0  0  0  0  0
   -2.8974   -1.4534   -2.1449 H   0  0  0  0  0  0  0  0  0  0  0  0
   -1.8207   -0.6304   -3.3036 H   0  0  0  0  0  0  0  0  0  0  0  0
   -1.8717   -2.5357   -0.0736 H   0  0  0  0  0  0  0  0  0  0  0  0
   -2.5801    1.0388    0.6133 H   0  0  0  0  0  0  0  0  0  0  0  0
   -3.2625   -0.5116    0.1309 H   0  0  0  0  0  0  0  0  0  0  0  0
   -0.2459   -3.2175    1.4526 H   0  0  0  0  0  0  0  0  0  0  0  0
    0.3681   -3.7450   -0.0918 H   0  0  0  0  0  0  0  0  0  0  0  0
    1.8819   -2.4356    1.7746 H   0  0  0  0  0  0  0  0  0  0  0  0
    2.2329   -2.3603    0.0339 H   0  0  0  0  0  0  0  0  0  0  0  0
    3.5118   -0.4010    0.9277 H   0  0  0  0  0  0  0  0  0  0  0  0
   -0.7388    2.0876    0.8321 H   0  0  0  0  0  0  0  0  0  0  0  0
   -1.8309   -0.0483    2.6847 H   0  0  0  0  0  0  0  0  0  0  0  0
   -2.4527   -1.6513    2.1733 H   0  0  0  0  0  0  0  0  0  0  0  0
   -0.7540   -1.4586    2.7209 H   0  0  0  0  0  0  0  0  0  0  0  0
    4.7519    1.4935    0.9982 H   0  0  0  0  0  0  0  0  0  0  0  0
    5.2096    3.4758   -0.3914 H   0  0  0  0  0  0  0  0  0  0  0  0
    4.0807    2.3723   -1.2503 H   0  0  0  0  0  0  0  0  0  0  0  0
    3.4695    3.8840   -0.4931 H   0  0  0  0  0  0  0  0  0  0  0  0
    5.1706    3.5636    2.2221 H   0  0  0  0  0  0  0  0  0  0  0  0
    3.9525    2.5895    3.1156 H   0  0  0  0  0  0  0  0  0  0  0  0
    3.4507    4.0404    2.1756 H   0  0  0  0  0  0  0  0  0  0  0  0
    0.0270   -3.7358   -2.2617 H   0  0  0  0  0  0  0  0  0  0  0  0
   -0.8940   -2.9416   -3.5597 H   0  0  0  0  0  0  0  0  0  0  0  0
   -1.7643   -3.6648   -2.1729 H   0  0  0  0  0  0  0  0  0  0  0  0
    1.4331   -1.7027   -1.9205 H   0  0  0  0  0  0  0  0  0  0  0  0
    0.7149   -0.0686   -1.7158 H   0  0  0  0  0  0  0  0  0  0  0  0
    0.5727   -0.9260   -3.2616 H   0  0  0  0  0  0  0  0  0  0  0  0
    0.3710    3.8697    0.8674 H   0  0  0  0  0  0  0  0  0  0  0  0
  1  2  1  0  0  0  0
  1  6  1  0  0  0  0
  1 22  1  0  0  0  0
  1 23  1  0  0  0  0
  2  3  1  0  0  0  0
  2 24  1  0  0  0  0
  2 25  1  0  0  0  0
  3  4  1  0  0  0  0
  3 19  1  0  0  0  0
  3 20  1  0  0  0  0
  4  5  1  0  0  0  0
  4  7  1  0  0  0  0
  4 26  1  0  0  0  0
  5  6  1  0  0  0  0
  5 10  1  0  0  0  0
  5 15  1  0  0  0  0
  6 27  1  0  0  0  0
  6 28  1  0  0  0  0
  7  8  1  0  0  0  0
  7 29  1  0  0  0  0
  7 30  1  0  0  0  0
  8  9  1  0  0  0  0
  8 31  1  0  0  0  0
  8 32  1  0  0  0  0
  9 10  2  0  0  0  0
  9 11  1  0  0  0  0
 10 14  1  0  0  0  0
 11 12  2  0  0  0  0
 11 33  1  0  0  0  0
 12 13  1  0  0  0  0
 12 16  1  0  0  0  0
 13 14  2  0  0  0  0
 13 21  1  0  0  0  0
 14 34  1  0  0  0  0
 15 35  1  0  0  0  0
 15 36  1  0  0  0  0
 15 37  1  0  0  0  0
 16 17  1  0  0  0  0
 16 18  1  0  0  0  0
 16 38  1  0  0  0  0
 17 39  1  0  0  0  0
 17 40  1  0  0  0  0
 17 41  1  0  0  0  0
 18 42  1  0  0  0  0
 18 43  1  0  0  0  0
 18 44  1  0  0  0  0
 19 45  1  0  0  0  0
 19 46  1  0  0  0  0
 19 47  1  0  0  0  0
 20 48  1  0  0  0  0
 20 49  1  0  0  0  0
 20 50  1  0  0  0  0
 21 51  1  0  0  0  0
M  END
> <compound name>
(+)-8,11,13-Abietatrien-12-ol

> <Unique concatenate(herb_name)>
????

> <ExactMW>
286.22966558

> <NumAtoms>
51

> <NumRings>
3

$$$$
Row54
  Mrv15a1201281620283D          

 53 55  0  0  0  0            999 V2000
   -0.4573    1.4429   -1.3842 C   0  0  0  0  0  0  0  0  0  0  0  0
   -0.4377    0.1003   -1.3873 C   0  0  0  0  0  0  0  0  0  0  0  0
    0.8366   -0.6954   -1.2088 C   0  0  1  0  0  0  0  0  0  0  0  0
    2.0472    0.0987   -1.7294 C   0  0  1  0  0  0  0  0  0  0  0  0
    2.0543    1.5216   -1.1454 C   0  0  2  0  0  0  0  0  0  0  0  0
    0.6779    2.1846   -1.2463 C   0  0  0  0  0  0  0  0  0  0  0  0
   -1.6508    2.0489   -1.5097 C   0  0  0  0  0  0  0  0  0  0  0  0
   -2.8248    1.4020   -1.6636 C   0  0  0  0  0  0  0  0  0  0  0  0
   -2.8073    0.0457   -1.6500 C   0  0  0  0  0  0  0  0  0  0  0  0
   -1.6053   -0.5519   -1.5213 C   0  0  0  0  0  0  0  0  0  0  0  0
   -3.9477    2.1982   -1.7606 O   0  0  0  0  0  0  0  0  0  0  0  0
   -5.2131    1.7032   -1.3904 C   0  0  0  0  0  0  0  0  0  0  0  0
   -3.9184   -2.0403   -2.1199 C   0  0  0  0  0  0  0  0  0  0  0  0
   -3.9723   -0.6646   -1.8206 O   0  0  0  0  0  0  0  0  0  0  0  0
    0.6374    3.3952   -1.2013 O   0  0  0  0  0  0  0  0  0  0  0  0
    3.1434    2.4057   -1.7858 C   0  0  0  0  0  0  0  0  0  0  0  0
    3.3596   -0.6701   -1.5013 C   0  0  0  0  0  0  0  0  0  0  0  0
    0.9760   -1.1679    0.2312 C   0  0  0  0  0  0  0  0  0  0  0  0
    1.3567   -2.4221    0.5118 C   0  0  0  0  0  0  0  0  0  0  0  0
    1.4902   -2.8080    1.7861 C   0  0  0  0  0  0  0  0  0  0  0  0
    1.2581   -1.9986    2.8392 C   0  0  0  0  0  0  0  0  0  0  0  0
    0.8814   -0.7199    2.5771 C   0  0  0  0  0  0  0  0  0  0  0  0
    0.7474   -0.3625    1.2820 C   0  0  0  0  0  0  0  0  0  0  0  0
    1.4706   -2.5637    4.0792 O   0  0  0  0  0  0  0  0  0  0  0  0
    0.6572    0.1648    3.6065 O   0  0  0  0  0  0  0  0  0  0  0  0
    0.4177    1.5268    3.3339 C   0  0  0  0  0  0  0  0  0  0  0  0
    1.5800   -1.7743    5.2385 C   0  0  0  0  0  0  0  0  0  0  0  0
    0.7572   -1.5984   -1.8656 H   0  0  0  0  0  0  0  0  0  0  0  0
    1.9154    0.2113   -2.8370 H   0  0  0  0  0  0  0  0  0  0  0  0
    2.2884    1.4663   -0.0543 H   0  0  0  0  0  0  0  0  0  0  0  0
   -1.7054    3.1518   -1.4972 H   0  0  0  0  0  0  0  0  0  0  0  0
   -1.5421   -1.6507   -1.5104 H   0  0  0  0  0  0  0  0  0  0  0  0
   -5.9006    2.5734   -1.2930 H   0  0  0  0  0  0  0  0  0  0  0  0
   -5.6301    1.0507   -2.1878 H   0  0  0  0  0  0  0  0  0  0  0  0
   -5.1596    1.1946   -0.4022 H   0  0  0  0  0  0  0  0  0  0  0  0
   -4.9572   -2.3817   -2.3288 H   0  0  0  0  0  0  0  0  0  0  0  0
   -3.3071   -2.2141   -3.0338 H   0  0  0  0  0  0  0  0  0  0  0  0
   -3.5418   -2.6170   -1.2461 H   0  0  0  0  0  0  0  0  0  0  0  0
    3.1649    3.4275   -1.3429 H   0  0  0  0  0  0  0  0  0  0  0  0
    4.1640    1.9917   -1.6302 H   0  0  0  0  0  0  0  0  0  0  0  0
    2.9789    2.5129   -2.8822 H   0  0  0  0  0  0  0  0  0  0  0  0
    4.2119   -0.2159   -2.0530 H   0  0  0  0  0  0  0  0  0  0  0  0
    3.2773   -1.7191   -1.8661 H   0  0  0  0  0  0  0  0  0  0  0  0
    3.6324   -0.7027   -0.4228 H   0  0  0  0  0  0  0  0  0  0  0  0
    1.5688   -3.1401   -0.2971 H   0  0  0  0  0  0  0  0  0  0  0  0
    1.8123   -3.8467    1.9786 H   0  0  0  0  0  0  0  0  0  0  0  0
    0.4277    0.6595    1.0429 H   0  0  0  0  0  0  0  0  0  0  0  0
    0.3368    2.0564    4.3099 H   0  0  0  0  0  0  0  0  0  0  0  0
    1.2732    1.9683    2.7747 H   0  0  0  0  0  0  0  0  0  0  0  0
   -0.5484    1.6555    2.7972 H   0  0  0  0  0  0  0  0  0  0  0  0
    1.8717   -2.4474    6.0758 H   0  0  0  0  0  0  0  0  0  0  0  0
    0.5966   -1.3289    5.5043 H   0  0  0  0  0  0  0  0  0  0  0  0
    2.3847   -1.0154    5.1186 H   0  0  0  0  0  0  0  0  0  0  0  0
  1  2  1  0  0  0  0
  1  6  1  0  0  0  0
  1  7  2  0  0  0  0
  2  3  1  0  0  0  0
  2 10  2  0  0  0  0
  3  4  1  0  0  0  0
  3 18  1  0  0  0  0
  3 28  1  0  0  0  0
  4  5  1  0  0  0  0
  4 17  1  0  0  0  0
  4 29  1  0  0  0  0
  5  6  1  0  0  0  0
  5 16  1  0  0  0  0
  5 30  1  0  0  0  0
  6 15  2  0  0  0  0
  7  8  1  0  0  0  0
  7 31  1  0  0  0  0
  8  9  2  0  0  0  0
  8 11  1  0  0  0  0
  9 10  1  0  0  0  0
  9 14  1  0  0  0  0
 10 32  1  0  0  0  0
 11 12  1  0  0  0  0
 12 33  1  0  0  0  0
 12 34  1  0  0  0  0
 12 35  1  0  0  0  0
 13 14  1  0  0  0  0
 13 36  1  0  0  0  0
 13 37  1  0  0  0  0
 13 38  1  0  0  0  0
 16 39  1  0  0  0  0
 16 40  1  0  0  0  0
 16 41  1  0  0  0  0
 17 42  1  0  0  0  0
 17 43  1  0  0  0  0
 17 44  1  0  0  0  0
 18 19  1  0  0  0  0
 18 23  2  0  0  0  0
 19 20  2  0  0  0  0
 19 45  1  0  0  0  0
 20 21  1  0  0  0  0
 20 46  1  0  0  0  0
 21 22  2  0  0  0  0
 21 24  1  0  0  0  0
 22 23  1  0  0  0  0
 22 25  1  0  0  0  0
 23 47  1  0  0  0  0
 24 27  1  0  0  0  0
 25 26  1  0  0  0  0
 26 48  1  0  0  0  0
 26 49  1  0  0  0  0
 26 50  1  0  0  0  0
 27 51  1  0  0  0  0
 27 52  1  0  0  0  0
 27 53  1  0  0  0  0
M  END
> <compound name>
(+)-8,8'-Epi-aristoligone

> <Unique concatenate(herb_name)>
????

> <ExactMW>
370.1780239319999

> <NumAtoms>
53

> <NumRings>
3

$$$$
Row55
  Mrv15a1201281620283D          

 43 46  0  0  0  0            999 V2000
   -0.0993    3.0104    0.0158 C   0  0  0  0  0  0  0  0  0  0  0  0
   -1.2571    2.3419    0.0158 C   0  0  0  0  0  0  0  0  0  0  0  0
   -1.2572    1.0050    0.0283 C   0  0  0  0  0  0  0  0  0  0  0  0
   -0.0994    0.3365    0.0408 C   0  0  0  0  0  0  0  0  0  0  0  0
    1.0585    1.0050    0.0408 C   0  0  0  0  0  0  0  0  0  0  0  0
    1.0586    2.3420    0.0283 C   0  0  0  0  0  0  0  0  0  0  0  0
    2.1245    0.2317    0.7525 C   0  0  2  0  0  0  0  0  0  0  0  0
    3.3877    0.3671    0.0789 N   0  0  0  0  0  0  0  0  0  0  0  0
    3.5175    2.1623   -0.0140 C   0  0  2  0  0  0  0  0  0  0  0  0
    2.3362    3.1220    0.0408 C   0  0  1  0  0  0  0  0  0  0  0  0
   -2.4305    3.0194    0.0031 O   0  0  0  0  0  0  0  0  0  0  0  0
   -3.6446    2.3183   -0.0099 C   0  0  0  0  0  0  0  0  0  0  0  0
   -2.4307   -1.0744    0.0152 C   0  0  0  0  0  0  0  0  0  0  0  0
   -2.4307    0.3275    0.0283 O   0  0  0  0  0  0  0  0  0  0  0  0
    1.5614   -1.2891    0.5533 C   0  0  2  0  0  0  0  0  0  0  0  0
    0.1348   -1.1420    0.0408 C   0  0  2  0  0  0  0  0  0  0  0  0
    0.0510   -1.6693   -1.3856 C   0  0  1  0  0  0  0  0  0  0  0  0
    0.0017   -3.1913   -1.3621 C   0  0  2  0  0  0  0  0  0  0  0  0
   -0.4080   -3.8317    0.0075 C   0  0  0  0  0  0  0  0  0  0  0  0
   -1.0498   -3.1114    0.9532 C   0  0  0  0  0  0  0  0  0  0  0  0
   -0.8099   -1.7969    0.9997 C   0  0  0  0  0  0  0  0  0  0  0  0
    2.3005    0.5476    1.8051 H   0  0  0  0  0  0  0  0  0  0  0  0
   -0.1452   -4.9910    0.2220 O   0  0  0  0  0  0  0  0  0  0  0  0
   -0.0993    4.1104    0.0055 H   0  0  0  0  0  0  0  0  0  0  0  0
    4.0305   -0.3517   -0.2534 H   0  0  0  0  0  0  0  0  0  0  0  0
    4.0286    2.3742   -0.9797 H   0  0  0  0  0  0  0  0  0  0  0  0
    4.0038    2.3820    0.9627 H   0  0  0  0  0  0  0  0  0  0  0  0
    2.3665    3.7979   -0.8429 H   0  0  0  0  0  0  0  0  0  0  0  0
    2.3925    3.7270    0.9733 H   0  0  0  0  0  0  0  0  0  0  0  0
   -4.4909    3.0411   -0.0191 H   0  0  0  0  0  0  0  0  0  0  0  0
   -3.7131    1.6791    0.8986 H   0  0  0  0  0  0  0  0  0  0  0  0
   -3.6936    1.6785   -0.9193 H   0  0  0  0  0  0  0  0  0  0  0  0
   -3.4799   -1.4459    0.0174 H   0  0  0  0  0  0  0  0  0  0  0  0
   -1.9115   -1.4364   -0.9003 H   0  0  0  0  0  0  0  0  0  0  0  0
   -1.9011   -1.4537    0.9177 H   0  0  0  0  0  0  0  0  0  0  0  0
    1.5695   -1.8347    1.5234 H   0  0  0  0  0  0  0  0  0  0  0  0
    2.1930   -1.8693   -0.1562 H   0  0  0  0  0  0  0  0  0  0  0  0
   -0.8693   -1.2761   -1.8726 H   0  0  0  0  0  0  0  0  0  0  0  0
    0.9455   -1.3357   -1.9578 H   0  0  0  0  0  0  0  0  0  0  0  0
    1.0133   -3.5710   -1.6288 H   0  0  0  0  0  0  0  0  0  0  0  0
   -0.7924   -3.4827   -2.0855 H   0  0  0  0  0  0  0  0  0  0  0  0
   -1.7447   -3.5891    1.6596 H   0  0  0  0  0  0  0  0  0  0  0  0
   -1.3176   -1.1835    1.7588 H   0  0  0  0  0  0  0  0  0  0  0  0
  1  2  2  0  0  0  0
  1  6  1  0  0  0  0
  1 24  1  0  0  0  0
  2  3  1  0  0  0  0
  2 11  1  0  0  0  0
  3  4  2  0  0  0  0
  3 14  1  0  0  0  0
  4  5  1  0  0  0  0
  4 16  1  0  0  0  0
  5  6  2  0  0  0  0
  5  7  1  0  0  0  0
  6 10  1  0  0  0  0
  7  8  1  0  0  0  0
  7 15  1  0  0  0  0
  7 22  1  0  0  0  0
  8  9  1  0  0  0  0
  8 25  1  0  0  0  0
  9 10  1  0  0  0  0
  9 26  1  0  0  0  0
  9 27  1  0  0  0  0
 10 28  1  0  0  0  0
 10 29  1  0  0  0  0
 11 12  1  0  0  0  0
 12 30  1  0  0  0  0
 12 31  1  0  0  0  0
 12 32  1  0  0  0  0
 13 14  1  0  0  0  0
 13 33  1  0  0  0  0
 13 34  1  0  0  0  0
 13 35  1  0  0  0  0
 15 16  1  0  0  0  0
 15 36  1  0  0  0  0
 15 37  1  0  0  0  0
 16 17  1  0  0  0  0
 16 21  1  0  0  0  0
 17 18  1  0  0  0  0
 17 38  1  0  0  0  0
 17 39  1  0  0  0  0
 18 19  1  0  0  0  0
 18 40  1  0  0  0  0
 18 41  1  0  0  0  0
 19 20  1  0  0  0  0
 19 23  2  0  0  0  0
 20 21  2  0  0  0  0
 20 42  1  0  0  0  0
 21 43  1  0  0  0  0
M  END
> <compound name>
(+)-8,9-Dihydrostepharine

> <Unique concatenate(herb_name)>
???

> <ExactMW>
299.152143532

> <NumAtoms>
43

> <NumRings>
4

$$$$
Row56
  Mrv15a1201281620283D          

 38 39  0  0  0  0            999 V2000
    1.3328    1.2376    0.3205 C   0  0  0  0  0  0  0  0  0  0  0  0
    1.3441   -0.1714    0.2519 C   0  0  0  0  0  0  0  0  0  0  0  0
    2.6223   -1.0012    0.3443 C   0  0  2  0  0  0  0  0  0  0  0  0
    3.8864   -0.1307    0.2897 C   0  0  1  0  0  0  0  0  0  0  0  0
    3.7144    1.1044    1.1687 C   0  0  1  0  0  0  0  0  0  0  0  0
    2.6170    2.0150    0.5930 C   0  0  2  0  0  0  0  0  0  0  0  0
    0.1230   -0.8481    0.1280 C   0  0  0  0  0  0  0  0  0  0  0  0
   -1.0933   -0.1880   -0.0384 C   0  0  0  0  0  0  0  0  0  0  0  0
    0.1201    1.9229    0.1090 C   0  0  0  0  0  0  0  0  0  0  0  0
   -1.0637    1.2037   -0.0762 C   0  0  0  0  0  0  0  0  0  0  0  0
    0.0378    3.2788    0.0585 O   0  0  0  0  0  0  0  0  0  0  0  0
   -2.3773   -0.9646   -0.1874 C   0  0  0  0  0  0  0  0  0  0  0  0
    2.5882   -1.4633    1.3645 H   0  0  0  0  0  0  0  0  0  0  0  0
    2.4770    3.2014    1.5691 C   0  0  0  0  0  0  0  0  0  0  0  0
    2.9680    2.4106   -0.3932 H   0  0  0  0  0  0  0  0  0  0  0  0
    2.7035   -2.1606   -0.6877 C   0  0  1  0  0  0  0  0  0  0  0  0
    2.5822   -1.6845   -2.1466 C   0  0  0  0  0  0  0  0  0  0  0  0
    3.9623   -3.0320   -0.5187 C   0  0  0  0  0  0  0  0  0  0  0  0
    4.7745   -0.7056    0.6435 H   0  0  0  0  0  0  0  0  0  0  0  0
    4.0996    0.2036   -0.7512 H   0  0  0  0  0  0  0  0  0  0  0  0
    3.4553    0.7918    2.2080 H   0  0  0  0  0  0  0  0  0  0  0  0
    4.6842    1.6560    1.2203 H   0  0  0  0  0  0  0  0  0  0  0  0
    0.0860   -1.9469    0.1566 H   0  0  0  0  0  0  0  0  0  0  0  0
   -2.0028    1.7575   -0.2361 H   0  0  0  0  0  0  0  0  0  0  0  0
   -0.8593    3.5329   -0.2125 H   0  0  0  0  0  0  0  0  0  0  0  0
   -3.2685   -0.3013   -0.2501 H   0  0  0  0  0  0  0  0  0  0  0  0
   -2.3459   -1.5828   -1.1133 H   0  0  0  0  0  0  0  0  0  0  0  0
   -2.5228   -1.6410    0.6854 H   0  0  0  0  0  0  0  0  0  0  0  0
    3.4726    3.5877    1.8850 H   0  0  0  0  0  0  0  0  0  0  0  0
    1.9287    2.8993    2.4904 H   0  0  0  0  0  0  0  0  0  0  0  0
    1.9720    4.0850    1.1252 H   0  0  0  0  0  0  0  0  0  0  0  0
    1.8526   -2.8629   -0.5020 H   0  0  0  0  0  0  0  0  0  0  0  0
    2.5082   -2.5506   -2.8433 H   0  0  0  0  0  0  0  0  0  0  0  0
    1.6759   -1.0584   -2.3043 H   0  0  0  0  0  0  0  0  0  0  0  0
    3.4652   -1.0886   -2.4660 H   0  0  0  0  0  0  0  0  0  0  0  0
    3.9035   -3.9475   -1.1513 H   0  0  0  0  0  0  0  0  0  0  0  0
    4.0824   -3.3674    0.5369 H   0  0  0  0  0  0  0  0  0  0  0  0
    4.8883   -2.4946   -0.8207 H   0  0  0  0  0  0  0  0  0  0  0  0
  1  2  2  0  0  0  0
  1  6  1  0  0  0  0
  1  9  1  0  0  0  0
  2  3  1  0  0  0  0
  2  7  1  0  0  0  0
  3  4  1  0  0  0  0
  3 13  1  0  0  0  0
  3 16  1  0  0  0  0
  4  5  1  0  0  0  0
  4 19  1  0  0  0  0
  4 20  1  0  0  0  0
  5  6  1  0  0  0  0
  5 21  1  0  0  0  0
  5 22  1  0  0  0  0
  6 14  1  0  0  0  0
  6 15  1  0  0  0  0
  7  8  2  0  0  0  0
  7 23  1  0  0  0  0
  8 10  1  0  0  0  0
  8 12  1  0  0  0  0
  9 10  2  0  0  0  0
  9 11  1  0  0  0  0
 10 24  1  0  0  0  0
 11 25  1  0  0  0  0
 12 26  1  0  0  0  0
 12 27  1  0  0  0  0
 12 28  1  0  0  0  0
 14 29  1  0  0  0  0
 14 30  1  0  0  0  0
 14 31  1  0  0  0  0
 16 17  1  0  0  0  0
 16 18  1  0  0  0  0
 16 32  1  0  0  0  0
 17 33  1  0  0  0  0
 17 34  1  0  0  0  0
 17 35  1  0  0  0  0
 18 36  1  0  0  0  0
 18 37  1  0  0  0  0
 18 38  1  0  0  0  0
M  END
> <compound name>
(+)-8-Hydroxycalamenone

> <Unique concatenate(herb_name)>
???, ???, ???, ????

> <ExactMW>
218.167065324

> <NumAtoms>
38

> <NumRings>
2

$$$$
Row58
  Mrv15a1201281620283D          

 40 41  0  0  0  0            999 V2000
    4.7068   -1.1088    1.0760 C   0  0  2  0  0  0  0  0  0  0  0  0
    4.6434    0.3696    0.7953 C   0  0  0  0  0  0  0  0  0  0  0  0
    3.5073    1.0548    0.5764 C   0  0  0  0  0  0  0  0  0  0  0  0
    2.1546    0.3728    0.6471 C   0  0  2  0  0  0  0  0  0  0  0  0
    2.2575   -1.1407    0.3428 C   0  0  1  0  0  0  0  0  0  0  0  0
    3.3197   -1.7247    1.3034 C   0  0  2  0  0  0  0  0  0  0  0  0
    1.0263    1.0198   -0.1780 C   0  0  2  0  0  0  0  0  0  0  0  0
   -0.3309    0.3694    0.1482 C   0  0  2  0  0  0  0  0  0  0  0  0
   -0.3210   -1.1502   -0.0363 C   0  0  2  0  0  0  0  0  0  0  0  0
    0.8903   -1.8060    0.6339 C   0  0  1  0  0  0  0  0  0  0  0  0
    3.5414    2.5514    0.3770 C   0  0  0  0  0  0  0  0  0  0  0  0
    2.7012   -1.4292   -1.1094 C   0  0  0  0  0  0  0  0  0  0  0  0
   -0.3683   -1.5007   -1.3967 O   0  0  0  0  0  0  0  0  0  0  0  0
   -1.5056    1.0558   -0.5317 C   0  0  0  0  0  0  0  0  0  0  0  0
   -2.6054    1.3870    0.1664 C   0  0  0  0  0  0  0  0  0  0  0  0
   -1.4235    1.3613   -2.0094 C   0  0  0  0  0  0  0  0  0  0  0  0
    1.8593    0.5010    1.7200 H   0  0  0  0  0  0  0  0  0  0  0  0
    5.3418   -1.2838    1.9770 H   0  0  0  0  0  0  0  0  0  0  0  0
    5.2229   -1.6050    0.2209 H   0  0  0  0  0  0  0  0  0  0  0  0
    5.6105    0.8991    0.7666 H   0  0  0  0  0  0  0  0  0  0  0  0
    3.0105   -1.5214    2.3568 H   0  0  0  0  0  0  0  0  0  0  0  0
    3.3785   -2.8338    1.2026 H   0  0  0  0  0  0  0  0  0  0  0  0
    1.2605    0.9490   -1.2626 H   0  0  0  0  0  0  0  0  0  0  0  0
    0.9391    2.1049    0.0670 H   0  0  0  0  0  0  0  0  0  0  0  0
   -0.4718    0.5228    1.2501 H   0  0  0  0  0  0  0  0  0  0  0  0
   -1.2535   -1.5814    0.4050 H   0  0  0  0  0  0  0  0  0  0  0  0
    0.9293   -2.8883    0.3680 H   0  0  0  0  0  0  0  0  0  0  0  0
    0.7115   -1.7675    1.7360 H   0  0  0  0  0  0  0  0  0  0  0  0
    4.5698    2.9706    0.4426 H   0  0  0  0  0  0  0  0  0  0  0  0
    2.9324    3.0592    1.1587 H   0  0  0  0  0  0  0  0  0  0  0  0
    3.1455    2.8216   -0.6274 H   0  0  0  0  0  0  0  0  0  0  0  0
    2.8305   -2.5226   -1.2747 H   0  0  0  0  0  0  0  0  0  0  0  0
    1.9836   -1.0717   -1.8737 H   0  0  0  0  0  0  0  0  0  0  0  0
    3.6616   -0.9373   -1.3733 H   0  0  0  0  0  0  0  0  0  0  0  0
   -0.1857   -2.4380   -1.4942 H   0  0  0  0  0  0  0  0  0  0  0  0
   -3.4622    1.8864   -0.3094 H   0  0  0  0  0  0  0  0  0  0  0  0
   -2.6934    1.1752    1.2422 H   0  0  0  0  0  0  0  0  0  0  0  0
   -2.3470    1.8505   -2.3910 H   0  0  0  0  0  0  0  0  0  0  0  0
   -1.2802    0.4407   -2.6139 H   0  0  0  0  0  0  0  0  0  0  0  0
   -0.5837    2.0581   -2.2234 H   0  0  0  0  0  0  0  0  0  0  0  0
  1  2  1  0  0  0  0
  1  6  1  0  0  0  0
  1 18  1  0  0  0  0
  1 19  1  0  0  0  0
  2  3  2  0  0  0  0
  2 20  1  0  0  0  0
  3  4  1  0  0  0  0
  3 11  1  0  0  0  0
  4  5  1  0  0  0  0
  4  7  1  0  0  0  0
  4 17  1  0  0  0  0
  5  6  1  0  0  0  0
  5 10  1  0  0  0  0
  5 12  1  0  0  0  0
  6 21  1  0  0  0  0
  6 22  1  0  0  0  0
  7  8  1  0  0  0  0
  7 23  1  0  0  0  0
  7 24  1  0  0  0  0
  8  9  1  0  0  0  0
  8 14  1  0  0  0  0
  8 25  1  0  0  0  0
  9 10  1  0  0  0  0
  9 13  1  0  0  0  0
  9 26  1  0  0  0  0
 10 27  1  0  0  0  0
 10 28  1  0  0  0  0
 11 29  1  0  0  0  0
 11 30  1  0  0  0  0
 11 31  1  0  0  0  0
 12 32  1  0  0  0  0
 12 33  1  0  0  0  0
 12 34  1  0  0  0  0
 13 35  1  0  0  0  0
 14 15  2  0  0  0  0
 14 16  1  0  0  0  0
 15 36  1  0  0  0  0
 15 37  1  0  0  0  0
 16 38  1  0  0  0  0
 16 39  1  0  0  0  0
 16 40  1  0  0  0  0
M  END
> <compound name>
(+)-8?-Hydroxy-eudesma-3,11-diene

> <Unique concatenate(herb_name)>
Tritomaria polita

> <ExactMW>
220.182715388

> <NumAtoms>
40

> <NumRings>
2

$$$$
Row59
  Mrv15a1201281620283D          

 31 33  0  0  0  0            999 V2000
    3.4405    2.8590   -0.9426 C   0  0  0  0  0  0  0  0  0  0  0  0
    3.8091    1.6901   -0.2751 C   0  0  0  0  0  0  0  0  0  0  0  0
    2.8504    0.7159    0.0115 C   0  0  0  0  0  0  0  0  0  0  0  0
    1.5121    0.8846   -0.3656 C   0  0  0  0  0  0  0  0  0  0  0  0
    1.1589    2.0626   -1.0358 C   0  0  0  0  0  0  0  0  0  0  0  0
    2.1101    3.0442   -1.3208 C   0  0  0  0  0  0  0  0  0  0  0  0
    0.4754   -0.1815   -0.0532 C   0  0  2  0  0  0  0  0  0  0  0  0
   -0.3766   -0.3813   -1.1589 O   0  0  0  0  0  0  0  0  0  0  0  0
   -0.3051    0.1433    1.2148 C   0  0  2  0  0  0  0  0  0  0  0  0
   -1.3994   -1.3181   -0.9526 C   0  0  2  0  0  0  0  0  0  0  0  0
   -1.4474   -0.8441    1.4216 C   0  0  1  0  0  0  0  0  0  0  0  0
   -2.3170   -0.8923    0.1765 C   0  0  1  0  0  0  0  0  0  0  0  0
   -0.8873   -2.7181   -0.6335 C   0  0  2  0  0  0  0  0  0  0  0  0
   -0.9271   -2.0973    1.7555 O   0  0  0  0  0  0  0  0  0  0  0  0
   -0.6638   -3.0626    0.8321 C   0  0  0  0  0  0  0  0  0  0  0  0
   -0.2439   -4.1555    1.1515 O   0  0  0  0  0  0  0  0  0  0  0  0
    1.0343   -1.1337    0.1058 H   0  0  0  0  0  0  0  0  0  0  0  0
    0.3801    0.1368    2.0954 H   0  0  0  0  0  0  0  0  0  0  0  0
   -0.8292    1.4499    1.1525 O   0  0  0  0  0  0  0  0  0  0  0  0
    4.1942    3.6303   -1.1687 H   0  0  0  0  0  0  0  0  0  0  0  0
    4.8582    1.5370    0.0261 H   0  0  0  0  0  0  0  0  0  0  0  0
    3.1632   -0.1980    0.5423 H   0  0  0  0  0  0  0  0  0  0  0  0
    0.1145    2.2321   -1.3440 H   0  0  0  0  0  0  0  0  0  0  0  0
    1.8111    3.9658   -1.8458 H   0  0  0  0  0  0  0  0  0  0  0  0
   -1.9756   -1.3472   -1.9109 H   0  0  0  0  0  0  0  0  0  0  0  0
   -2.0652   -0.5097    2.2919 H   0  0  0  0  0  0  0  0  0  0  0  0
   -2.7751    0.0999   -0.0419 H   0  0  0  0  0  0  0  0  0  0  0  0
   -3.1539   -1.6179    0.3076 H   0  0  0  0  0  0  0  0  0  0  0  0
    0.0403   -2.9384   -1.2110 H   0  0  0  0  0  0  0  0  0  0  0  0
   -1.6503   -3.4545   -0.9858 H   0  0  0  0  0  0  0  0  0  0  0  0
   -1.0789    1.7450    2.0306 H   0  0  0  0  0  0  0  0  0  0  0  0
  1  2  1  0  0  0  0
  1  6  2  0  0  0  0
  1 20  1  0  0  0  0
  2  3  2  0  0  0  0
  2 21  1  0  0  0  0
  3  4  1  0  0  0  0
  3 22  1  0  0  0  0
  4  5  2  0  0  0  0
  4  7  1  0  0  0  0
  5  6  1  0  0  0  0
  5 23  1  0  0  0  0
  6 24  1  0  0  0  0
  7  8  1  0  0  0  0
  7  9  1  0  0  0  0
  7 17  1  0  0  0  0
  8 10  1  0  0  0  0
  9 11  1  0  0  0  0
  9 18  1  0  0  0  0
  9 19  1  0  0  0  0
 10 12  1  0  0  0  0
 10 13  1  0  0  0  0
 10 25  1  0  0  0  0
 11 12  1  0  0  0  0
 11 14  1  0  0  0  0
 11 26  1  0  0  0  0
 12 27  1  0  0  0  0
 12 28  1  0  0  0  0
 13 15  1  0  0  0  0
 13 29  1  0  0  0  0
 13 30  1  0  0  0  0
 14 15  1  0  0  0  0
 15 16  2  0  0  0  0
 19 31  1  0  0  0  0
M  END
> <compound name>
(+)-9-Deoxygoniopypyrone

> <Unique concatenate(herb_name)>
?????

> <ExactMW>
234.089208928

> <NumAtoms>
31

> <NumRings>
3

$$$$
Row60
  Mrv15a1201281620283D          

 43 46  0  0  0  0            999 V2000
    2.3560   -2.2640   -0.3400 C   0  0  1  0  0  0  0  0  0  0  0  0
    3.0040   -1.5740    0.8770 C   0  0  2  0  0  0  0  0  0  0  0  0
    2.5100   -0.1310    1.1130 C   0  0  1  0  0  0  0  0  0  0  0  0
    2.1110    0.4980   -0.1500 N   0  0  0  0  0  0  0  0  0  0  0  0
    1.0550   -0.1720   -0.9530 C   0  0  1  0  0  0  0  0  0  0  0  0
    0.9570   -1.6950   -0.6290 C   0  0  2  0  0  0  0  0  0  0  0  0
    2.2170    1.9630   -0.2460 C   0  0  1  0  0  0  0  0  0  0  0  0
    0.8500    2.6370   -0.0820 C   0  0  2  0  0  0  0  0  0  0  0  0
   -0.1440    2.0680   -1.1000 C   0  0  2  0  0  0  0  0  0  0  0  0
   -0.3240    0.5550   -0.8890 C   0  0  2  0  0  0  0  0  0  0  0  0
   -1.1070    0.1780    0.3960 C   0  0  2  0  0  0  0  0  0  0  0  0
   -1.2790   -1.3030    0.3980 N   0  0  0  0  0  0  0  0  0  0  0  0
   -0.0170   -2.0640    0.5160 C   0  0  1  0  0  0  0  0  0  0  0  0
   -2.4490    0.9160    0.6030 C   0  0  1  0  0  0  0  0  0  0  0  0
   -3.5510    0.3420   -0.2850 C   0  0  2  0  0  0  0  0  0  0  0  0
   -3.7810   -1.1230    0.0980 C   0  0  2  0  0  0  0  0  0  0  0  0
   -2.5060   -1.9280    0.2560 C   0  0  0  0  0  0  0  0  0  0  0  0
   -2.5760   -3.1350    0.2480 O   0  0  0  0  0  0  0  0  0  0  0  0
    1.3850   -0.1000   -1.9900 H   0  0  0  0  0  0  0  0  0  0  0  0
    0.5780   -2.1860   -1.5270 H   0  0  0  0  0  0  0  0  0  0  0  0
   -0.9140    0.2010   -1.7360 H   0  0  0  0  0  0  0  0  0  0  0  0
   -0.4840    0.4360    1.2540 H   0  0  0  0  0  0  0  0  0  0  0  0
    0.9900    4.0270   -0.3010 O   0  0  0  0  0  0  0  0  0  0  0  0
    2.9830   -2.1020   -1.2170 H   0  0  0  0  0  0  0  0  0  0  0  0
    2.3170   -3.3420   -0.1900 H   0  0  0  0  0  0  0  0  0  0  0  0
    4.0880   -1.5780    0.7440 H   0  0  0  0  0  0  0  0  0  0  0  0
    2.8150   -2.1600    1.7770 H   0  0  0  0  0  0  0  0  0  0  0  0
    1.6680   -0.1070    1.8010 H   0  0  0  0  0  0  0  0  0  0  0  0
    3.3050    0.4450    1.5880 H   0  0  0  0  0  0  0  0  0  0  0  0
    2.9240    2.3380    0.4960 H   0  0  0  0  0  0  0  0  0  0  0  0
    2.6390    2.2070   -1.2210 H   0  0  0  0  0  0  0  0  0  0  0  0
    0.4750    2.5060    0.9320 H   0  0  0  0  0  0  0  0  0  0  0  0
    0.2400    2.2320   -2.1090 H   0  0  0  0  0  0  0  0  0  0  0  0
   -1.0960    2.5960   -1.0700 H   0  0  0  0  0  0  0  0  0  0  0  0
   -0.2050   -3.1390    0.5040 H   0  0  0  0  0  0  0  0  0  0  0  0
    0.4080   -1.8540    1.4940 H   0  0  0  0  0  0  0  0  0  0  0  0
   -2.7560    0.8090    1.6460 H   0  0  0  0  0  0  0  0  0  0  0  0
   -2.3530    1.9900    0.4550 H   0  0  0  0  0  0  0  0  0  0  0  0
   -3.2600    0.4200   -1.3320 H   0  0  0  0  0  0  0  0  0  0  0  0
   -4.4730    0.9120   -0.1700 H   0  0  0  0  0  0  0  0  0  0  0  0
   -4.4220   -1.5980   -0.6470 H   0  0  0  0  0  0  0  0  0  0  0  0
   -4.3260   -1.1640    1.0410 H   0  0  0  0  0  0  0  0  0  0  0  0
    0.1500    4.4410   -0.0530 H   0  0  0  0  0  0  0  0  0  0  0  0
  1  2  1  0  0  0  0
  1  6  1  0  0  0  0
  1 24  1  0  0  0  0
  1 25  1  0  0  0  0
  2  3  1  0  0  0  0
  2 26  1  0  0  0  0
  2 27  1  0  0  0  0
  3  4  1  0  0  0  0
  3 28  1  0  0  0  0
  3 29  1  0  0  0  0
  4  5  1  0  0  0  0
  4  7  1  0  0  0  0
  5  6  1  0  0  0  0
  5 10  1  0  0  0  0
  5 19  1  0  0  0  0
  6 13  1  0  0  0  0
  6 20  1  0  0  0  0
  7  8  1  0  0  0  0
  7 30  1  0  0  0  0
  7 31  1  0  0  0  0
  8  9  1  0  0  0  0
  8 23  1  0  0  0  0
  8 32  1  0  0  0  0
  9 10  1  0  0  0  0
  9 33  1  0  0  0  0
  9 34  1  0  0  0  0
 10 11  1  0  0  0  0
 10 21  1  0  0  0  0
 11 12  1  0  0  0  0
 11 14  1  0  0  0  0
 11 22  1  0  0  0  0
 12 13  1  0  0  0  0
 12 17  1  0  0  0  0
 13 35  1  0  0  0  0
 13 36  1  0  0  0  0
 14 15  1  0  0  0  0
 14 37  1  0  0  0  0
 14 38  1  0  0  0  0
 15 16  1  0  0  0  0
 15 39  1  0  0  0  0
 15 40  1  0  0  0  0
 16 17  1  0  0  0  0
 16 41  1  0  0  0  0
 16 42  1  0  0  0  0
 17 18  2  0  0  0  0
 23 43  1  0  0  0  0
M  END
> <compound name>
(+)-9alpha-hydroxymatrine

> <Unique concatenate(herb_name)>
??, ???

> <ExactMW>
264.183778008

> <NumAtoms>
43

> <NumRings>
4

$$$$
Row61
  Mrv15a1201281620283D          

 49 51  0  0  0  0            999 V2000
    2.4208   -1.0337    3.4344 C   0  0  0  0  0  0  0  0  0  0  0  0
   -2.7144   -2.5257    4.6709 C   0  0  0  0  0  0  0  0  0  0  0  0
   -1.3978   -2.1802    4.3095 O   0  0  0  0  0  0  0  0  0  0  0  0
   -1.1680   -1.6660    3.0557 C   0  0  0  0  0  0  0  0  0  0  0  0
    0.1658   -1.3736    2.7017 C   0  0  0  0  0  0  0  0  0  0  0  0
    1.1408   -1.5830    3.6486 O   0  0  0  0  0  0  0  0  0  0  0  0
   -2.1722   -1.4318    2.1040 C   0  0  0  0  0  0  0  0  0  0  0  0
   -1.8968   -0.9062    0.8424 C   0  0  0  0  0  0  0  0  0  0  0  0
   -0.5854   -0.5933    0.4857 C   0  0  0  0  0  0  0  0  0  0  0  0
    0.4155   -0.8325    1.4312 C   0  0  0  0  0  0  0  0  0  0  0  0
   -0.2485   -0.0318   -0.8791 C   0  0  2  0  0  0  0  0  0  0  0  0
    0.6103   -0.9577   -1.5488 O   0  0  0  0  0  0  0  0  0  0  0  0
    1.8638   -0.3994   -1.6946 C   0  0  0  0  0  0  0  0  0  0  0  0
    1.8590    0.9240   -1.2742 C   0  0  0  0  0  0  0  0  0  0  0  0
    0.4900    1.3316   -0.8046 C   0  0  1  0  0  0  0  0  0  0  0  0
    3.0135   -1.0636   -2.1417 C   0  0  0  0  0  0  0  0  0  0  0  0
    4.1730   -0.2732   -2.1588 C   0  0  0  0  0  0  0  0  0  0  0  0
    4.2011    1.0800   -1.7649 C   0  0  0  0  0  0  0  0  0  0  0  0
    3.0240    1.6831   -1.2967 C   0  0  0  0  0  0  0  0  0  0  0  0
    2.9223   -2.3753   -2.5300 O   0  0  0  0  0  0  0  0  0  0  0  0
    4.0734   -3.0017   -3.0452 C   0  0  0  0  0  0  0  0  0  0  0  0
    5.4909    1.7938   -1.7895 C   0  0  0  0  0  0  0  0  0  0  0  0
    5.6343    3.1337   -1.7804 C   0  0  0  0  0  0  0  0  0  0  0  0
    6.9700    3.8281   -1.8161 C   0  0  0  0  0  0  0  0  0  0  0  0
   -0.1176    2.3910   -1.7315 C   0  0  0  0  0  0  0  0  0  0  0  0
    3.0323   -1.2305    4.3435 H   0  0  0  0  0  0  0  0  0  0  0  0
    2.3496    0.0685    3.2950 H   0  0  0  0  0  0  0  0  0  0  0  0
    2.9199   -1.5292    2.5721 H   0  0  0  0  0  0  0  0  0  0  0  0
   -2.6865   -2.9313    5.7072 H   0  0  0  0  0  0  0  0  0  0  0  0
   -3.3647   -1.6227    4.6703 H   0  0  0  0  0  0  0  0  0  0  0  0
   -3.1053   -3.3208    3.9975 H   0  0  0  0  0  0  0  0  0  0  0  0
   -3.2274   -1.6555    2.3240 H   0  0  0  0  0  0  0  0  0  0  0  0
   -2.7204   -0.7396    0.1296 H   0  0  0  0  0  0  0  0  0  0  0  0
    1.4448   -0.5837    1.1336 H   0  0  0  0  0  0  0  0  0  0  0  0
   -1.1674    0.0481   -1.5053 H   0  0  0  0  0  0  0  0  0  0  0  0
    0.5408    1.7246    0.2377 H   0  0  0  0  0  0  0  0  0  0  0  0
    5.1214   -0.7182   -2.4975 H   0  0  0  0  0  0  0  0  0  0  0  0
    2.9930    2.7150   -0.9190 H   0  0  0  0  0  0  0  0  0  0  0  0
    3.7974   -4.0430   -3.3258 H   0  0  0  0  0  0  0  0  0  0  0  0
    4.4223   -2.4743   -3.9609 H   0  0  0  0  0  0  0  0  0  0  0  0
    4.8678   -3.0494   -2.2674 H   0  0  0  0  0  0  0  0  0  0  0  0
    6.4106    1.1865   -1.8368 H   0  0  0  0  0  0  0  0  0  0  0  0
    4.7536    3.7953   -1.7672 H   0  0  0  0  0  0  0  0  0  0  0  0
    7.8231    3.1142   -1.7853 H   0  0  0  0  0  0  0  0  0  0  0  0
    7.0600    4.4323   -2.7475 H   0  0  0  0  0  0  0  0  0  0  0  0
    7.0673    4.5119   -0.9424 H   0  0  0  0  0  0  0  0  0  0  0  0
   -1.1554    2.6431   -1.4145 H   0  0  0  0  0  0  0  0  0  0  0  0
    0.4769    3.3327   -1.7118 H   0  0  0  0  0  0  0  0  0  0  0  0
   -0.1561    2.0347   -2.7861 H   0  0  0  0  0  0  0  0  0  0  0  0
  1  6  1  0  0  0  0
  1 26  1  0  0  0  0
  1 27  1  0  0  0  0
  1 28  1  0  0  0  0
  2  3  1  0  0  0  0
  2 29  1  0  0  0  0
  2 30  1  0  0  0  0
  2 31  1  0  0  0  0
  3  4  1  0  0  0  0
  4  5  2  0  0  0  0
  4  7  1  0  0  0  0
  5  6  1  0  0  0  0
  5 10  1  0  0  0  0
  7  8  2  0  0  0  0
  7 32  1  0  0  0  0
  8  9  1  0  0  0  0
  8 33  1  0  0  0  0
  9 10  2  0  0  0  0
  9 11  1  0  0  0  0
 10 34  1  0  0  0  0
 11 12  1  0  0  0  0
 11 15  1  0  0  0  0
 11 35  1  0  0  0  0
 12 13  1  0  0  0  0
 13 14  2  0  0  0  0
 13 16  1  0  0  0  0
 14 15  1  0  0  0  0
 14 19  1  0  0  0  0
 15 25  1  0  0  0  0
 15 36  1  0  0  0  0
 16 17  2  0  0  0  0
 16 20  1  0  0  0  0
 17 18  1  0  0  0  0
 17 37  1  0  0  0  0
 18 19  2  0  0  0  0
 18 22  1  0  0  0  0
 19 38  1  0  0  0  0
 20 21  1  0  0  0  0
 21 39  1  0  0  0  0
 21 40  1  0  0  0  0
 21 41  1  0  0  0  0
 22 23  2  0  0  0  0
 22 42  1  0  0  0  0
 23 24  1  0  0  0  0
 23 43  1  0  0  0  0
 24 44  1  0  0  0  0
 24 45  1  0  0  0  0
 24 46  1  0  0  0  0
 25 47  1  0  0  0  0
 25 48  1  0  0  0  0
 25 49  1  0  0  0  0
M  END
> <compound name>
(+)-Acuminatin

> <Unique concatenate(herb_name)>
???, ????

> <ExactMW>
340.167459248

> <NumAtoms>
49

> <NumRings>
3

$$$$
Row62
  Mrv15a1201281620283D          

 35 36  0  0  0  0            999 V2000
    1.9920    1.1480    0.0940 N   0  0  1  0  0  0  0  0  0  0  0  0
    2.7930    2.2930   -0.3540 C   0  0  1  0  0  0  0  0  0  0  0  0
    2.1000    3.6210   -0.0140 C   0  0  2  0  0  0  0  0  0  0  0  0
    0.6780    3.6680   -0.5840 C   0  0  2  0  0  0  0  0  0  0  0  0
   -0.1150    2.4280   -0.1520 C   0  0  1  0  0  0  0  0  0  0  0  0
    0.6410    1.1270   -0.4880 C   0  0  2  0  0  0  0  0  0  0  0  0
   -0.1070   -0.0820    0.0200 C   0  0  0  0  0  0  0  0  0  0  0  0
   -0.4550   -0.1410    1.4920 C   0  0  2  0  0  0  0  0  0  0  0  0
   -0.6290   -1.5940    1.9570 C   0  0  2  0  0  0  0  0  0  0  0  0
   -1.5470   -2.3730    1.0020 C   0  0  2  0  0  0  0  0  0  0  0  0
   -1.1330   -2.2070   -0.4160 N   0  0  0  0  0  0  0  0  0  0  0  0
   -0.4470   -1.0800   -0.8240 C   0  0  0  0  0  0  0  0  0  0  0  0
    0.7290    1.0370   -1.5720 H   0  0  0  0  0  0  0  0  0  0  0  0
   -1.4360   -3.1800   -1.3320 C   0  0  0  0  0  0  0  0  0  0  0  0
   -2.2070   -4.3890   -0.8710 C   0  0  0  0  0  0  0  0  0  0  0  0
   -1.0880   -3.0650   -2.4820 O   0  0  0  0  0  0  0  0  0  0  0  0
    2.4920    0.2850   -0.1660 H   0  0  0  0  0  0  0  0  0  0  0  0
    3.7740    2.2540    0.1230 H   0  0  0  0  0  0  0  0  0  0  0  0
    2.9590    2.2210   -1.4300 H   0  0  0  0  0  0  0  0  0  0  0  0
    2.6840    4.4590   -0.3980 H   0  0  0  0  0  0  0  0  0  0  0  0
    2.0610    3.7440    1.0680 H   0  0  0  0  0  0  0  0  0  0  0  0
    0.7230    3.7110   -1.6720 H   0  0  0  0  0  0  0  0  0  0  0  0
    0.1680    4.5740   -0.2560 H   0  0  0  0  0  0  0  0  0  0  0  0
   -0.3010    2.4820    0.9220 H   0  0  0  0  0  0  0  0  0  0  0  0
   -1.0920    2.4320   -0.6350 H   0  0  0  0  0  0  0  0  0  0  0  0
   -1.3790    0.4160    1.6580 H   0  0  0  0  0  0  0  0  0  0  0  0
    0.3200    0.3520    2.0820 H   0  0  0  0  0  0  0  0  0  0  0  0
   -1.0270   -1.6210    2.9710 H   0  0  0  0  0  0  0  0  0  0  0  0
    0.3460   -2.0800    1.9960 H   0  0  0  0  0  0  0  0  0  0  0  0
   -2.5740   -2.0220    1.1040 H   0  0  0  0  0  0  0  0  0  0  0  0
   -1.5470   -3.4320    1.2700 H   0  0  0  0  0  0  0  0  0  0  0  0
   -0.1540   -0.9610   -1.8570 H   0  0  0  0  0  0  0  0  0  0  0  0
   -2.5410   -4.9630   -1.7340 H   0  0  0  0  0  0  0  0  0  0  0  0
   -1.5900   -4.9880   -0.2030 H   0  0  0  0  0  0  0  0  0  0  0  0
   -3.0900   -4.0740   -0.3160 H   0  0  0  0  0  0  0  0  0  0  0  0
  1  2  1  0  0  0  0
  1  6  1  0  0  0  0
  1 17  1  0  0  0  0
  2  3  1  0  0  0  0
  2 18  1  0  0  0  0
  2 19  1  0  0  0  0
  3  4  1  0  0  0  0
  3 20  1  0  0  0  0
  3 21  1  0  0  0  0
  4  5  1  0  0  0  0
  4 22  1  0  0  0  0
  4 23  1  0  0  0  0
  5  6  1  0  0  0  0
  5 24  1  0  0  0  0
  5 25  1  0  0  0  0
  6  7  1  0  0  0  0
  6 13  1  0  0  0  0
  7  8  1  0  0  0  0
  7 12  2  0  0  0  0
  8  9  1  0  0  0  0
  8 26  1  0  0  0  0
  8 27  1  0  0  0  0
  9 10  1  0  0  0  0
  9 28  1  0  0  0  0
  9 29  1  0  0  0  0
 10 11  1  0  0  0  0
 10 30  1  0  0  0  0
 10 31  1  0  0  0  0
 11 12  1  0  0  0  0
 11 14  1  0  0  0  0
 12 32  1  0  0  0  0
 14 15  1  0  0  0  0
 14 16  2  0  0  0  0
 15 33  1  0  0  0  0
 15 34  1  0  0  0  0
 15 35  1  0  0  0  0
M  END
> <compound name>
(+)-Ammodendrine

> <Unique concatenate(herb_name)>
??

> <ExactMW>
208.15756326

> <NumAtoms>
35

> <NumRings>
2

$$$$
Row63
  Mrv15a1201281620283D          

 57 62  0  0  0  0            999 V2000
    2.3430    1.2638   -2.2185 C   0  0  0  0  0  0  0  0  0  0  0  0
    2.3950   -0.1223   -2.3106 C   0  0  0  0  0  0  0  0  0  0  0  0
    1.5988   -0.8233   -1.4106 C   0  0  0  0  0  0  0  0  0  0  0  0
    0.7588   -0.2209   -0.4632 C   0  0  0  0  0  0  0  0  0  0  0  0
    0.5980    1.1824   -0.5108 C   0  0  0  0  0  0  0  0  0  0  0  0
    1.4685    1.9178   -1.3476 C   0  0  0  0  0  0  0  0  0  0  0  0
    0.0842   -1.2014    0.4855 C   0  0  2  0  0  0  0  0  0  0  0  0
   -0.5175   -0.6959    1.7655 C   0  0  0  0  0  0  0  0  0  0  0  0
   -1.3934    0.3662    1.9374 C   0  0  0  0  0  0  0  0  0  0  0  0
   -1.6939    1.2268    0.7447 C   0  0  2  0  0  0  0  0  0  0  0  0
   -0.4192    1.9705    0.3202 C   0  0  2  0  0  0  0  0  0  0  0  0
   -0.1934   -1.5076    2.8462 C   0  0  0  0  0  0  0  0  0  0  0  0
   -0.7083   -1.2935    4.1223 C   0  0  0  0  0  0  0  0  0  0  0  0
   -1.5837   -0.2195    4.3212 C   0  0  0  0  0  0  0  0  0  0  0  0
   -1.9014    0.5940    3.2247 C   0  0  0  0  0  0  0  0  0  0  0  0
    1.0773   -2.2391    1.1106 C   0  0  1  0  0  0  0  0  0  0  0  0
    0.6694   -2.5023    2.4539 O   0  0  0  0  0  0  0  0  0  0  0  0
   -2.1163    0.0361    5.5456 O   0  0  0  0  0  0  0  0  0  0  0  0
   -0.9158    3.1879   -0.4446 C   0  0  0  0  0  0  0  0  0  0  0  0
   -0.7970    4.4749    0.0910 C   0  0  0  0  0  0  0  0  0  0  0  0
   -1.2584    5.5886   -0.6115 C   0  0  0  0  0  0  0  0  0  0  0  0
   -1.8723    5.4570   -1.8603 C   0  0  0  0  0  0  0  0  0  0  0  0
   -2.0254    4.1657   -2.3737 C   0  0  0  0  0  0  0  0  0  0  0  0
   -1.5596    3.0486   -1.6791 C   0  0  0  0  0  0  0  0  0  0  0  0
   -2.3158    6.5408   -2.5499 O   0  0  0  0  0  0  0  0  0  0  0  0
    1.2213   -3.5482    0.3685 C   0  0  0  0  0  0  0  0  0  0  0  0
    2.4710   -3.9853   -0.0856 C   0  0  0  0  0  0  0  0  0  0  0  0
    2.6003   -5.1825   -0.7913 C   0  0  0  0  0  0  0  0  0  0  0  0
    1.4915   -5.9908   -1.0577 C   0  0  0  0  0  0  0  0  0  0  0  0
    0.2498   -5.5666   -0.5744 C   0  0  0  0  0  0  0  0  0  0  0  0
    0.1143   -4.3686    0.1293 C   0  0  0  0  0  0  0  0  0  0  0  0
    1.6123   -7.1554   -1.7472 O   0  0  0  0  0  0  0  0  0  0  0  0
    1.4977    3.2788   -1.3677 O   0  0  0  0  0  0  0  0  0  0  0  0
    3.2155   -0.7658   -3.1814 O   0  0  0  0  0  0  0  0  0  0  0  0
   -0.7353   -1.7149   -0.0704 H   0  0  0  0  0  0  0  0  0  0  0  0
   -2.7282    2.1514    1.0484 O   0  0  0  0  0  0  0  0  0  0  0  0
    2.9957    1.8589   -2.8781 H   0  0  0  0  0  0  0  0  0  0  0  0
    1.6600   -1.9186   -1.4725 H   0  0  0  0  0  0  0  0  0  0  0  0
   -2.0892    0.6030   -0.0897 H   0  0  0  0  0  0  0  0  0  0  0  0
    0.1195    2.3169    1.2354 H   0  0  0  0  0  0  0  0  0  0  0  0
   -0.4312   -1.9584    4.9544 H   0  0  0  0  0  0  0  0  0  0  0  0
   -2.5810    1.4422    3.4036 H   0  0  0  0  0  0  0  0  0  0  0  0
    2.0725   -1.7447    1.2346 H   0  0  0  0  0  0  0  0  0  0  0  0
   -2.6985    0.8105    5.4808 H   0  0  0  0  0  0  0  0  0  0  0  0
   -0.3205    4.6231    1.0732 H   0  0  0  0  0  0  0  0  0  0  0  0
   -1.1346    6.5936   -0.1763 H   0  0  0  0  0  0  0  0  0  0  0  0
   -2.5190    4.0284   -3.3497 H   0  0  0  0  0  0  0  0  0  0  0  0
   -1.6953    2.0472   -2.1181 H   0  0  0  0  0  0  0  0  0  0  0  0
   -2.7074    6.2437   -3.3873 H   0  0  0  0  0  0  0  0  0  0  0  0
    3.3701   -3.3750    0.0983 H   0  0  0  0  0  0  0  0  0  0  0  0
    3.5947   -5.4960   -1.1494 H   0  0  0  0  0  0  0  0  0  0  0  0
   -0.6405   -6.1909   -0.7555 H   0  0  0  0  0  0  0  0  0  0  0  0
   -0.8802   -4.0690    0.4969 H   0  0  0  0  0  0  0  0  0  0  0  0
    0.7425   -7.5835   -1.7977 H   0  0  0  0  0  0  0  0  0  0  0  0
    2.2157    3.5812   -1.9456 H   0  0  0  0  0  0  0  0  0  0  0  0
    3.1663   -1.7210   -3.0125 H   0  0  0  0  0  0  0  0  0  0  0  0
   -2.9387    2.6754    0.2714 H   0  0  0  0  0  0  0  0  0  0  0  0
  1  2  2  0  0  0  0
  1  6  1  0  0  0  0
  1 37  1  0  0  0  0
  2  3  1  0  0  0  0
  2 34  1  0  0  0  0
  3  4  2  0  0  0  0
  3 38  1  0  0  0  0
  4  5  1  0  0  0  0
  4  7  1  0  0  0  0
  5  6  2  0  0  0  0
  5 11  1  0  0  0  0
  6 33  1  0  0  0  0
  7  8  1  0  0  0  0
  7 16  1  0  0  0  0
  7 35  1  0  0  0  0
  8  9  2  0  0  0  0
  8 12  1  0  0  0  0
  9 10  1  0  0  0  0
  9 15  1  0  0  0  0
 10 11  1  0  0  0  0
 10 36  1  0  0  0  0
 10 39  1  0  0  0  0
 11 19  1  0  0  0  0
 11 40  1  0  0  0  0
 12 13  2  0  0  0  0
 12 17  1  0  0  0  0
 13 14  1  0  0  0  0
 13 41  1  0  0  0  0
 14 15  2  0  0  0  0
 14 18  1  0  0  0  0
 15 42  1  0  0  0  0
 16 17  1  0  0  0  0
 16 26  1  0  0  0  0
 16 43  1  0  0  0  0
 18 44  1  0  0  0  0
 19 20  2  0  0  0  0
 19 24  1  0  0  0  0
 20 21  1  0  0  0  0
 20 45  1  0  0  0  0
 21 22  2  0  0  0  0
 21 46  1  0  0  0  0
 22 23  1  0  0  0  0
 22 25  1  0  0  0  0
 23 24  2  0  0  0  0
 23 47  1  0  0  0  0
 24 48  1  0  0  0  0
 25 49  1  0  0  0  0
 26 27  2  0  0  0  0
 26 31  1  0  0  0  0
 27 28  1  0  0  0  0
 27 50  1  0  0  0  0
 28 29  2  0  0  0  0
 28 51  1  0  0  0  0
 29 30  1  0  0  0  0
 29 32  1  0  0  0  0
 30 31  2  0  0  0  0
 30 52  1  0  0  0  0
 31 53  1  0  0  0  0
 32 54  1  0  0  0  0
 33 55  1  0  0  0  0
 34 56  1  0  0  0  0
 36 57  1  0  0  0  0
M  END
> <compound name>
(+)-Ampelopsin A

> <Unique concatenate(herb_name)>
?????

> <ExactMW>
470.13655304399987

> <NumAtoms>
57

> <NumRings>
6

$$$$
Row64
  Mrv15a1201281620283D          

 57 59  0  0  0  0            999 V2000
   -1.3064    4.3508    0.2395 C   0  0  0  0  0  0  0  0  0  0  0  0
   -1.3205    3.0131    0.1027 C   0  0  0  0  0  0  0  0  0  0  0  0
   -0.1350    2.3986   -0.0889 C   0  0  0  0  0  0  0  0  0  0  0  0
    1.0243    3.0908   -0.1814 C   0  0  0  0  0  0  0  0  0  0  0  0
    0.9970    4.4322   -0.0489 C   0  0  0  0  0  0  0  0  0  0  0  0
   -0.1718    5.0577    0.1615 C   0  0  0  0  0  0  0  0  0  0  0  0
    2.1975    2.4162   -0.3964 O   0  0  0  0  0  0  0  0  0  0  0  0
    3.3370    3.1605   -0.4627 C   0  0  0  0  0  0  0  0  0  0  0  0
    3.3154    4.5094   -0.3252 C   0  0  0  0  0  0  0  0  0  0  0  0
    2.1448    5.1293   -0.1209 C   0  0  0  0  0  0  0  0  0  0  0  0
    4.4017    2.6095   -0.6561 O   0  0  0  0  0  0  0  0  0  0  0  0
   -2.5112    2.3472    0.2282 O   0  0  0  0  0  0  0  0  0  0  0  0
   -2.4556    1.0163    0.6374 C   0  0  2  0  0  0  0  0  0  0  0  0
   -1.4762    0.2632   -0.2671 C   0  0  1  0  0  0  0  0  0  0  0  0
   -0.0783    0.8820   -0.2157 C   0  0  2  0  0  0  0  0  0  0  0  0
    0.6597    0.3624    0.8646 O   0  0  0  0  0  0  0  0  0  0  0  0
   -1.4094   -1.0858    0.1080 O   0  0  0  0  0  0  0  0  0  0  0  0
   -1.8142   -2.0911   -0.7250 C   0  0  0  0  0  0  0  0  0  0  0  0
   -1.8923   -3.3895   -0.3076 C   0  0  0  0  0  0  0  0  0  0  0  0
   -2.1340   -1.8354   -1.8660 O   0  0  0  0  0  0  0  0  0  0  0  0
   -2.3550   -4.4247   -1.3116 C   0  0  0  0  0  0  0  0  0  0  0  0
   -3.8758    0.4513    0.4609 C   0  0  0  0  0  0  0  0  0  0  0  0
   -1.5542   -3.6800    0.9655 C   0  0  0  0  0  0  0  0  0  0  0  0
   -1.5643   -5.0243    1.6483 C   0  0  0  0  0  0  0  0  0  0  0  0
    1.7821   -0.4342    0.8073 C   0  0  0  0  0  0  0  0  0  0  0  0
    2.2980   -0.6007    1.8972 O   0  0  0  0  0  0  0  0  0  0  0  0
    2.3897   -1.0551   -0.2561 C   0  0  0  0  0  0  0  0  0  0  0  0
    3.5502   -1.7135   -0.0267 C   0  0  0  0  0  0  0  0  0  0  0  0
    4.4247   -2.4059   -1.0453 C   0  0  0  0  0  0  0  0  0  0  0  0
    1.8336   -1.0806   -1.6635 C   0  0  0  0  0  0  0  0  0  0  0  0
   -2.0944    0.9621    2.1289 C   0  0  0  0  0  0  0  0  0  0  0  0
   -2.2554    4.8822    0.4251 H   0  0  0  0  0  0  0  0  0  0  0  0
   -0.2189    6.1536    0.2807 H   0  0  0  0  0  0  0  0  0  0  0  0
    4.2469    5.0975   -0.3807 H   0  0  0  0  0  0  0  0  0  0  0  0
    2.1477    6.2274   -0.0108 H   0  0  0  0  0  0  0  0  0  0  0  0
   -1.8508    0.3691   -1.3124 H   0  0  0  0  0  0  0  0  0  0  0  0
    0.4306    0.7107   -1.1798 H   0  0  0  0  0  0  0  0  0  0  0  0
   -2.4020   -5.4618   -0.9236 H   0  0  0  0  0  0  0  0  0  0  0  0
   -1.6633   -4.4512   -2.1846 H   0  0  0  0  0  0  0  0  0  0  0  0
   -3.3792   -4.1827   -1.6766 H   0  0  0  0  0  0  0  0  0  0  0  0
   -3.9512   -0.6007    0.8167 H   0  0  0  0  0  0  0  0  0  0  0  0
   -4.6231    1.0466    1.0335 H   0  0  0  0  0  0  0  0  0  0  0  0
   -4.1929    0.4686   -0.6065 H   0  0  0  0  0  0  0  0  0  0  0  0
   -1.2239   -2.8742    1.6456 H   0  0  0  0  0  0  0  0  0  0  0  0
   -1.8683   -5.8788    1.0114 H   0  0  0  0  0  0  0  0  0  0  0  0
   -2.2636   -4.9969    2.5154 H   0  0  0  0  0  0  0  0  0  0  0  0
   -0.5459   -5.2538    2.0375 H   0  0  0  0  0  0  0  0  0  0  0  0
    3.9832   -1.7815    0.9871 H   0  0  0  0  0  0  0  0  0  0  0  0
    4.3215   -2.0103   -2.0780 H   0  0  0  0  0  0  0  0  0  0  0  0
    5.4984   -2.2575   -0.7862 H   0  0  0  0  0  0  0  0  0  0  0  0
    4.2206   -3.5006   -1.0493 H   0  0  0  0  0  0  0  0  0  0  0  0
    2.2256   -1.9129   -2.2836 H   0  0  0  0  0  0  0  0  0  0  0  0
    0.7446   -1.3025   -1.6649 H   0  0  0  0  0  0  0  0  0  0  0  0
    2.0679   -0.1396   -2.2106 H   0  0  0  0  0  0  0  0  0  0  0  0
   -1.1141    1.4350    2.3549 H   0  0  0  0  0  0  0  0  0  0  0  0
   -2.0519   -0.0867    2.4995 H   0  0  0  0  0  0  0  0  0  0  0  0
   -2.8514    1.4993    2.7444 H   0  0  0  0  0  0  0  0  0  0  0  0
  1  2  1  0  0  0  0
  1  6  2  0  0  0  0
  1 32  1  0  0  0  0
  2  3  2  0  0  0  0
  2 12  1  0  0  0  0
  3  4  1  0  0  0  0
  3 15  1  0  0  0  0
  4  5  2  0  0  0  0
  4  7  1  0  0  0  0
  5  6  1  0  0  0  0
  5 10  1  0  0  0  0
  6 33  1  0  0  0  0
  7  8  1  0  0  0  0
  8  9  1  0  0  0  0
  8 11  2  0  0  0  0
  9 10  2  0  0  0  0
  9 34  1  0  0  0  0
 10 35  1  0  0  0  0
 12 13  1  0  0  0  0
 13 14  1  0  0  0  0
 13 22  1  0  0  0  0
 13 31  1  0  0  0  0
 14 15  1  0  0  0  0
 14 17  1  0  0  0  0
 14 36  1  0  0  0  0
 15 16  1  0  0  0  0
 15 37  1  0  0  0  0
 16 25  1  0  0  0  0
 17 18  1  0  0  0  0
 18 19  1  0  0  0  0
 18 20  2  0  0  0  0
 19 21  1  0  0  0  0
 19 23  2  0  0  0  0
 21 38  1  0  0  0  0
 21 39  1  0  0  0  0
 21 40  1  0  0  0  0
 22 41  1  0  0  0  0
 22 42  1  0  0  0  0
 22 43  1  0  0  0  0
 23 24  1  0  0  0  0
 23 44  1  0  0  0  0
 24 45  1  0  0  0  0
 24 46  1  0  0  0  0
 24 47  1  0  0  0  0
 25 26  2  0  0  0  0
 25 27  1  0  0  0  0
 27 28  2  0  0  0  0
 27 30  1  0  0  0  0
 28 29  1  0  0  0  0
 28 48  1  0  0  0  0
 29 49  1  0  0  0  0
 29 50  1  0  0  0  0
 29 51  1  0  0  0  0
 30 52  1  0  0  0  0
 30 53  1  0  0  0  0
 30 54  1  0  0  0  0
 31 55  1  0  0  0  0
 31 56  1  0  0  0  0
 31 57  1  0  0  0  0
M  END
> <compound name>
(+)-Anomalin

> <Unique concatenate(herb_name)>
????

> <ExactMW>
426.167853172

> <NumAtoms>
57

> <NumRings>
3

$$$$
Row65
  Mrv15a1201281620283D          

 85 91  0  0  0  0            999 V2000
   -4.7619   -2.1544    0.6349 C   0  0  0  0  0  0  0  0  0  0  0  0
   -4.3946   -1.0314    0.0038 C   0  0  0  0  0  0  0  0  0  0  0  0
   -3.1316   -0.5927    0.1070 C   0  0  0  0  0  0  0  0  0  0  0  0
   -2.2595   -1.3148    0.8462 C   0  0  0  0  0  0  0  0  0  0  0  0
   -2.6515   -2.4412    1.4851 C   0  0  0  0  0  0  0  0  0  0  0  0
   -3.9253   -2.8860    1.3935 C   0  0  0  0  0  0  0  0  0  0  0  0
   -5.3447   -0.2858   -0.8913 C   0  0  1  0  0  0  0  0  0  0  0  0
   -4.5055    0.0921   -2.1150 C   0  0  2  0  0  0  0  0  0  0  0  0
   -3.4546    1.0461   -1.7925 N   0  0  2  0  0  0  0  0  0  0  0  0
   -2.6924    0.7140   -0.5733 C   0  0  1  0  0  0  0  0  0  0  0  0
   -1.6009   -2.5569   -2.5570 C   0  0  0  0  0  0  0  0  0  0  0  0
   -0.9622   -0.8990    0.9777 O   0  0  0  0  0  0  0  0  0  0  0  0
    0.0449   -1.5340    0.2908 C   0  0  0  0  0  0  0  0  0  0  0  0
   -0.1143   -2.4087   -0.7317 C   0  0  0  0  0  0  0  0  0  0  0  0
   -1.3525   -2.7866   -1.1882 O   0  0  0  0  0  0  0  0  0  0  0  0
    1.3024   -1.2267    0.6618 C   0  0  0  0  0  0  0  0  0  0  0  0
    2.4055   -1.7344    0.0917 C   0  0  0  0  0  0  0  0  0  0  0  0
    2.2437   -2.6457   -0.8805 C   0  0  0  0  0  0  0  0  0  0  0  0
    0.9956   -2.9589   -1.2619 C   0  0  0  0  0  0  0  0  0  0  0  0
    3.7856   -1.2767    0.5284 C   0  0  1  0  0  0  0  0  0  0  0  0
    4.7831   -2.3237    0.3114 N   0  0  2  0  0  0  0  0  0  0  0  0
    4.7761   -2.7707   -1.0730 C   0  0  2  0  0  0  0  0  0  0  0  0
    3.4233   -3.3422   -1.5162 C   0  0  2  0  0  0  0  0  0  0  0  0
   -4.4578   -4.0153    1.9745 O   0  0  0  0  0  0  0  0  0  0  0  0
   -3.6621   -4.8889    2.7369 C   0  0  0  0  0  0  0  0  0  0  0  0
   -1.7000   -3.1036    2.2015 O   0  0  0  0  0  0  0  0  0  0  0  0
   -3.9677    2.4047   -1.8597 C   0  0  0  0  0  0  0  0  0  0  0  0
   -2.6049    1.8003    0.5321 C   0  0  1  0  0  0  0  0  0  0  0  0
   -1.5192    2.8513    0.3701 C   0  0  0  0  0  0  0  0  0  0  0  0
   -1.8095    4.1518    0.2214 C   0  0  0  0  0  0  0  0  0  0  0  0
   -0.8221    5.0524    0.1376 C   0  0  0  0  0  0  0  0  0  0  0  0
    0.4801    4.7174    0.2182 C   0  0  0  0  0  0  0  0  0  0  0  0
    0.7890    3.4244    0.4840 C   0  0  0  0  0  0  0  0  0  0  0  0
   -0.2202    2.5277    0.4967 C   0  0  0  0  0  0  0  0  0  0  0  0
    1.4157    5.7179    0.1243 O   0  0  0  0  0  0  0  0  0  0  0  0
    2.1365    5.7230   -1.0872 C   0  0  0  0  0  0  0  0  0  0  0  0
    4.6199   -3.4284    1.2456 C   0  0  0  0  0  0  0  0  0  0  0  0
    4.1559    0.0159   -0.2381 C   0  0  2  0  0  0  0  0  0  0  0  0
    3.6865    1.2915    0.4359 C   0  0  0  0  0  0  0  0  0  0  0  0
    2.4694    1.8167    0.2083 C   0  0  0  0  0  0  0  0  0  0  0  0
    2.0423    2.9776    0.7532 C   0  0  0  0  0  0  0  0  0  0  0  0
    2.8915    3.6292    1.5827 C   0  0  0  0  0  0  0  0  0  0  0  0
    4.0993    3.0947    1.8333 C   0  0  0  0  0  0  0  0  0  0  0  0
    4.5045    1.9517    1.2689 C   0  0  0  0  0  0  0  0  0  0  0  0
    2.5503    4.7541    2.2710 O   0  0  0  0  0  0  0  0  0  0  0  0
   -1.6520    0.5340   -0.9453 H   0  0  0  0  0  0  0  0  0  0  0  0
    3.7897   -1.0290    1.6184 H   0  0  0  0  0  0  0  0  0  0  0  0
   -5.8018   -2.5049    0.5205 H   0  0  0  0  0  0  0  0  0  0  0  0
   -6.1998   -0.9288   -1.2065 H   0  0  0  0  0  0  0  0  0  0  0  0
   -5.7570    0.6027   -0.3623 H   0  0  0  0  0  0  0  0  0  0  0  0
   -5.1676    0.4760   -2.9267 H   0  0  0  0  0  0  0  0  0  0  0  0
   -4.0462   -0.8307   -2.5445 H   0  0  0  0  0  0  0  0  0  0  0  0
   -2.6704   -2.7928   -2.7540 H   0  0  0  0  0  0  0  0  0  0  0  0
   -1.4122   -1.4868   -2.7997 H   0  0  0  0  0  0  0  0  0  0  0  0
   -0.9786   -3.2196   -3.1956 H   0  0  0  0  0  0  0  0  0  0  0  0
    1.4325   -0.4982    1.4800 H   0  0  0  0  0  0  0  0  0  0  0  0
    0.8885   -3.7196   -2.0528 H   0  0  0  0  0  0  0  0  0  0  0  0
    5.5833   -3.5220   -1.2446 H   0  0  0  0  0  0  0  0  0  0  0  0
    5.0467   -1.9199   -1.7410 H   0  0  0  0  0  0  0  0  0  0  0  0
    3.3431   -3.2906   -2.6281 H   0  0  0  0  0  0  0  0  0  0  0  0
    3.3671   -4.4212   -1.2349 H   0  0  0  0  0  0  0  0  0  0  0  0
   -4.3140   -5.7226    3.0815 H   0  0  0  0  0  0  0  0  0  0  0  0
   -3.2746   -4.3727    3.6427 H   0  0  0  0  0  0  0  0  0  0  0  0
   -2.8575   -5.3312    2.1090 H   0  0  0  0  0  0  0  0  0  0  0  0
   -0.8334   -2.6838    2.0781 H   0  0  0  0  0  0  0  0  0  0  0  0
   -3.1448    3.1446   -1.7688 H   0  0  0  0  0  0  0  0  0  0  0  0
   -4.4112    2.6140   -2.8602 H   0  0  0  0  0  0  0  0  0  0  0  0
   -4.7585    2.6099   -1.1049 H   0  0  0  0  0  0  0  0  0  0  0  0
   -3.5999    2.2507    0.7383 H   0  0  0  0  0  0  0  0  0  0  0  0
   -2.3639    1.3179    1.5100 H   0  0  0  0  0  0  0  0  0  0  0  0
   -2.8577    4.4884    0.1719 H   0  0  0  0  0  0  0  0  0  0  0  0
   -1.0939    6.1129   -0.0037 H   0  0  0  0  0  0  0  0  0  0  0  0
   -0.0137    1.4721    0.7264 H   0  0  0  0  0  0  0  0  0  0  0  0
    2.8322    6.5914   -1.0726 H   0  0  0  0  0  0  0  0  0  0  0  0
    1.4346    5.8269   -1.9442 H   0  0  0  0  0  0  0  0  0  0  0  0
    2.7313    4.7889   -1.1911 H   0  0  0  0  0  0  0  0  0  0  0  0
    5.3907   -4.2133    1.0701 H   0  0  0  0  0  0  0  0  0  0  0  0
    3.6178   -3.9069    1.1817 H   0  0  0  0  0  0  0  0  0  0  0  0
    4.7632   -3.0790    2.2940 H   0  0  0  0  0  0  0  0  0  0  0  0
    3.7788   -0.0123   -1.2866 H   0  0  0  0  0  0  0  0  0  0  0  0
    5.2667    0.0826   -0.3295 H   0  0  0  0  0  0  0  0  0  0  0  0
    1.8323    1.2693   -0.5069 H   0  0  0  0  0  0  0  0  0  0  0  0
    4.7756    3.6062    2.5398 H   0  0  0  0  0  0  0  0  0  0  0  0
    5.5062    1.5555    1.5028 H   0  0  0  0  0  0  0  0  0  0  0  0
    1.6235    4.9785    2.0970 H   0  0  0  0  0  0  0  0  0  0  0  0
  1  2  1  0  0  0  0
  1  6  2  0  0  0  0
  1 48  1  0  0  0  0
  2  3  2  0  0  0  0
  2  7  1  0  0  0  0
  3  4  1  0  0  0  0
  3 10  1  0  0  0  0
  4  5  2  0  0  0  0
  4 12  1  0  0  0  0
  5  6  1  0  0  0  0
  5 26  1  0  0  0  0
  6 24  1  0  0  0  0
  7  8  1  0  0  0  0
  7 49  1  0  0  0  0
  7 50  1  0  0  0  0
  8  9  1  0  0  0  0
  8 51  1  0  0  0  0
  8 52  1  0  0  0  0
  9 10  1  0  0  0  0
  9 27  1  0  0  0  0
 10 28  1  0  0  0  0
 10 46  1  0  0  0  0
 11 15  1  0  0  0  0
 11 53  1  0  0  0  0
 11 54  1  0  0  0  0
 11 55  1  0  0  0  0
 12 13  1  0  0  0  0
 13 14  1  0  0  0  0
 13 16  2  0  0  0  0
 14 15  1  0  0  0  0
 14 19  2  0  0  0  0
 16 17  1  0  0  0  0
 16 56  1  0  0  0  0
 17 18  2  0  0  0  0
 17 20  1  0  0  0  0
 18 19  1  0  0  0  0
 18 23  1  0  0  0  0
 19 57  1  0  0  0  0
 20 21  1  0  0  0  0
 20 38  1  0  0  0  0
 20 47  1  0  0  0  0
 21 22  1  0  0  0  0
 21 37  1  0  0  0  0
 22 23  1  0  0  0  0
 22 58  1  0  0  0  0
 22 59  1  0  0  0  0
 23 60  1  0  0  0  0
 23 61  1  0  0  0  0
 24 25  1  0  0  0  0
 25 62  1  0  0  0  0
 25 63  1  0  0  0  0
 25 64  1  0  0  0  0
 26 65  1  0  0  0  0
 27 66  1  0  0  0  0
 27 67  1  0  0  0  0
 27 68  1  0  0  0  0
 28 29  1  0  0  0  0
 28 69  1  0  0  0  0
 28 70  1  0  0  0  0
 29 30  1  0  0  0  0
 29 34  2  0  0  0  0
 30 31  2  0  0  0  0
 30 71  1  0  0  0  0
 31 32  1  0  0  0  0
 31 72  1  0  0  0  0
 32 33  2  0  0  0  0
 32 35  1  0  0  0  0
 33 34  1  0  0  0  0
 33 41  1  0  0  0  0
 34 73  1  0  0  0  0
 35 36  1  0  0  0  0
 36 74  1  0  0  0  0
 36 75  1  0  0  0  0
 36 76  1  0  0  0  0
 37 77  1  0  0  0  0
 37 78  1  0  0  0  0
 37 79  1  0  0  0  0
 38 39  1  0  0  0  0
 38 80  1  0  0  0  0
 38 81  1  0  0  0  0
 39 40  1  0  0  0  0
 39 44  2  0  0  0  0
 40 41  2  0  0  0  0
 40 82  1  0  0  0  0
 41 42  1  0  0  0  0
 42 43  2  0  0  0  0
 42 45  1  0  0  0  0
 43 44  1  0  0  0  0
 43 83  1  0  0  0  0
 44 84  1  0  0  0  0
 45 85  1  0  0  0  0
M  END
> <compound name>
(+)-Antioquine

> <Unique concatenate(herb_name)>
???????

> <ExactMW>
608.288637

> <NumAtoms>
85

> <NumRings>
7

$$$$
Row66
  Mrv15a1201281620283D          

 38 40  0  0  0  0            999 V2000
   -0.2668    1.3392   -0.8205 C   0  0  1  0  0  0  0  0  0  0  0  0
   -0.4349   -0.1613   -0.5511 C   0  0  1  0  0  0  0  0  0  0  0  0
   -0.6013   -0.5021    0.9167 C   0  0  2  0  0  0  0  0  0  0  0  0
    0.4860   -0.1411    1.9079 C   0  0  2  0  0  0  0  0  0  0  0  0
    1.7878    0.5492    1.5015 C   0  0  2  0  0  0  0  0  0  0  0  0
    2.1442    0.9424    0.0577 C   0  0  2  0  0  0  0  0  0  0  0  0
    1.1359    1.8552   -0.6022 C   0  0  0  0  0  0  0  0  0  0  0  0
   -0.7902    1.5015   -2.2520 C   0  0  1  0  0  0  0  0  0  0  0  0
   -2.0292    0.5932   -2.2963 C   0  0  2  0  0  0  0  0  0  0  0  0
   -1.6389   -0.5373   -1.3824 C   0  0  0  0  0  0  0  0  0  0  0  0
    0.2057   -1.5964    1.5808 C   0  0  1  0  0  0  0  0  0  0  0  0
    1.4591    3.1095   -0.9566 C   0  0  0  0  0  0  0  0  0  0  0  0
   -2.2584   -1.7239   -1.3381 C   0  0  0  0  0  0  0  0  0  0  0  0
   -0.5490   -2.4116    2.6265 C   0  0  0  0  0  0  0  0  0  0  0  0
    1.2258   -2.4199    0.8120 C   0  0  0  0  0  0  0  0  0  0  0  0
   -1.1139    2.0732    0.0397 O   0  0  0  0  0  0  0  0  0  0  0  0
    0.3895   -0.7245   -1.0399 H   0  0  0  0  0  0  0  0  0  0  0  0
   -1.6284   -0.3256    1.2618 H   0  0  0  0  0  0  0  0  0  0  0  0
    0.1807    0.1559    2.9221 H   0  0  0  0  0  0  0  0  0  0  0  0
    2.6224   -0.0534    1.9346 H   0  0  0  0  0  0  0  0  0  0  0  0
    1.7981    1.5169    2.0651 H   0  0  0  0  0  0  0  0  0  0  0  0
    2.3326    0.0643   -0.5933 H   0  0  0  0  0  0  0  0  0  0  0  0
    3.1367    1.4536    0.0864 H   0  0  0  0  0  0  0  0  0  0  0  0
   -1.0340    2.5522   -2.5268 H   0  0  0  0  0  0  0  0  0  0  0  0
   -0.0226    1.1212   -2.9679 H   0  0  0  0  0  0  0  0  0  0  0  0
   -2.2781    0.2512   -3.3255 H   0  0  0  0  0  0  0  0  0  0  0  0
   -2.9116    1.1147   -1.8567 H   0  0  0  0  0  0  0  0  0  0  0  0
    0.7271    3.7847   -1.4225 H   0  0  0  0  0  0  0  0  0  0  0  0
    2.4698    3.5128   -0.7961 H   0  0  0  0  0  0  0  0  0  0  0  0
   -1.9148   -2.5204   -0.6611 H   0  0  0  0  0  0  0  0  0  0  0  0
   -3.1249   -1.9329   -1.9833 H   0  0  0  0  0  0  0  0  0  0  0  0
    0.1652   -2.8314    3.3703 H   0  0  0  0  0  0  0  0  0  0  0  0
   -1.0853   -3.2530    2.1324 H   0  0  0  0  0  0  0  0  0  0  0  0
   -1.3015   -1.8101    3.1833 H   0  0  0  0  0  0  0  0  0  0  0  0
    1.8739   -1.8465    0.1235 H   0  0  0  0  0  0  0  0  0  0  0  0
    1.9081   -2.9283    1.5299 H   0  0  0  0  0  0  0  0  0  0  0  0
    0.7029   -3.2014    0.2161 H   0  0  0  0  0  0  0  0  0  0  0  0
   -0.7830    2.9742    0.0781 H   0  0  0  0  0  0  0  0  0  0  0  0
  1  2  1  0  0  0  0
  1  7  1  0  0  0  0
  1  8  1  0  0  0  0
  1 16  1  0  0  0  0
  2  3  1  0  0  0  0
  2 10  1  0  0  0  0
  2 17  1  0  0  0  0
  3  4  1  0  0  0  0
  3 11  1  0  0  0  0
  3 18  1  0  0  0  0
  4  5  1  0  0  0  0
  4 11  1  0  0  0  0
  4 19  1  0  0  0  0
  5  6  1  0  0  0  0
  5 20  1  0  0  0  0
  5 21  1  0  0  0  0
  6  7  1  0  0  0  0
  6 22  1  0  0  0  0
  6 23  1  0  0  0  0
  7 12  2  0  0  0  0
  8  9  1  0  0  0  0
  8 24  1  0  0  0  0
  8 25  1  0  0  0  0
  9 10  1  0  0  0  0
  9 26  1  0  0  0  0
  9 27  1  0  0  0  0
 10 13  2  0  0  0  0
 11 14  1  0  0  0  0
 11 15  1  0  0  0  0
 12 28  1  0  0  0  0
 12 29  1  0  0  0  0
 13 30  1  0  0  0  0
 13 31  1  0  0  0  0
 14 32  1  0  0  0  0
 14 33  1  0  0  0  0
 14 34  1  0  0  0  0
 15 35  1  0  0  0  0
 15 36  1  0  0  0  0
 15 37  1  0  0  0  0
 16 38  1  0  0  0  0
M  END
> <compound name>
(+)-Aromadendra-4(15),10(14)-dien-1-ol

> <Unique concatenate(herb_name)>
???

> <ExactMW>
218.167065324

> <NumAtoms>
38

> <NumRings>
3

$$$$
Row67
  Mrv15a1201281620283D          

 82 88  0  0  0  0            999 V2000
   -4.6958    2.6812   -0.3198 C   0  0  1  0  0  0  0  0  0  0  0  0
   -5.0197    1.2857   -0.0993 N   0  0  1  0  0  0  0  0  0  0  0  0
   -3.8527    0.4242    0.1246 C   0  0  2  0  0  0  0  0  0  0  0  0
   -2.5352    1.0343   -0.3478 C   0  0  0  0  0  0  0  0  0  0  0  0
   -2.4894    2.0869   -1.1782 C   0  0  0  0  0  0  0  0  0  0  0  0
   -3.7713    2.7860   -1.5398 C   0  0  2  0  0  0  0  0  0  0  0  0
   -1.3578    0.5384    0.0667 C   0  0  0  0  0  0  0  0  0  0  0  0
   -0.1601    0.9912   -0.3516 C   0  0  0  0  0  0  0  0  0  0  0  0
   -0.1250    1.9790   -1.2792 C   0  0  0  0  0  0  0  0  0  0  0  0
   -1.3049    2.5281   -1.6301 C   0  0  0  0  0  0  0  0  0  0  0  0
    1.0906    2.4410   -1.7303 O   0  0  0  0  0  0  0  0  0  0  0  0
    1.1647    3.7187   -2.3190 C   0  0  0  0  0  0  0  0  0  0  0  0
    5.6984    1.4344    0.0783 C   0  0  1  0  0  0  0  0  0  0  0  0
    4.2859    1.7191    0.5150 C   0  0  0  0  0  0  0  0  0  0  0  0
    4.0307    2.8567    1.1777 C   0  0  0  0  0  0  0  0  0  0  0  0
    3.2835    0.8745    0.2139 C   0  0  0  0  0  0  0  0  0  0  0  0
    2.0155    1.2224    0.5392 C   0  0  0  0  0  0  0  0  0  0  0  0
    1.7915    2.3607    1.2358 C   0  0  0  0  0  0  0  0  0  0  0  0
    2.7947    3.1943    1.5800 C   0  0  0  0  0  0  0  0  0  0  0  0
    0.5254    2.7090    1.6042 O   0  0  0  0  0  0  0  0  0  0  0  0
    0.9738    0.4072    0.1617 O   0  0  0  0  0  0  0  0  0  0  0  0
   -6.0019    1.1404    0.9669 C   0  0  0  0  0  0  0  0  0  0  0  0
   -4.1108   -0.9147   -0.6121 C   0  0  1  0  0  0  0  0  0  0  0  0
   -3.7813   -2.1578    0.1861 C   0  0  0  0  0  0  0  0  0  0  0  0
   -4.7175   -2.7661    0.9316 C   0  0  0  0  0  0  0  0  0  0  0  0
   -4.4203   -3.8892    1.5987 C   0  0  0  0  0  0  0  0  0  0  0  0
   -3.1913   -4.4282    1.5460 C   0  0  0  0  0  0  0  0  0  0  0  0
   -2.2303   -3.8327    0.8097 C   0  0  0  0  0  0  0  0  0  0  0  0
   -2.5578   -2.7108    0.1383 C   0  0  0  0  0  0  0  0  0  0  0  0
   -2.9072   -5.5737    2.2249 O   0  0  0  0  0  0  0  0  0  0  0  0
    5.6844    0.5015   -1.1328 C   0  0  1  0  0  0  0  0  0  0  0  0
    4.9719   -0.7053   -0.7618 N   0  0  1  0  0  0  0  0  0  0  0  0
    3.5465   -0.4556   -0.5114 C   0  0  1  0  0  0  0  0  0  0  0  0
   -3.7401    0.2453    1.2218 H   0  0  0  0  0  0  0  0  0  0  0  0
    2.4826    4.3579    2.2429 O   0  0  0  0  0  0  0  0  0  0  0  0
    3.4359    5.3943    2.2862 C   0  0  0  0  0  0  0  0  0  0  0  0
    5.1899   -1.7385   -1.7665 C   0  0  0  0  0  0  0  0  0  0  0  0
    2.9633   -1.6471    0.2993 C   0  0  1  0  0  0  0  0  0  0  0  0
    1.8788   -2.5014   -0.3380 C   0  0  0  0  0  0  0  0  0  0  0  0
    0.9297   -3.0614    0.4367 C   0  0  0  0  0  0  0  0  0  0  0  0
   -0.0449   -3.8567   -0.0443 C   0  0  0  0  0  0  0  0  0  0  0  0
   -0.0471   -4.0971   -1.3680 C   0  0  0  0  0  0  0  0  0  0  0  0
    0.8734   -3.5465   -2.1711 C   0  0  0  0  0  0  0  0  0  0  0  0
    1.8257   -2.7548   -1.6575 C   0  0  0  0  0  0  0  0  0  0  0  0
   -0.9859   -4.4098    0.7801 O   0  0  0  0  0  0  0  0  0  0  0  0
    3.0298   -0.3279   -1.4923 H   0  0  0  0  0  0  0  0  0  0  0  0
   -5.6254    3.2624   -0.5334 H   0  0  0  0  0  0  0  0  0  0  0  0
   -4.2189    3.1335    0.5822 H   0  0  0  0  0  0  0  0  0  0  0  0
   -3.5938    3.8613   -1.7763 H   0  0  0  0  0  0  0  0  0  0  0  0
   -4.2248    2.3009   -2.4350 H   0  0  0  0  0  0  0  0  0  0  0  0
   -1.3655   -0.2864    0.7981 H   0  0  0  0  0  0  0  0  0  0  0  0
   -1.3349    3.3865   -2.3185 H   0  0  0  0  0  0  0  0  0  0  0  0
    0.6571    3.7242   -3.3087 H   0  0  0  0  0  0  0  0  0  0  0  0
    0.7450    4.4855   -1.6295 H   0  0  0  0  0  0  0  0  0  0  0  0
    2.2402    3.9527   -2.4847 H   0  0  0  0  0  0  0  0  0  0  0  0
    6.2312    2.3754   -0.1968 H   0  0  0  0  0  0  0  0  0  0  0  0
    6.2470    0.9647    0.9288 H   0  0  0  0  0  0  0  0  0  0  0  0
    4.8850    3.5169    1.3913 H   0  0  0  0  0  0  0  0  0  0  0  0
    0.5416    3.5354    2.1106 H   0  0  0  0  0  0  0  0  0  0  0  0
   -6.9385    1.6928    0.7235 H   0  0  0  0  0  0  0  0  0  0  0  0
   -6.2920    0.0743    1.1039 H   0  0  0  0  0  0  0  0  0  0  0  0
   -5.6176    1.5259    1.9390 H   0  0  0  0  0  0  0  0  0  0  0  0
   -5.1819   -0.9995   -0.9128 H   0  0  0  0  0  0  0  0  0  0  0  0
   -3.5711   -0.9253   -1.5876 H   0  0  0  0  0  0  0  0  0  0  0  0
   -5.7394   -2.3568    0.9894 H   0  0  0  0  0  0  0  0  0  0  0  0
   -5.2026   -4.3856    2.1978 H   0  0  0  0  0  0  0  0  0  0  0  0
   -1.8083   -2.2085   -0.4920 H   0  0  0  0  0  0  0  0  0  0  0  0
   -1.9782   -5.8070    2.0632 H   0  0  0  0  0  0  0  0  0  0  0  0
    5.2124    0.9933   -2.0163 H   0  0  0  0  0  0  0  0  0  0  0  0
    6.7447    0.2749   -1.4012 H   0  0  0  0  0  0  0  0  0  0  0  0
    2.9561    6.2782    2.7631 H   0  0  0  0  0  0  0  0  0  0  0  0
    4.3061    5.0975    2.9121 H   0  0  0  0  0  0  0  0  0  0  0  0
    3.7434    5.6781    1.2546 H   0  0  0  0  0  0  0  0  0  0  0  0
    6.2764   -1.9554   -1.8835 H   0  0  0  0  0  0  0  0  0  0  0  0
    4.7315   -2.7079   -1.4723 H   0  0  0  0  0  0  0  0  0  0  0  0
    4.7922   -1.4394   -2.7629 H   0  0  0  0  0  0  0  0  0  0  0  0
    3.7726   -2.3572    0.5892 H   0  0  0  0  0  0  0  0  0  0  0  0
    2.6155   -1.2752    1.2902 H   0  0  0  0  0  0  0  0  0  0  0  0
    0.9460   -2.8733    1.5233 H   0  0  0  0  0  0  0  0  0  0  0  0
   -0.8227   -4.7517   -1.8001 H   0  0  0  0  0  0  0  0  0  0  0  0
    0.8507   -3.7524   -3.2544 H   0  0  0  0  0  0  0  0  0  0  0  0
    2.5686   -2.3342   -2.3498 H   0  0  0  0  0  0  0  0  0  0  0  0
  1  2  1  0  0  0  0
  1  6  1  0  0  0  0
  1 47  1  0  0  0  0
  1 48  1  0  0  0  0
  2  3  1  0  0  0  0
  2 22  1  0  0  0  0
  3  4  1  0  0  0  0
  3 23  1  0  0  0  0
  3 34  1  0  0  0  0
  4  5  2  0  0  0  0
  4  7  1  0  0  0  0
  5  6  1  0  0  0  0
  5 10  1  0  0  0  0
  6 49  1  0  0  0  0
  6 50  1  0  0  0  0
  7  8  2  0  0  0  0
  7 51  1  0  0  0  0
  8  9  1  0  0  0  0
  8 21  1  0  0  0  0
  9 10  2  0  0  0  0
  9 11  1  0  0  0  0
 10 52  1  0  0  0  0
 11 12  1  0  0  0  0
 12 53  1  0  0  0  0
 12 54  1  0  0  0  0
 12 55  1  0  0  0  0
 13 14  1  0  0  0  0
 13 31  1  0  0  0  0
 13 56  1  0  0  0  0
 13 57  1  0  0  0  0
 14 15  1  0  0  0  0
 14 16  2  0  0  0  0
 15 19  2  0  0  0  0
 15 58  1  0  0  0  0
 16 17  1  0  0  0  0
 16 33  1  0  0  0  0
 17 18  2  0  0  0  0
 17 21  1  0  0  0  0
 18 19  1  0  0  0  0
 18 20  1  0  0  0  0
 19 35  1  0  0  0  0
 20 59  1  0  0  0  0
 22 60  1  0  0  0  0
 22 61  1  0  0  0  0
 22 62  1  0  0  0  0
 23 24  1  0  0  0  0
 23 63  1  0  0  0  0
 23 64  1  0  0  0  0
 24 25  2  0  0  0  0
 24 29  1  0  0  0  0
 25 26  1  0  0  0  0
 25 65  1  0  0  0  0
 26 27  2  0  0  0  0
 26 66  1  0  0  0  0
 27 28  1  0  0  0  0
 27 30  1  0  0  0  0
 28 29  2  0  0  0  0
 28 45  1  0  0  0  0
 29 67  1  0  0  0  0
 30 68  1  0  0  0  0
 31 32  1  0  0  0  0
 31 69  1  0  0  0  0
 31 70  1  0  0  0  0
 32 33  1  0  0  0  0
 32 37  1  0  0  0  0
 33 38  1  0  0  0  0
 33 46  1  0  0  0  0
 35 36  1  0  0  0  0
 36 71  1  0  0  0  0
 36 72  1  0  0  0  0
 36 73  1  0  0  0  0
 37 74  1  0  0  0  0
 37 75  1  0  0  0  0
 37 76  1  0  0  0  0
 38 39  1  0  0  0  0
 38 77  1  0  0  0  0
 38 78  1  0  0  0  0
 39 40  2  0  0  0  0
 39 44  1  0  0  0  0
 40 41  1  0  0  0  0
 40 79  1  0  0  0  0
 41 42  2  0  0  0  0
 41 45  1  0  0  0  0
 42 43  1  0  0  0  0
 42 80  1  0  0  0  0
 43 44  2  0  0  0  0
 43 81  1  0  0  0  0
 44 82  1  0  0  0  0
M  END
> <compound name>
(+)-Aromoline

> <Unique concatenate(herb_name)>
???????

> <ExactMW>
594.272986936

> <NumAtoms>
82

> <NumRings>
7

$$$$
Row68
  Mrv15a1201281620283D          

 42 45  0  0  0  0            999 V2000
   -0.4166    1.7383    2.3359 C   0  0  2  0  0  0  0  0  0  0  0  0
   -1.6301    0.8657    2.0048 C   0  0  1  0  0  0  0  0  0  0  0  0
   -1.2836   -0.4922    1.9430 O   0  0  0  0  0  0  0  0  0  0  0  0
   -0.2745    0.2586   -0.1587 C   0  0  1  0  0  0  0  0  0  0  0  0
    1.0692    0.7603    0.4203 C   0  0  1  0  0  0  0  0  0  0  0  0
    0.9409    1.1515    1.9076 C   0  0  1  0  0  0  0  0  0  0  0  0
   -0.1134   -0.1956   -1.6147 C   0  0  1  0  0  0  0  0  0  0  0  0
    1.0252   -1.2116   -1.7913 C   0  0  2  0  0  0  0  0  0  0  0  0
    2.3481   -0.6285   -1.2802 C   0  0  2  0  0  0  0  0  0  0  0  0
    2.2494   -0.2169    0.1971 C   0  0  1  0  0  0  0  0  0  0  0  0
   -0.8318   -0.8887    0.6621 C   0  0  2  0  0  0  0  0  0  0  0  0
   -1.9065   -1.6137    0.1028 O   0  0  0  0  0  0  0  0  0  0  0  0
   -2.2130   -1.6473   -1.2193 C   0  0  0  0  0  0  0  0  0  0  0  0
   -1.4769   -0.6826   -2.1352 C   0  0  2  0  0  0  0  0  0  0  0  0
   -3.0769   -2.3837   -1.6489 O   0  0  0  0  0  0  0  0  0  0  0  0
   -2.7134    1.0253    3.0666 C   0  0  0  0  0  0  0  0  0  0  0  0
   -1.4112   -1.2089   -3.5807 C   0  0  0  0  0  0  0  0  0  0  0  0
    3.5990    0.3601    0.6640 C   0  0  0  0  0  0  0  0  0  0  0  0
    0.1754    0.6987   -2.2253 H   0  0  0  0  0  0  0  0  0  0  0  0
    1.3289    1.6918   -0.1454 H   0  0  0  0  0  0  0  0  0  0  0  0
   -2.2223    1.1704    0.7625 O   0  0  0  0  0  0  0  0  0  0  0  0
   -0.0372   -1.6477    0.8479 H   0  0  0  0  0  0  0  0  0  0  0  0
   -1.1224    1.3840   -0.1804 O   0  0  0  0  0  0  0  0  0  0  0  0
   -0.3645    1.8792    3.4426 H   0  0  0  0  0  0  0  0  0  0  0  0
   -0.5518    2.7648    1.9237 H   0  0  0  0  0  0  0  0  0  0  0  0
    1.7392    1.8867    2.1704 H   0  0  0  0  0  0  0  0  0  0  0  0
    1.1407    0.2514    2.5363 H   0  0  0  0  0  0  0  0  0  0  0  0
    1.1598   -1.4662   -2.8688 H   0  0  0  0  0  0  0  0  0  0  0  0
    0.7880   -2.1634   -1.2642 H   0  0  0  0  0  0  0  0  0  0  0  0
    2.6255    0.2611   -1.8938 H   0  0  0  0  0  0  0  0  0  0  0  0
    3.1598   -1.3825   -1.4150 H   0  0  0  0  0  0  0  0  0  0  0  0
    2.0753   -1.1471    0.7914 H   0  0  0  0  0  0  0  0  0  0  0  0
   -2.1660    0.1998   -2.1748 H   0  0  0  0  0  0  0  0  0  0  0  0
   -3.6220    0.4332    2.8105 H   0  0  0  0  0  0  0  0  0  0  0  0
   -2.3612    0.6758    4.0638 H   0  0  0  0  0  0  0  0  0  0  0  0
   -3.0232    2.0911    3.1636 H   0  0  0  0  0  0  0  0  0  0  0  0
   -0.8673   -0.4974   -4.2439 H   0  0  0  0  0  0  0  0  0  0  0  0
   -2.4283   -1.3417   -4.0162 H   0  0  0  0  0  0  0  0  0  0  0  0
   -0.9023   -2.1975   -3.6346 H   0  0  0  0  0  0  0  0  0  0  0  0
    3.6236    0.5275    1.7639 H   0  0  0  0  0  0  0  0  0  0  0  0
    4.4358   -0.3388    0.4357 H   0  0  0  0  0  0  0  0  0  0  0  0
    3.8205    1.3289    0.1624 H   0  0  0  0  0  0  0  0  0  0  0  0
  1  2  1  0  0  0  0
  1  6  1  0  0  0  0
  1 24  1  0  0  0  0
  1 25  1  0  0  0  0
  2  3  1  0  0  0  0
  2 16  1  0  0  0  0
  2 21  1  0  0  0  0
  3 11  1  0  0  0  0
  4  5  1  0  0  0  0
  4  7  1  0  0  0  0
  4 11  1  0  0  0  0
  4 23  1  0  0  0  0
  5  6  1  0  0  0  0
  5 10  1  0  0  0  0
  5 20  1  0  0  0  0
  6 26  1  0  0  0  0
  6 27  1  0  0  0  0
  7  8  1  0  0  0  0
  7 14  1  0  0  0  0
  7 19  1  0  0  0  0
  8  9  1  0  0  0  0
  8 28  1  0  0  0  0
  8 29  1  0  0  0  0
  9 10  1  0  0  0  0
  9 30  1  0  0  0  0
  9 31  1  0  0  0  0
 10 18  1  0  0  0  0
 10 32  1  0  0  0  0
 11 12  1  0  0  0  0
 11 22  1  0  0  0  0
 12 13  1  0  0  0  0
 13 14  1  0  0  0  0
 13 15  2  0  0  0  0
 14 17  1  0  0  0  0
 14 33  1  0  0  0  0
 16 34  1  0  0  0  0
 16 35  1  0  0  0  0
 16 36  1  0  0  0  0
 17 37  1  0  0  0  0
 17 38  1  0  0  0  0
 17 39  1  0  0  0  0
 18 40  1  0  0  0  0
 18 41  1  0  0  0  0
 18 42  1  0  0  0  0
 21 23  1  0  0  0  0
M  END
> <compound name>
(+)-Arteannuin

> <Unique concatenate(herb_name)>
???

> <ExactMW>
282.146723804

> <NumAtoms>
42

> <NumRings>
5

$$$$
Row70
  Mrv15a1201281620283D          

 57 62  0  0  0  0            999 V2000
    0.0231    1.4733   -1.3982 C   0  0  0  0  0  0  0  0  0  0  0  0
    0.1666    0.0703   -1.3884 C   0  0  0  0  0  0  0  0  0  0  0  0
   -0.5249   -0.9178   -0.4600 C   0  0  2  0  0  0  0  0  0  0  0  0
   -1.1680   -0.4447    0.8156 C   0  0  0  0  0  0  0  0  0  0  0  0
   -2.0142    0.6392    1.0158 C   0  0  0  0  0  0  0  0  0  0  0  0
   -2.2336    1.5916   -0.1223 C   0  0  2  0  0  0  0  0  0  0  0  0
   -0.9077    2.2590   -0.4872 C   0  0  1  0  0  0  0  0  0  0  0  0
    0.7966    2.2415   -2.2927 C   0  0  0  0  0  0  0  0  0  0  0  0
    1.6467    1.6149   -3.2057 C   0  0  0  0  0  0  0  0  0  0  0  0
    1.7492    0.2294   -3.2789 C   0  0  0  0  0  0  0  0  0  0  0  0
    0.9924   -0.5020   -2.3661 C   0  0  0  0  0  0  0  0  0  0  0  0
    0.7385    3.6022   -2.3075 O   0  0  0  0  0  0  0  0  0  0  0  0
    2.5510   -0.3889   -4.1846 O   0  0  0  0  0  0  0  0  0  0  0  0
   -0.1721    2.8265    0.7115 C   0  0  0  0  0  0  0  0  0  0  0  0
   -0.4606    4.1107    1.1874 C   0  0  0  0  0  0  0  0  0  0  0  0
    0.2053    4.6363    2.2965 C   0  0  0  0  0  0  0  0  0  0  0  0
    1.1762    3.8982    2.9799 C   0  0  0  0  0  0  0  0  0  0  0  0
    1.4563    2.6123    2.5106 C   0  0  0  0  0  0  0  0  0  0  0  0
    0.8014    2.0890    1.3952 C   0  0  0  0  0  0  0  0  0  0  0  0
    1.8230    4.3979    4.0656 O   0  0  0  0  0  0  0  0  0  0  0  0
   -3.1800    2.5929    0.2151 O   0  0  0  0  0  0  0  0  0  0  0  0
   -0.8802   -1.2974    1.8755 C   0  0  0  0  0  0  0  0  0  0  0  0
   -1.4140   -1.1179    3.1494 C   0  0  0  0  0  0  0  0  0  0  0  0
   -2.2732   -0.0360    3.3704 C   0  0  0  0  0  0  0  0  0  0  0  0
   -2.5421    0.8291    2.3011 C   0  0  0  0  0  0  0  0  0  0  0  0
   -2.8124    0.1967    4.5961 O   0  0  0  0  0  0  0  0  0  0  0  0
    0.4497   -1.9722    0.1599 C   0  0  1  0  0  0  0  0  0  0  0  0
   -0.0108   -2.2839    1.4756 O   0  0  0  0  0  0  0  0  0  0  0  0
   -1.3339   -1.4212   -1.0414 H   0  0  0  0  0  0  0  0  0  0  0  0
    0.6246   -3.2562   -0.6179 C   0  0  0  0  0  0  0  0  0  0  0  0
    1.8874   -3.6624   -1.0641 C   0  0  0  0  0  0  0  0  0  0  0  0
    2.0459   -4.8431   -1.7911 C   0  0  0  0  0  0  0  0  0  0  0  0
    0.9544   -5.6648   -2.0874 C   0  0  0  0  0  0  0  0  0  0  0  0
   -0.3010   -5.2695   -1.6155 C   0  0  0  0  0  0  0  0  0  0  0  0
   -0.4661   -4.0873   -0.8917 C   0  0  0  0  0  0  0  0  0  0  0  0
    1.1039   -6.8164   -2.7928 O   0  0  0  0  0  0  0  0  0  0  0  0
   -2.6625    1.0546   -0.9999 H   0  0  0  0  0  0  0  0  0  0  0  0
   -1.2419    3.1282   -1.1087 H   0  0  0  0  0  0  0  0  0  0  0  0
    2.2376    2.2298   -3.9041 H   0  0  0  0  0  0  0  0  0  0  0  0
    1.0650   -1.5952   -2.4488 H   0  0  0  0  0  0  0  0  0  0  0  0
    1.3701    3.9444   -2.9604 H   0  0  0  0  0  0  0  0  0  0  0  0
    2.5031   -1.3486   -4.0434 H   0  0  0  0  0  0  0  0  0  0  0  0
   -1.2224    4.7264    0.6829 H   0  0  0  0  0  0  0  0  0  0  0  0
   -0.0393    5.6533    2.6444 H   0  0  0  0  0  0  0  0  0  0  0  0
    2.2119    2.0007    3.0305 H   0  0  0  0  0  0  0  0  0  0  0  0
    1.0686    1.0734    1.0664 H   0  0  0  0  0  0  0  0  0  0  0  0
    2.4277    3.7202    4.4094 H   0  0  0  0  0  0  0  0  0  0  0  0
   -3.2582    3.2135   -0.5111 H   0  0  0  0  0  0  0  0  0  0  0  0
   -1.1564   -1.8109    3.9646 H   0  0  0  0  0  0  0  0  0  0  0  0
   -3.1893    1.6967    2.5045 H   0  0  0  0  0  0  0  0  0  0  0  0
   -3.3399    1.0111    4.5582 H   0  0  0  0  0  0  0  0  0  0  0  0
    1.4374   -1.4789    0.3362 H   0  0  0  0  0  0  0  0  0  0  0  0
    2.7737   -3.0424   -0.8529 H   0  0  0  0  0  0  0  0  0  0  0  0
    3.0502   -5.1345   -2.1396 H   0  0  0  0  0  0  0  0  0  0  0  0
   -1.1780   -5.9052   -1.8201 H   0  0  0  0  0  0  0  0  0  0  0  0
   -1.4702   -3.8114   -0.5315 H   0  0  0  0  0  0  0  0  0  0  0  0
    0.2427   -7.2602   -2.8571 H   0  0  0  0  0  0  0  0  0  0  0  0
  1  2  2  0  0  0  0
  1  7  1  0  0  0  0
  1  8  1  0  0  0  0
  2  3  1  0  0  0  0
  2 11  1  0  0  0  0
  3  4  1  0  0  0  0
  3 27  1  0  0  0  0
  3 29  1  0  0  0  0
  4  5  2  0  0  0  0
  4 22  1  0  0  0  0
  5  6  1  0  0  0  0
  5 25  1  0  0  0  0
  6  7  1  0  0  0  0
  6 21  1  0  0  0  0
  6 37  1  0  0  0  0
  7 14  1  0  0  0  0
  7 38  1  0  0  0  0
  8  9  2  0  0  0  0
  8 12  1  0  0  0  0
  9 10  1  0  0  0  0
  9 39  1  0  0  0  0
 10 11  2  0  0  0  0
 10 13  1  0  0  0  0
 11 40  1  0  0  0  0
 12 41  1  0  0  0  0
 13 42  1  0  0  0  0
 14 15  2  0  0  0  0
 14 19  1  0  0  0  0
 15 16  1  0  0  0  0
 15 43  1  0  0  0  0
 16 17  2  0  0  0  0
 16 44  1  0  0  0  0
 17 18  1  0  0  0  0
 17 20  1  0  0  0  0
 18 19  2  0  0  0  0
 18 45  1  0  0  0  0
 19 46  1  0  0  0  0
 20 47  1  0  0  0  0
 21 48  1  0  0  0  0
 22 23  2  0  0  0  0
 22 28  1  0  0  0  0
 23 24  1  0  0  0  0
 23 49  1  0  0  0  0
 24 25  2  0  0  0  0
 24 26  1  0  0  0  0
 25 50  1  0  0  0  0
 26 51  1  0  0  0  0
 27 28  1  0  0  0  0
 27 30  1  0  0  0  0
 27 52  1  0  0  0  0
 30 31  2  0  0  0  0
 30 35  1  0  0  0  0
 31 32  1  0  0  0  0
 31 53  1  0  0  0  0
 32 33  2  0  0  0  0
 32 54  1  0  0  0  0
 33 34  1  0  0  0  0
 33 36  1  0  0  0  0
 34 35  2  0  0  0  0
 34 55  1  0  0  0  0
 35 56  1  0  0  0  0
 36 57  1  0  0  0  0
M  END
> <compound name>
(+)-Balanocarpol

> <Unique concatenate(herb_name)>
????

> <ExactMW>
470.1365530439999

> <NumAtoms>
57

> <NumRings>
6

$$$$
Row71
  Mrv15a1201281620283D          

 52 55  0  0  0  0            999 V2000
   -3.5218    1.3971    2.0042 C   0  0  1  0  0  0  0  0  0  0  0  0
   -3.8076    0.9768    3.4583 C   0  0  1  0  0  0  0  0  0  0  0  0
   -2.0212    1.7869    2.0361 C   0  0  2  0  0  0  0  0  0  0  0  0
   -2.4248    1.1557    4.1195 C   0  0  1  0  0  0  0  0  0  0  0  0
   -1.5337    0.0128    3.5804 C   0  0  1  0  0  0  0  0  0  0  0  0
   -1.1810    0.4979    2.1646 C   0  0  1  0  0  0  0  0  0  0  0  0
   -1.8583    2.4269    3.4434 C   0  0  1  0  0  0  0  0  0  0  0  0
   -1.6154    2.6687    0.8547 C   0  0  0  0  0  0  0  0  0  0  0  0
   -0.4183    2.7716    3.8817 C   0  0  0  0  0  0  0  0  0  0  0  0
   -2.6864    3.7061    3.6884 C   0  0  0  0  0  0  0  0  0  0  0  0
   -0.0934    0.7280    2.1278 H   0  0  0  0  0  0  0  0  0  0  0  0
   -1.4874   -0.4708    1.2034 O   0  0  0  0  0  0  0  0  0  0  0  0
   -0.6439   -0.6224    0.1353 C   0  0  0  0  0  0  0  0  0  0  0  0
   -0.6944   -1.7401   -0.6418 C   0  0  0  0  0  0  0  0  0  0  0  0
    0.1453   -1.9667   -1.6692 C   0  0  0  0  0  0  0  0  0  0  0  0
    0.1016   -3.0645   -2.4436 C   0  0  0  0  0  0  0  0  0  0  0  0
    0.8941   -3.4116   -3.4774 C   0  0  0  0  0  0  0  0  0  0  0  0
    2.0817   -2.9467   -3.9279 C   0  0  0  0  0  0  0  0  0  0  0  0
    0.2091    0.2093   -0.0932 O   0  0  0  0  0  0  0  0  0  0  0  0
    2.9028   -2.1233   -3.2419 C   0  0  0  0  0  0  0  0  0  0  0  0
    4.0658   -1.7264   -3.7742 C   0  0  0  0  0  0  0  0  0  0  0  0
    4.4561   -2.1484   -4.9792 C   0  0  0  0  0  0  0  0  0  0  0  0
    3.6896   -2.9933   -5.6755 C   0  0  0  0  0  0  0  0  0  0  0  0
    2.5231   -3.3842   -5.1319 C   0  0  0  0  0  0  0  0  0  0  0  0
    4.9061   -0.9845   -3.2716 O   0  0  0  0  0  0  0  0  0  0  0  0
    5.9765   -0.8509   -4.2085 C   0  0  1  0  0  0  0  0  0  0  0  0
    5.5483   -1.6813   -5.2895 O   0  0  0  0  0  0  0  0  0  0  0  0
   -3.7496    0.5866    1.2784 H   0  0  0  0  0  0  0  0  0  0  0  0
   -4.1589    2.2589    1.7030 H   0  0  0  0  0  0  0  0  0  0  0  0
   -4.5698    1.6327    3.9371 H   0  0  0  0  0  0  0  0  0  0  0  0
   -4.1872   -0.0667    3.5380 H   0  0  0  0  0  0  0  0  0  0  0  0
   -2.4704    1.1961    5.2292 H   0  0  0  0  0  0  0  0  0  0  0  0
   -0.6213   -0.1183    4.2063 H   0  0  0  0  0  0  0  0  0  0  0  0
   -2.0636   -0.9659    3.5887 H   0  0  0  0  0  0  0  0  0  0  0  0
   -1.8131    2.1488   -0.1095 H   0  0  0  0  0  0  0  0  0  0  0  0
   -0.5336    2.9251    0.8931 H   0  0  0  0  0  0  0  0  0  0  0  0
   -2.1918    3.6200    0.8443 H   0  0  0  0  0  0  0  0  0  0  0  0
   -0.4083    3.1366    4.9335 H   0  0  0  0  0  0  0  0  0  0  0  0
    0.0089    3.5770    3.2429 H   0  0  0  0  0  0  0  0  0  0  0  0
    0.3048    1.9326    3.8586 H   0  0  0  0  0  0  0  0  0  0  0  0
   -2.7008    3.9583    4.7729 H   0  0  0  0  0  0  0  0  0  0  0  0
   -3.7457    3.6560    3.3672 H   0  0  0  0  0  0  0  0  0  0  0  0
   -2.2441    4.5739    3.1494 H   0  0  0  0  0  0  0  0  0  0  0  0
   -1.4676   -2.4848   -0.3845 H   0  0  0  0  0  0  0  0  0  0  0  0
    0.8874   -1.1886   -1.8817 H   0  0  0  0  0  0  0  0  0  0  0  0
   -0.7444   -3.7515   -2.2450 H   0  0  0  0  0  0  0  0  0  0  0  0
    0.4711   -4.2612   -4.0513 H   0  0  0  0  0  0  0  0  0  0  0  0
    2.7069   -1.7775   -2.2208 H   0  0  0  0  0  0  0  0  0  0  0  0
    4.0138   -3.3575   -6.6635 H   0  0  0  0  0  0  0  0  0  0  0  0
    1.9176   -4.0831   -5.7366 H   0  0  0  0  0  0  0  0  0  0  0  0
    6.0827    0.2086   -4.5389 H   0  0  0  0  0  0  0  0  0  0  0  0
    6.9331   -1.2244   -3.7747 H   0  0  0  0  0  0  0  0  0  0  0  0
  1  2  1  0  0  0  0
  1  3  1  0  0  0  0
  1 28  1  0  0  0  0
  1 29  1  0  0  0  0
  2  4  1  0  0  0  0
  2 30  1  0  0  0  0
  2 31  1  0  0  0  0
  3  6  1  0  0  0  0
  3  7  1  0  0  0  0
  3  8  1  0  0  0  0
  4  5  1  0  0  0  0
  4  7  1  0  0  0  0
  4 32  1  0  0  0  0
  5  6  1  0  0  0  0
  5 33  1  0  0  0  0
  5 34  1  0  0  0  0
  6 11  1  0  0  0  0
  6 12  1  0  0  0  0
  7  9  1  0  0  0  0
  7 10  1  0  0  0  0
  8 35  1  0  0  0  0
  8 36  1  0  0  0  0
  8 37  1  0  0  0  0
  9 38  1  0  0  0  0
  9 39  1  0  0  0  0
  9 40  1  0  0  0  0
 10 41  1  0  0  0  0
 10 42  1  0  0  0  0
 10 43  1  0  0  0  0
 12 13  1  0  0  0  0
 13 14  1  0  0  0  0
 13 19  2  0  0  0  0
 14 15  2  0  0  0  0
 14 44  1  0  0  0  0
 15 16  1  0  0  0  0
 15 45  1  0  0  0  0
 16 17  2  0  0  0  0
 16 46  1  0  0  0  0
 17 18  1  0  0  0  0
 17 47  1  0  0  0  0
 18 20  1  0  0  0  0
 18 24  2  0  0  0  0
 20 21  2  0  0  0  0
 20 48  1  0  0  0  0
 21 22  1  0  0  0  0
 21 25  1  0  0  0  0
 22 23  2  0  0  0  0
 22 27  1  0  0  0  0
 23 24  1  0  0  0  0
 23 49  1  0  0  0  0
 24 50  1  0  0  0  0
 25 26  1  0  0  0  0
 26 27  1  0  0  0  0
 26 51  1  0  0  0  0
 26 52  1  0  0  0  0
M  END
> <compound name>
(+)-Bornyl piperate

> <Unique concatenate(herb_name)>
Piper aff. pedicellatum

> <ExactMW>
354.18310931199994

> <NumAtoms>
52

> <NumRings>
4

$$$$
Row72
  Mrv15a1201281620283D          

 43 47  0  0  0  0            999 V2000
   -2.3305   -0.1174   -0.6437 C   0  0  0  0  0  0  0  0  0  0  0  0
   -2.3699   -1.4616   -0.2372 C   0  0  0  0  0  0  0  0  0  0  0  0
   -1.1964   -2.0926    0.1840 C   0  0  0  0  0  0  0  0  0  0  0  0
    0.0249   -1.4211    0.2520 C   0  0  0  0  0  0  0  0  0  0  0  0
    0.0802   -0.0675   -0.1043 C   0  0  0  0  0  0  0  0  0  0  0  0
   -1.0977    0.5453   -0.5554 C   0  0  0  0  0  0  0  0  0  0  0  0
    1.2730   -2.1159    0.7295 C   0  0  1  0  0  0  0  0  0  0  0  0
    2.4896   -1.6220   -0.0695 C   0  0  1  0  0  0  0  0  0  0  0  0
    2.5813   -0.1078   -0.0175 C   0  0  0  0  0  0  0  0  0  0  0  0
    1.3781    0.6333   -0.0195 C   0  0  0  0  0  0  0  0  0  0  0  0
    3.7349   -2.2896    0.3086 N   0  0  1  0  0  0  0  0  0  0  0  0
    4.8506   -1.7228   -0.4332 C   0  0  1  0  0  0  0  0  0  0  0  0
    5.1103   -0.2573   -0.0706 C   0  0  1  0  0  0  0  0  0  0  0  0
    3.8305    0.5383   -0.0266 C   0  0  0  0  0  0  0  0  0  0  0  0
    3.9159    1.9374    0.0023 C   0  0  0  0  0  0  0  0  0  0  0  0
    2.7302    2.6592    0.0442 C   0  0  0  0  0  0  0  0  0  0  0  0
    1.4925    2.0263    0.0489 C   0  0  0  0  0  0  0  0  0  0  0  0
   -3.5068    0.4860   -1.0160 O   0  0  0  0  0  0  0  0  0  0  0  0
   -3.5969    1.8886   -0.9084 C   0  0  0  0  0  0  0  0  0  0  0  0
   -3.5358   -2.1619   -0.2686 O   0  0  0  0  0  0  0  0  0  0  0  0
    2.5542    4.0281    0.0787 O   0  0  0  0  0  0  0  0  0  0  0  0
    1.1468    4.2814    0.0654 C   0  0  1  0  0  0  0  0  0  0  0  0
    0.5091    3.0006    0.1100 O   0  0  0  0  0  0  0  0  0  0  0  0
    3.9863   -2.2964    1.7424 C   0  0  0  0  0  0  0  0  0  0  0  0
    2.2911   -1.8720   -1.1443 H   0  0  0  0  0  0  0  0  0  0  0  0
   -1.2465   -3.1514    0.4849 H   0  0  0  0  0  0  0  0  0  0  0  0
   -1.0464    1.5870   -0.8950 H   0  0  0  0  0  0  0  0  0  0  0  0
    1.3630   -1.8707    1.8129 H   0  0  0  0  0  0  0  0  0  0  0  0
    1.1806   -3.2224    0.6270 H   0  0  0  0  0  0  0  0  0  0  0  0
    5.7764   -2.3237   -0.2664 H   0  0  0  0  0  0  0  0  0  0  0  0
    4.6449   -1.8009   -1.5282 H   0  0  0  0  0  0  0  0  0  0  0  0
    5.6076   -0.1793    0.9244 H   0  0  0  0  0  0  0  0  0  0  0  0
    5.8072    0.1892   -0.8189 H   0  0  0  0  0  0  0  0  0  0  0  0
    4.8852    2.4581   -0.0037 H   0  0  0  0  0  0  0  0  0  0  0  0
   -4.6582    2.1754   -1.0831 H   0  0  0  0  0  0  0  0  0  0  0  0
   -2.9768    2.3835   -1.6878 H   0  0  0  0  0  0  0  0  0  0  0  0
   -3.3086    2.2150    0.1162 H   0  0  0  0  0  0  0  0  0  0  0  0
   -3.3629   -3.0729    0.0189 H   0  0  0  0  0  0  0  0  0  0  0  0
    0.8539    4.8954    0.9476 H   0  0  0  0  0  0  0  0  0  0  0  0
    0.8637    4.8097   -0.8745 H   0  0  0  0  0  0  0  0  0  0  0  0
    5.0024   -2.6919    1.9695 H   0  0  0  0  0  0  0  0  0  0  0  0
    3.8948   -1.2859    2.1995 H   0  0  0  0  0  0  0  0  0  0  0  0
    3.2845   -2.9823    2.2678 H   0  0  0  0  0  0  0  0  0  0  0  0
  1  2  1  0  0  0  0
  1  6  2  0  0  0  0
  1 18  1  0  0  0  0
  2  3  2  0  0  0  0
  2 20  1  0  0  0  0
  3  4  1  0  0  0  0
  3 26  1  0  0  0  0
  4  5  2  0  0  0  0
  4  7  1  0  0  0  0
  5  6  1  0  0  0  0
  5 10  1  0  0  0  0
  6 27  1  0  0  0  0
  7  8  1  0  0  0  0
  7 28  1  0  0  0  0
  7 29  1  0  0  0  0
  8  9  1  0  0  0  0
  8 11  1  0  0  0  0
  8 25  1  0  0  0  0
  9 10  2  0  0  0  0
  9 14  1  0  0  0  0
 10 17  1  0  0  0  0
 11 12  1  0  0  0  0
 11 24  1  0  0  0  0
 12 13  1  0  0  0  0
 12 30  1  0  0  0  0
 12 31  1  0  0  0  0
 13 14  1  0  0  0  0
 13 32  1  0  0  0  0
 13 33  1  0  0  0  0
 14 15  2  0  0  0  0
 15 16  1  0  0  0  0
 15 34  1  0  0  0  0
 16 17  2  0  0  0  0
 16 21  1  0  0  0  0
 17 23  1  0  0  0  0
 18 19  1  0  0  0  0
 19 35  1  0  0  0  0
 19 36  1  0  0  0  0
 19 37  1  0  0  0  0
 20 38  1  0  0  0  0
 21 22  1  0  0  0  0
 22 23  1  0  0  0  0
 22 39  1  0  0  0  0
 22 40  1  0  0  0  0
 24 41  1  0  0  0  0
 24 42  1  0  0  0  0
 24 43  1  0  0  0  0
M  END
> <compound name>
(+)-Cassythicine

> <Unique concatenate(herb_name)>
?????, ?????, ???, ?????

> <ExactMW>
325.131408088

> <NumAtoms>
43

> <NumRings>
5

$$$$
Row73
  Mrv15a1201281620283D          

 35 37  0  0  0  0            999 V2000
   -5.1058   -1.4358    3.1727 C   0  0  0  0  0  0  0  0  0  0  0  0
   -4.5269   -2.6086    2.6871 C   0  0  0  0  0  0  0  0  0  0  0  0
   -3.4388   -2.5924    1.8103 C   0  0  0  0  0  0  0  0  0  0  0  0
   -2.9098   -1.3555    1.4100 C   0  0  0  0  0  0  0  0  0  0  0  0
   -3.4460   -0.1500    1.8928 C   0  0  0  0  0  0  0  0  0  0  0  0
   -4.5506   -0.2278    2.7496 C   0  0  0  0  0  0  0  0  0  0  0  0
   -1.7524   -1.3147    0.4410 C   0  0  1  0  0  0  0  0  0  0  0  0
   -1.1017    0.0613    0.4334 C   0  0  1  0  0  0  0  0  0  0  0  0
   -2.1404    1.1679    0.4035 C   0  0  2  0  0  0  0  0  0  0  0  0
   -3.0057    1.0883    1.5097 O   0  0  0  0  0  0  0  0  0  0  0  0
   -0.3159    0.1946    1.5960 O   0  0  0  0  0  0  0  0  0  0  0  0
   -2.4107    2.1479   -1.9153 C   0  0  0  0  0  0  0  0  0  0  0  0
   -2.8723    1.2703   -0.9261 C   0  0  0  0  0  0  0  0  0  0  0  0
   -3.0525    2.2973   -3.1482 C   0  0  0  0  0  0  0  0  0  0  0  0
   -4.1949    1.5384   -3.4217 C   0  0  0  0  0  0  0  0  0  0  0  0
   -4.6633    0.6527   -2.4496 C   0  0  0  0  0  0  0  0  0  0  0  0
   -4.0180    0.5230   -1.2199 C   0  0  0  0  0  0  0  0  0  0  0  0
   -6.1768   -1.4577    4.0090 O   0  0  0  0  0  0  0  0  0  0  0  0
   -2.9228   -3.7631    1.3485 O   0  0  0  0  0  0  0  0  0  0  0  0
   -4.8292    1.6691   -4.6152 O   0  0  0  0  0  0  0  0  0  0  0  0
   -2.5961    3.1631   -4.0914 O   0  0  0  0  0  0  0  0  0  0  0  0
   -4.9505   -3.5778    2.9967 H   0  0  0  0  0  0  0  0  0  0  0  0
   -5.0084    0.7106    3.1047 H   0  0  0  0  0  0  0  0  0  0  0  0
   -0.9861   -2.0799    0.7048 H   0  0  0  0  0  0  0  0  0  0  0  0
   -2.1397   -1.5631   -0.5747 H   0  0  0  0  0  0  0  0  0  0  0  0
   -0.3989    0.1586   -0.4274 H   0  0  0  0  0  0  0  0  0  0  0  0
   -1.6005    2.1393    0.5389 H   0  0  0  0  0  0  0  0  0  0  0  0
    0.0594    1.0765    1.6401 H   0  0  0  0  0  0  0  0  0  0  0  0
   -1.5107    2.7551   -1.7257 H   0  0  0  0  0  0  0  0  0  0  0  0
   -5.5622    0.0497   -2.6578 H   0  0  0  0  0  0  0  0  0  0  0  0
   -4.4371   -0.1837   -0.4891 H   0  0  0  0  0  0  0  0  0  0  0  0
   -6.4292   -0.5435    4.2175 H   0  0  0  0  0  0  0  0  0  0  0  0
   -2.1744   -3.5788    0.7599 H   0  0  0  0  0  0  0  0  0  0  0  0
   -5.5959    1.0748   -4.6430 H   0  0  0  0  0  0  0  0  0  0  0  0
   -3.1898    3.1050   -4.8591 H   0  0  0  0  0  0  0  0  0  0  0  0
  1  2  1  0  0  0  0
  1  6  2  0  0  0  0
  1 18  1  0  0  0  0
  2  3  2  0  0  0  0
  2 22  1  0  0  0  0
  3  4  1  0  0  0  0
  3 19  1  0  0  0  0
  4  5  2  0  0  0  0
  4  7  1  0  0  0  0
  5  6  1  0  0  0  0
  5 10  1  0  0  0  0
  6 23  1  0  0  0  0
  7  8  1  0  0  0  0
  7 24  1  0  0  0  0
  7 25  1  0  0  0  0
  8  9  1  0  0  0  0
  8 11  1  0  0  0  0
  8 26  1  0  0  0  0
  9 10  1  0  0  0  0
  9 13  1  0  0  0  0
  9 27  1  0  0  0  0
 11 28  1  0  0  0  0
 12 13  2  0  0  0  0
 12 14  1  0  0  0  0
 12 29  1  0  0  0  0
 13 17  1  0  0  0  0
 14 15  2  0  0  0  0
 14 21  1  0  0  0  0
 15 16  1  0  0  0  0
 15 20  1  0  0  0  0
 16 17  2  0  0  0  0
 16 30  1  0  0  0  0
 17 31  1  0  0  0  0
 18 32  1  0  0  0  0
 19 33  1  0  0  0  0
 20 34  1  0  0  0  0
 21 35  1  0  0  0  0
M  END
> <compound name>
(+)-Catechin

> <Unique concatenate(herb_name)>
??, ???, ??, ???, ??, ??, ????, ???, ??, ??, ?????, ???????, ???, ?????, ??, ????, ???, ???, ????, ???, ????, ???, ???, ???, ???, ?????, Occurs in many plants, ????, ???, ??????, ????, PU(2) TAO

> <ExactMW>
290.07903816799995

> <NumAtoms>
35

> <NumRings>
3

$$$$
Row74
  Mrv15a1201281620283D          

 88 93  0  0  0  0            999 V2000
   -2.7689   -2.7682    1.5009 C   0  0  0  0  0  0  0  0  0  0  0  0
   -2.0594   -3.9361    1.2174 C   0  0  0  0  0  0  0  0  0  0  0  0
   -0.8600   -3.9248    0.4973 C   0  0  0  0  0  0  0  0  0  0  0  0
   -0.3352   -2.6939    0.0718 C   0  0  0  0  0  0  0  0  0  0  0  0
   -0.9985   -1.4931    0.3687 C   0  0  0  0  0  0  0  0  0  0  0  0
   -2.2207   -1.5728    1.0417 C   0  0  0  0  0  0  0  0  0  0  0  0
    0.9540   -2.6383   -0.7145 C   0  0  1  0  0  0  0  0  0  0  0  0
    1.5580   -1.2339   -0.6639 C   0  0  1  0  0  0  0  0  0  0  0  0
    0.4745   -0.2044   -0.9754 C   0  0  2  0  0  0  0  0  0  0  0  0
   -0.5649   -0.2601   -0.0312 O   0  0  0  0  0  0  0  0  0  0  0  0
    2.0599   -1.0483    0.6346 O   0  0  0  0  0  0  0  0  0  0  0  0
    0.4709    0.6681   -3.3515 C   0  0  0  0  0  0  0  0  0  0  0  0
   -0.0497   -0.2219   -2.4040 C   0  0  0  0  0  0  0  0  0  0  0  0
   -0.0252    0.7543   -4.6560 C   0  0  0  0  0  0  0  0  0  0  0  0
   -1.0745   -0.0833   -5.0470 C   0  0  0  0  0  0  0  0  0  0  0  0
   -1.5955   -0.9874   -4.1195 C   0  0  0  0  0  0  0  0  0  0  0  0
   -1.0978   -1.0521   -2.8183 C   0  0  0  0  0  0  0  0  0  0  0  0
   -3.9375   -2.7681    2.1954 O   0  0  0  0  0  0  0  0  0  0  0  0
   -0.2243   -5.0955    0.2215 O   0  0  0  0  0  0  0  0  0  0  0  0
   -1.5762   -0.0028   -6.3061 O   0  0  0  0  0  0  0  0  0  0  0  0
    0.4732    1.6462   -5.5518 O   0  0  0  0  0  0  0  0  0  0  0  0
    3.0195   -0.0191    0.7725 C   0  0  2  0  0  0  0  0  0  0  0  0
    4.2635   -0.6738    0.6260 O   0  0  0  0  0  0  0  0  0  0  0  0
    5.3580    0.1951    0.7681 C   0  0  1  0  0  0  0  0  0  0  0  0
    5.3356    0.8092    2.1638 C   0  0  2  0  0  0  0  0  0  0  0  0
    4.0256    1.5301    2.4052 C   0  0  1  0  0  0  0  0  0  0  0  0
    2.8755    0.5717    2.1650 C   0  0  1  0  0  0  0  0  0  0  0  0
    6.6347   -0.6021    0.5008 C   0  0  1  0  0  0  0  0  0  0  0  0
    7.6907    0.2711    0.1859 O   0  0  0  0  0  0  0  0  0  0  0  0
    8.9656   -0.1437    0.4225 C   0  0  0  0  0  0  0  0  0  0  0  0
   10.1559    0.6279   -0.1385 C   0  0  0  0  0  0  0  0  0  0  0  0
   11.1004   -0.0416   -1.1039 C   0  0  0  0  0  0  0  0  0  0  0  0
    9.2301   -1.2716    1.0538 O   0  0  0  0  0  0  0  0  0  0  0  0
   12.0320    0.7636   -1.9661 C   0  0  0  0  0  0  0  0  0  0  0  0
   13.4378    0.4163   -1.9978 C   0  0  0  0  0  0  0  0  0  0  0  0
   14.4038    1.1824   -2.8617 C   0  0  0  0  0  0  0  0  0  0  0  0
   13.8340    2.0208   -3.9836 C   0  0  0  0  0  0  0  0  0  0  0  0
   12.4026    2.4595   -3.7650 C   0  0  0  0  0  0  0  0  0  0  0  0
   11.5311    1.7032   -2.8110 C   0  0  0  0  0  0  0  0  0  0  0  0
    3.9989    1.9871    3.7345 O   0  0  0  0  0  0  0  0  0  0  0  0
    6.3699    1.7460    2.3332 O   0  0  0  0  0  0  0  0  0  0  0  0
    1.6703    1.2828    2.2439 O   0  0  0  0  0  0  0  0  0  0  0  0
    0.6892    0.8696    3.0998 C   0  0  0  0  0  0  0  0  0  0  0  0
   -0.7278    1.1955    2.8119 C   0  0  0  0  0  0  0  0  0  0  0  0
   -1.7668    0.6983    3.5273 C   0  0  0  0  0  0  0  0  0  0  0  0
   -3.1849    0.9336    3.2117 C   0  0  0  0  0  0  0  0  0  0  0  0
   -4.1482    0.0620    3.7490 C   0  0  0  0  0  0  0  0  0  0  0  0
   -5.4971    0.1916    3.4204 C   0  0  0  0  0  0  0  0  0  0  0  0
   -5.9158    1.2237    2.5775 C   0  0  0  0  0  0  0  0  0  0  0  0
   -4.9774    2.1225    2.0695 C   0  0  0  0  0  0  0  0  0  0  0  0
   -3.6244    1.9793    2.3847 C   0  0  0  0  0  0  0  0  0  0  0  0
    0.9487    0.1262    4.0428 O   0  0  0  0  0  0  0  0  0  0  0  0
   -2.4672   -4.9005    1.5620 H   0  0  0  0  0  0  0  0  0  0  0  0
   -2.7797   -0.6415    1.2159 H   0  0  0  0  0  0  0  0  0  0  0  0
    1.6945   -3.3705   -0.3162 H   0  0  0  0  0  0  0  0  0  0  0  0
    0.7375   -2.9316   -1.7679 H   0  0  0  0  0  0  0  0  0  0  0  0
    2.4020   -1.1730   -1.3914 H   0  0  0  0  0  0  0  0  0  0  0  0
    0.9032    0.8182   -0.8375 H   0  0  0  0  0  0  0  0  0  0  0  0
    1.2874    1.3506   -3.0645 H   0  0  0  0  0  0  0  0  0  0  0  0
   -2.4276   -1.6461   -4.4171 H   0  0  0  0  0  0  0  0  0  0  0  0
   -1.5703   -1.7618   -2.1240 H   0  0  0  0  0  0  0  0  0  0  0  0
   -4.2027   -1.8463    2.3627 H   0  0  0  0  0  0  0  0  0  0  0  0
    0.5947   -4.9165   -0.2663 H   0  0  0  0  0  0  0  0  0  0  0  0
   -2.3042   -0.6360   -6.4080 H   0  0  0  0  0  0  0  0  0  0  0  0
   -0.0345    1.5531   -6.3758 H   0  0  0  0  0  0  0  0  0  0  0  0
    2.9085    0.7584   -0.0129 H   0  0  0  0  0  0  0  0  0  0  0  0
    5.2691    0.9921   -0.0087 H   0  0  0  0  0  0  0  0  0  0  0  0
    5.4831    0.0180    2.9357 H   0  0  0  0  0  0  0  0  0  0  0  0
    3.9373    2.4218    1.7427 H   0  0  0  0  0  0  0  0  0  0  0  0
    2.9219   -0.2531    2.9120 H   0  0  0  0  0  0  0  0  0  0  0  0
    6.8719   -1.2251    1.3913 H   0  0  0  0  0  0  0  0  0  0  0  0
    6.4919   -1.2792   -0.3744 H   0  0  0  0  0  0  0  0  0  0  0  0
   10.2164    1.7141    0.0315 H   0  0  0  0  0  0  0  0  0  0  0  0
   11.2881   -1.1213   -0.9879 H   0  0  0  0  0  0  0  0  0  0  0  0
   13.7971   -0.4778   -1.4639 H   0  0  0  0  0  0  0  0  0  0  0  0
   15.3446    1.5149   -2.3913 H   0  0  0  0  0  0  0  0  0  0  0  0
   14.4987    2.8590   -4.2692 H   0  0  0  0  0  0  0  0  0  0  0  0
   12.1395    3.5109   -3.9716 H   0  0  0  0  0  0  0  0  0  0  0  0
   10.4469    1.8997   -2.8315 H   0  0  0  0  0  0  0  0  0  0  0  0
    3.1342    2.3536    3.9352 H   0  0  0  0  0  0  0  0  0  0  0  0
    6.2621    2.1485    3.2002 H   0  0  0  0  0  0  0  0  0  0  0  0
   -0.8957    1.8448    1.9389 H   0  0  0  0  0  0  0  0  0  0  0  0
   -1.5427    0.0172    4.3651 H   0  0  0  0  0  0  0  0  0  0  0  0
   -3.8433   -0.7673    4.4080 H   0  0  0  0  0  0  0  0  0  0  0  0
   -6.2355   -0.5196    3.8249 H   0  0  0  0  0  0  0  0  0  0  0  0
   -6.9818    1.3328    2.3199 H   0  0  0  0  0  0  0  0  0  0  0  0
   -5.3053    2.9445    1.4121 H   0  0  0  0  0  0  0  0  0  0  0  0
   -2.9177    2.7091    1.9611 H   0  0  0  0  0  0  0  0  0  0  0  0
  1  2  1  0  0  0  0
  1  6  2  0  0  0  0
  1 18  1  0  0  0  0
  2  3  2  0  0  0  0
  2 53  1  0  0  0  0
  3  4  1  0  0  0  0
  3 19  1  0  0  0  0
  4  5  2  0  0  0  0
  4  7  1  0  0  0  0
  5  6  1  0  0  0  0
  5 10  1  0  0  0  0
  6 54  1  0  0  0  0
  7  8  1  0  0  0  0
  7 55  1  0  0  0  0
  7 56  1  0  0  0  0
  8  9  1  0  0  0  0
  8 11  1  0  0  0  0
  8 57  1  0  0  0  0
  9 10  1  0  0  0  0
  9 13  1  0  0  0  0
  9 58  1  0  0  0  0
 11 22  1  0  0  0  0
 12 13  1  0  0  0  0
 12 14  2  0  0  0  0
 12 59  1  0  0  0  0
 13 17  2  0  0  0  0
 14 15  1  0  0  0  0
 14 21  1  0  0  0  0
 15 16  2  0  0  0  0
 15 20  1  0  0  0  0
 16 17  1  0  0  0  0
 16 60  1  0  0  0  0
 17 61  1  0  0  0  0
 18 62  1  0  0  0  0
 19 63  1  0  0  0  0
 20 64  1  0  0  0  0
 21 65  1  0  0  0  0
 22 23  1  0  0  0  0
 22 27  1  0  0  0  0
 22 66  1  0  0  0  0
 23 24  1  0  0  0  0
 24 25  1  0  0  0  0
 24 28  1  0  0  0  0
 24 67  1  0  0  0  0
 25 26  1  0  0  0  0
 25 41  1  0  0  0  0
 25 68  1  0  0  0  0
 26 27  1  0  0  0  0
 26 40  1  0  0  0  0
 26 69  1  0  0  0  0
 27 42  1  0  0  0  0
 27 70  1  0  0  0  0
 28 29  1  0  0  0  0
 28 71  1  0  0  0  0
 28 72  1  0  0  0  0
 29 30  1  0  0  0  0
 30 31  1  0  0  0  0
 30 33  2  0  0  0  0
 31 32  2  0  0  0  0
 31 73  1  0  0  0  0
 32 34  1  0  0  0  0
 32 74  1  0  0  0  0
 34 35  2  0  0  0  0
 34 39  1  0  0  0  0
 35 36  1  0  0  0  0
 35 75  1  0  0  0  0
 36 37  2  0  0  0  0
 36 76  1  0  0  0  0
 37 38  1  0  0  0  0
 37 77  1  0  0  0  0
 38 39  2  0  0  0  0
 38 78  1  0  0  0  0
 39 79  1  0  0  0  0
 40 80  1  0  0  0  0
 41 81  1  0  0  0  0
 42 43  1  0  0  0  0
 43 44  1  0  0  0  0
 43 52  2  0  0  0  0
 44 45  2  0  0  0  0
 44 82  1  0  0  0  0
 45 46  1  0  0  0  0
 45 83  1  0  0  0  0
 46 47  2  0  0  0  0
 46 51  1  0  0  0  0
 47 48  1  0  0  0  0
 47 84  1  0  0  0  0
 48 49  2  0  0  0  0
 48 85  1  0  0  0  0
 49 50  1  0  0  0  0
 49 86  1  0  0  0  0
 50 51  2  0  0  0  0
 50 87  1  0  0  0  0
 51 88  1  0  0  0  0
M  END
> <compound name>
(+)-Catechin-3-O-?-D-gluco(2,6-bis-cinnamoyl)-pyranoside

> <Unique concatenate(herb_name)>
??????

> <ExactMW>
712.2155912119999

> <NumAtoms>
88

> <NumRings>
6

$$$$
Row75
  Mrv15a1201281620283D          

 72 76  0  0  0  0            999 V2000
   -5.2049   -2.7213    2.3258 C   0  0  0  0  0  0  0  0  0  0  0  0
   -4.5722   -3.8642    1.8358 C   0  0  0  0  0  0  0  0  0  0  0  0
   -3.4505   -3.7977    1.0049 C   0  0  0  0  0  0  0  0  0  0  0  0
   -2.9471   -2.5371    0.6495 C   0  0  0  0  0  0  0  0  0  0  0  0
   -3.5434   -1.3605    1.1345 C   0  0  0  0  0  0  0  0  0  0  0  0
   -4.6736   -1.4876    1.9497 C   0  0  0  0  0  0  0  0  0  0  0  0
   -1.7457   -2.4325   -0.2620 C   0  0  1  0  0  0  0  0  0  0  0  0
   -1.1104   -1.0487   -0.1322 C   0  0  1  0  0  0  0  0  0  0  0  0
   -2.2038    0.0098   -0.2626 C   0  0  2  0  0  0  0  0  0  0  0  0
   -3.1289   -0.1031    0.7911 O   0  0  0  0  0  0  0  0  0  0  0  0
   -0.5163   -1.0005    1.1382 O   0  0  0  0  0  0  0  0  0  0  0  0
   -2.3636    0.9494   -2.6064 C   0  0  0  0  0  0  0  0  0  0  0  0
   -2.8599    0.0703   -1.6355 C   0  0  0  0  0  0  0  0  0  0  0  0
   -2.9454    1.0831   -3.8709 C   0  0  0  0  0  0  0  0  0  0  0  0
   -4.0577    0.3020   -4.1992 C   0  0  0  0  0  0  0  0  0  0  0  0
   -4.5604   -0.5863   -3.2470 C   0  0  0  0  0  0  0  0  0  0  0  0
   -3.9792   -0.6942   -1.9831 C   0  0  0  0  0  0  0  0  0  0  0  0
   -6.3072   -2.7949    3.1169 O   0  0  0  0  0  0  0  0  0  0  0  0
   -2.8829   -4.9429    0.5399 O   0  0  0  0  0  0  0  0  0  0  0  0
   -4.6324    0.4183   -5.4239 O   0  0  0  0  0  0  0  0  0  0  0  0
   -2.4624    1.9590   -4.7907 O   0  0  0  0  0  0  0  0  0  0  0  0
    0.3653    0.0798    1.3493 C   0  0  2  0  0  0  0  0  0  0  0  0
    1.6559   -0.4916    1.3316 O   0  0  0  0  0  0  0  0  0  0  0  0
    2.6644    0.4611    1.5538 C   0  0  1  0  0  0  0  0  0  0  0  0
    2.4665    1.1162    2.9178 C   0  0  2  0  0  0  0  0  0  0  0  0
    1.0848    1.7312    3.0191 C   0  0  1  0  0  0  0  0  0  0  0  0
    0.0646    0.6593    2.7107 C   0  0  1  0  0  0  0  0  0  0  0  0
    4.0183   -0.2356    1.4261 C   0  0  1  0  0  0  0  0  0  0  0  0
    4.9957    0.6970    1.0410 O   0  0  0  0  0  0  0  0  0  0  0  0
    6.2530    0.2214    0.8004 C   0  0  0  0  0  0  0  0  0  0  0  0
    7.1703    0.9617   -0.0993 C   0  0  0  0  0  0  0  0  0  0  0  0
    8.4287    0.5428   -0.3815 C   0  0  0  0  0  0  0  0  0  0  0  0
    6.5780   -0.9027    1.1788 O   0  0  0  0  0  0  0  0  0  0  0  0
    9.3697    1.2183   -1.2885 C   0  0  0  0  0  0  0  0  0  0  0  0
   10.7071    0.7837   -1.3167 C   0  0  0  0  0  0  0  0  0  0  0  0
   11.6359    1.3589   -2.1837 C   0  0  0  0  0  0  0  0  0  0  0  0
   11.2423    2.3770   -3.0551 C   0  0  0  0  0  0  0  0  0  0  0  0
    9.9155    2.8085   -3.0533 C   0  0  0  0  0  0  0  0  0  0  0  0
    8.9880    2.2323   -2.1820 C   0  0  0  0  0  0  0  0  0  0  0  0
    0.8794    2.2197    4.3200 O   0  0  0  0  0  0  0  0  0  0  0  0
    3.4097    2.1363    3.1299 O   0  0  0  0  0  0  0  0  0  0  0  0
   -1.2224    1.2255    2.6972 O   0  0  0  0  0  0  0  0  0  0  0  0
   -4.9786   -4.8526    2.1061 H   0  0  0  0  0  0  0  0  0  0  0  0
   -5.1717   -0.5707    2.3065 H   0  0  0  0  0  0  0  0  0  0  0  0
   -0.9857   -3.2075   -0.0067 H   0  0  0  0  0  0  0  0  0  0  0  0
   -2.0698   -2.6235   -1.3109 H   0  0  0  0  0  0  0  0  0  0  0  0
   -0.3186   -0.9297   -0.9094 H   0  0  0  0  0  0  0  0  0  0  0  0
   -1.7559    1.0228   -0.1188 H   0  0  0  0  0  0  0  0  0  0  0  0
   -1.4885    1.5779   -2.3735 H   0  0  0  0  0  0  0  0  0  0  0  0
   -5.4391   -1.2035   -3.4963 H   0  0  0  0  0  0  0  0  0  0  0  0
   -4.4331   -1.3962   -1.2694 H   0  0  0  0  0  0  0  0  0  0  0  0
   -6.6085   -1.8943    3.3196 H   0  0  0  0  0  0  0  0  0  0  0  0
   -2.1366   -4.7269   -0.0408 H   0  0  0  0  0  0  0  0  0  0  0  0
   -5.3880   -0.1869   -5.4883 H   0  0  0  0  0  0  0  0  0  0  0  0
   -3.0240    1.8971   -5.5819 H   0  0  0  0  0  0  0  0  0  0  0  0
    0.2899    0.8429    0.5465 H   0  0  0  0  0  0  0  0  0  0  0  0
    2.5867    1.2295    0.7471 H   0  0  0  0  0  0  0  0  0  0  0  0
    2.6078    0.3658    3.7303 H   0  0  0  0  0  0  0  0  0  0  0  0
    0.9784    2.5917    2.3195 H   0  0  0  0  0  0  0  0  0  0  0  0
    0.0694   -0.1354    3.4925 H   0  0  0  0  0  0  0  0  0  0  0  0
    4.3067   -0.7156    2.3887 H   0  0  0  0  0  0  0  0  0  0  0  0
    3.9648   -1.0188    0.6329 H   0  0  0  0  0  0  0  0  0  0  0  0
    6.7683    1.8908   -0.5312 H   0  0  0  0  0  0  0  0  0  0  0  0
    8.7825   -0.3832    0.1033 H   0  0  0  0  0  0  0  0  0  0  0  0
   11.0434   -0.0267   -0.6492 H   0  0  0  0  0  0  0  0  0  0  0  0
   12.6796    1.0044   -2.1890 H   0  0  0  0  0  0  0  0  0  0  0  0
   11.9713    2.8260   -3.7489 H   0  0  0  0  0  0  0  0  0  0  0  0
    9.5966    3.5972   -3.7544 H   0  0  0  0  0  0  0  0  0  0  0  0
    7.9467    2.5837   -2.2387 H   0  0  0  0  0  0  0  0  0  0  0  0
   -0.0248    2.5371    4.3882 H   0  0  0  0  0  0  0  0  0  0  0  0
    3.1934    2.5724    3.9593 H   0  0  0  0  0  0  0  0  0  0  0  0
   -1.8704    0.5444    2.4870 H   0  0  0  0  0  0  0  0  0  0  0  0
  1  2  1  0  0  0  0
  1  6  2  0  0  0  0
  1 18  1  0  0  0  0
  2  3  2  0  0  0  0
  2 43  1  0  0  0  0
  3  4  1  0  0  0  0
  3 19  1  0  0  0  0
  4  5  2  0  0  0  0
  4  7  1  0  0  0  0
  5  6  1  0  0  0  0
  5 10  1  0  0  0  0
  6 44  1  0  0  0  0
  7  8  1  0  0  0  0
  7 45  1  0  0  0  0
  7 46  1  0  0  0  0
  8  9  1  0  0  0  0
  8 11  1  0  0  0  0
  8 47  1  0  0  0  0
  9 10  1  0  0  0  0
  9 13  1  0  0  0  0
  9 48  1  0  0  0  0
 11 22  1  0  0  0  0
 12 13  1  0  0  0  0
 12 14  2  0  0  0  0
 12 49  1  0  0  0  0
 13 17  2  0  0  0  0
 14 15  1  0  0  0  0
 14 21  1  0  0  0  0
 15 16  2  0  0  0  0
 15 20  1  0  0  0  0
 16 17  1  0  0  0  0
 16 50  1  0  0  0  0
 17 51  1  0  0  0  0
 18 52  1  0  0  0  0
 19 53  1  0  0  0  0
 20 54  1  0  0  0  0
 21 55  1  0  0  0  0
 22 23  1  0  0  0  0
 22 27  1  0  0  0  0
 22 56  1  0  0  0  0
 23 24  1  0  0  0  0
 24 25  1  0  0  0  0
 24 28  1  0  0  0  0
 24 57  1  0  0  0  0
 25 26  1  0  0  0  0
 25 41  1  0  0  0  0
 25 58  1  0  0  0  0
 26 27  1  0  0  0  0
 26 40  1  0  0  0  0
 26 59  1  0  0  0  0
 27 42  1  0  0  0  0
 27 60  1  0  0  0  0
 28 29  1  0  0  0  0
 28 61  1  0  0  0  0
 28 62  1  0  0  0  0
 29 30  1  0  0  0  0
 30 31  1  0  0  0  0
 30 33  2  0  0  0  0
 31 32  2  0  0  0  0
 31 63  1  0  0  0  0
 32 34  1  0  0  0  0
 32 64  1  0  0  0  0
 34 35  2  0  0  0  0
 34 39  1  0  0  0  0
 35 36  1  0  0  0  0
 35 65  1  0  0  0  0
 36 37  2  0  0  0  0
 36 66  1  0  0  0  0
 37 38  1  0  0  0  0
 37 67  1  0  0  0  0
 38 39  2  0  0  0  0
 38 68  1  0  0  0  0
 39 69  1  0  0  0  0
 40 70  1  0  0  0  0
 41 71  1  0  0  0  0
 42 72  1  0  0  0  0
M  END
> <compound name>
(+)-Catechin-3-O-?-D-gluco(6-cinnamoyl)-pyranoside

> <Unique concatenate(herb_name)>
??????

> <ExactMW>
582.1737264

> <NumAtoms>
72

> <NumRings>
5

$$$$
Row76
  Mrv15a1201281620283D          

 56 59  0  0  0  0            999 V2000
   -2.7567   -0.3928    3.0616 C   0  0  0  0  0  0  0  0  0  0  0  0
   -1.6019   -1.1630    2.9333 C   0  0  0  0  0  0  0  0  0  0  0  0
   -0.4166   -0.6805    2.3636 C   0  0  0  0  0  0  0  0  0  0  0  0
   -0.3908    0.6681    1.9544 C   0  0  0  0  0  0  0  0  0  0  0  0
   -1.5123    1.5008    2.1223 C   0  0  0  0  0  0  0  0  0  0  0  0
   -2.6787    0.9356    2.6488 C   0  0  0  0  0  0  0  0  0  0  0  0
    0.8571    1.2673    1.3512 C   0  0  1  0  0  0  0  0  0  0  0  0
    0.8186    2.7876    1.3859 C   0  0  1  0  0  0  0  0  0  0  0  0
   -0.5311    3.2994    0.9181 C   0  0  2  0  0  0  0  0  0  0  0  0
   -1.5572    2.8176    1.7478 O   0  0  0  0  0  0  0  0  0  0  0  0
    1.0516    3.2214    2.7069 O   0  0  0  0  0  0  0  0  0  0  0  0
   -0.1076    3.8628   -1.5029 C   0  0  0  0  0  0  0  0  0  0  0  0
   -0.7934    3.0839   -0.5635 C   0  0  0  0  0  0  0  0  0  0  0  0
   -0.3383    3.7598   -2.8776 C   0  0  0  0  0  0  0  0  0  0  0  0
   -1.2914    2.8490   -3.3448 C   0  0  0  0  0  0  0  0  0  0  0  0
   -1.9839    2.0642   -2.4210 C   0  0  0  0  0  0  0  0  0  0  0  0
   -1.7358    2.1716   -1.0519 C   0  0  0  0  0  0  0  0  0  0  0  0
   -1.5399    2.7501   -4.6760 O   0  0  0  0  0  0  0  0  0  0  0  0
    0.3244    4.5380   -3.7729 O   0  0  0  0  0  0  0  0  0  0  0  0
    0.6641   -1.5253    2.3223 O   0  0  0  0  0  0  0  0  0  0  0  0
   -3.9029   -0.8940    3.5926 O   0  0  0  0  0  0  0  0  0  0  0  0
   -0.5452    4.4103    1.0589 H   0  0  0  0  0  0  0  0  0  0  0  0
    1.6455    3.2157    0.7721 H   0  0  0  0  0  0  0  0  0  0  0  0
    1.2299   -1.8481    1.0729 C   0  0  2  0  0  0  0  0  0  0  0  0
    0.2004   -1.8543    0.1128 O   0  0  0  0  0  0  0  0  0  0  0  0
    0.6850   -2.1087   -1.1794 C   0  0  1  0  0  0  0  0  0  0  0  0
    1.3348   -3.4870   -1.2245 C   0  0  2  0  0  0  0  0  0  0  0  0
    2.4352   -3.5793   -0.1860 C   0  0  1  0  0  0  0  0  0  0  0  0
    1.8563   -3.2202    1.1647 C   0  0  1  0  0  0  0  0  0  0  0  0
   -0.4753   -1.9815   -2.1538 C   0  0  1  0  0  0  0  0  0  0  0  0
    2.9479   -4.8862   -0.1534 O   0  0  0  0  0  0  0  0  0  0  0  0
    1.9121   -3.7291   -2.4843 O   0  0  0  0  0  0  0  0  0  0  0  0
    2.8870   -3.2058    2.1195 O   0  0  0  0  0  0  0  0  0  0  0  0
   -0.9558   -0.6531   -2.1167 O   0  0  0  0  0  0  0  0  0  0  0  0
   -1.6347   -2.2062    3.2898 H   0  0  0  0  0  0  0  0  0  0  0  0
   -3.5744    1.5705    2.7524 H   0  0  0  0  0  0  0  0  0  0  0  0
    1.7682    0.9188    1.8899 H   0  0  0  0  0  0  0  0  0  0  0  0
    0.9168    0.9377    0.2868 H   0  0  0  0  0  0  0  0  0  0  0  0
    0.9706    4.1762    2.7531 H   0  0  0  0  0  0  0  0  0  0  0  0
    0.6314    4.6025   -1.1545 H   0  0  0  0  0  0  0  0  0  0  0  0
   -2.7491    1.3580   -2.7826 H   0  0  0  0  0  0  0  0  0  0  0  0
   -2.3175    1.5346   -0.3694 H   0  0  0  0  0  0  0  0  0  0  0  0
   -2.2293    2.0843   -4.8279 H   0  0  0  0  0  0  0  0  0  0  0  0
   -0.0044    4.3131   -4.6598 H   0  0  0  0  0  0  0  0  0  0  0  0
   -4.5647   -0.1841    3.6303 H   0  0  0  0  0  0  0  0  0  0  0  0
    1.9971   -1.0875    0.8108 H   0  0  0  0  0  0  0  0  0  0  0  0
    1.4415   -1.3290   -1.4397 H   0  0  0  0  0  0  0  0  0  0  0  0
    0.5708   -4.2804   -1.0539 H   0  0  0  0  0  0  0  0  0  0  0  0
    3.2808   -2.8999   -0.4423 H   0  0  0  0  0  0  0  0  0  0  0  0
    1.1086   -3.9781    1.4946 H   0  0  0  0  0  0  0  0  0  0  0  0
   -0.1618   -2.1852   -3.2015 H   0  0  0  0  0  0  0  0  0  0  0  0
   -1.3181   -2.6565   -1.8865 H   0  0  0  0  0  0  0  0  0  0  0  0
    3.5890   -4.9442    0.5597 H   0  0  0  0  0  0  0  0  0  0  0  0
    2.4152   -4.5468   -2.4271 H   0  0  0  0  0  0  0  0  0  0  0  0
    2.5177   -2.9650    2.9735 H   0  0  0  0  0  0  0  0  0  0  0  0
   -1.6925   -0.5388   -2.7207 H   0  0  0  0  0  0  0  0  0  0  0  0
  1  2  1  0  0  0  0
  1  6  2  0  0  0  0
  1 21  1  0  0  0  0
  2  3  2  0  0  0  0
  2 35  1  0  0  0  0
  3  4  1  0  0  0  0
  3 20  1  0  0  0  0
  4  5  2  0  0  0  0
  4  7  1  0  0  0  0
  5  6  1  0  0  0  0
  5 10  1  0  0  0  0
  6 36  1  0  0  0  0
  7  8  1  0  0  0  0
  7 37  1  0  0  0  0
  7 38  1  0  0  0  0
  8  9  1  0  0  0  0
  8 11  1  0  0  0  0
  8 23  1  0  0  0  0
  9 10  1  0  0  0  0
  9 13  1  0  0  0  0
  9 22  1  0  0  0  0
 11 39  1  0  0  0  0
 12 13  2  0  0  0  0
 12 14  1  0  0  0  0
 12 40  1  0  0  0  0
 13 17  1  0  0  0  0
 14 15  2  0  0  0  0
 14 19  1  0  0  0  0
 15 16  1  0  0  0  0
 15 18  1  0  0  0  0
 16 17  2  0  0  0  0
 16 41  1  0  0  0  0
 17 42  1  0  0  0  0
 18 43  1  0  0  0  0
 19 44  1  0  0  0  0
 20 24  1  0  0  0  0
 21 45  1  0  0  0  0
 24 25  1  0  0  0  0
 24 29  1  0  0  0  0
 24 46  1  0  0  0  0
 25 26  1  0  0  0  0
 26 27  1  0  0  0  0
 26 30  1  0  0  0  0
 26 47  1  0  0  0  0
 27 28  1  0  0  0  0
 27 32  1  0  0  0  0
 27 48  1  0  0  0  0
 28 29  1  0  0  0  0
 28 31  1  0  0  0  0
 28 49  1  0  0  0  0
 29 33  1  0  0  0  0
 29 50  1  0  0  0  0
 30 34  1  0  0  0  0
 30 51  1  0  0  0  0
 30 52  1  0  0  0  0
 31 53  1  0  0  0  0
 32 54  1  0  0  0  0
 33 55  1  0  0  0  0
 34 56  1  0  0  0  0
M  END
> <compound name>
(+)-Catechin-5-O-glucoside

> <Unique concatenate(herb_name)>
??, ??, ?????, ????, ??, ??, ???, ??, ???, ???, ????, ?????, ???, ????, ??, ???, ???

> <ExactMW>
452.1318615879998

> <NumAtoms>
56

> <NumRings>
4

$$$$
Row77
  Mrv15a1201281620283D          

 60 62  0  0  0  0            999 V2000
   -1.5216   -1.1466    3.5025 C   0  0  0  0  0  0  0  0  0  0  0  0
   -1.0981   -2.3488    2.9285 C   0  0  0  0  0  0  0  0  0  0  0  0
   -0.1297   -2.4272    1.9218 C   0  0  0  0  0  0  0  0  0  0  0  0
    0.4288   -1.2278    1.4498 C   0  0  0  0  0  0  0  0  0  0  0  0
    0.0605    0.0095    2.0017 C   0  0  0  0  0  0  0  0  0  0  0  0
   -0.9219    0.0141    3.0000 C   0  0  0  0  0  0  0  0  0  0  0  0
    1.4621   -1.2573    0.3493 C   0  0  1  0  0  0  0  0  0  0  0  0
    2.2879    0.0259    0.3731 C   0  0  1  0  0  0  0  0  0  0  0  0
    1.3381    1.2185    0.3993 C   0  0  2  0  0  0  0  0  0  0  0  0
    0.5697    1.2103    1.5793 O   0  0  0  0  0  0  0  0  0  0  0  0
    1.1415    1.6812   -2.0796 C   0  0  0  0  0  0  0  0  0  0  0  0
    0.5122    1.3590   -0.8718 C   0  0  0  0  0  0  0  0  0  0  0  0
    0.4549    1.8654   -3.2894 C   0  0  0  0  0  0  0  0  0  0  0  0
   -0.9468    1.7288   -3.2934 C   0  0  0  0  0  0  0  0  0  0  0  0
   -1.5823    1.3899   -2.0907 C   0  0  0  0  0  0  0  0  0  0  0  0
   -0.8756    1.2049   -0.9029 C   0  0  0  0  0  0  0  0  0  0  0  0
   -1.6136    1.9256   -4.4755 O   0  0  0  0  0  0  0  0  0  0  0  0
    1.0675    2.1901   -4.4733 O   0  0  0  0  0  0  0  0  0  0  0  0
    0.2390   -3.6469    1.4224 O   0  0  0  0  0  0  0  0  0  0  0  0
   -2.4821   -1.1694    4.4783 O   0  0  0  0  0  0  0  0  0  0  0  0
    1.9483    2.1556    0.4556 H   0  0  0  0  0  0  0  0  0  0  0  0
    3.0998    0.0741    1.5146 O   0  0  0  0  0  0  0  0  0  0  0  0
    1.3657   -4.1753    1.9774 C   0  0  0  0  0  0  0  0  0  0  0  0
    1.8729   -5.3351    1.1458 C   0  0  0  0  0  0  0  0  0  0  0  0
    1.8896   -3.7674    2.9902 O   0  0  0  0  0  0  0  0  0  0  0  0
   -2.6903   -0.0246    5.1845 C   0  0  0  0  0  0  0  0  0  0  0  0
   -1.9121    0.4261    5.9965 O   0  0  0  0  0  0  0  0  0  0  0  0
   -4.0269    0.5995    4.8332 C   0  0  0  0  0  0  0  0  0  0  0  0
    2.9407    0.0863   -0.5300 H   0  0  0  0  0  0  0  0  0  0  0  0
    4.2207   -0.6964    1.5347 C   0  0  0  0  0  0  0  0  0  0  0  0
    4.9261   -0.5534    2.8678 C   0  0  0  0  0  0  0  0  0  0  0  0
    4.5959   -1.4005    0.6247 O   0  0  0  0  0  0  0  0  0  0  0  0
   -2.9612    2.1051   -4.4199 C   0  0  0  0  0  0  0  0  0  0  0  0
   -3.7737    1.2071   -4.4608 O   0  0  0  0  0  0  0  0  0  0  0  0
   -3.3064    3.5790   -4.3157 C   0  0  0  0  0  0  0  0  0  0  0  0
    2.4260    2.2547   -4.5005 C   0  0  0  0  0  0  0  0  0  0  0  0
    3.0739    3.1923   -4.0889 O   0  0  0  0  0  0  0  0  0  0  0  0
    3.0140    1.0067   -5.1303 C   0  0  0  0  0  0  0  0  0  0  0  0
   -1.5499   -3.2857    3.2945 H   0  0  0  0  0  0  0  0  0  0  0  0
   -1.2265    0.9985    3.3907 H   0  0  0  0  0  0  0  0  0  0  0  0
    2.1308   -2.1412    0.4384 H   0  0  0  0  0  0  0  0  0  0  0  0
    0.9255   -1.3549   -0.6233 H   0  0  0  0  0  0  0  0  0  0  0  0
    2.2352    1.8043   -2.0519 H   0  0  0  0  0  0  0  0  0  0  0  0
   -2.6754    1.2597   -2.0525 H   0  0  0  0  0  0  0  0  0  0  0  0
   -1.4407    0.9468    0.0053 H   0  0  0  0  0  0  0  0  0  0  0  0
    2.7516   -5.8116    1.6357 H   0  0  0  0  0  0  0  0  0  0  0  0
    2.1880   -4.9782    0.1391 H   0  0  0  0  0  0  0  0  0  0  0  0
    1.0798   -6.1079    1.0288 H   0  0  0  0  0  0  0  0  0  0  0  0
   -4.8534   -0.1333    4.9751 H   0  0  0  0  0  0  0  0  0  0  0  0
   -4.2299    1.4770    5.4874 H   0  0  0  0  0  0  0  0  0  0  0  0
   -4.0252    0.9492    3.7761 H   0  0  0  0  0  0  0  0  0  0  0  0
    5.8563   -1.1648    2.8862 H   0  0  0  0  0  0  0  0  0  0  0  0
    5.2064    0.5093    3.0480 H   0  0  0  0  0  0  0  0  0  0  0  0
    4.2654   -0.9017    3.6940 H   0  0  0  0  0  0  0  0  0  0  0  0
   -4.4081    3.7189   -4.2414 H   0  0  0  0  0  0  0  0  0  0  0  0
   -2.8406    4.0288   -3.4096 H   0  0  0  0  0  0  0  0  0  0  0  0
   -2.9481    4.1256   -5.2175 H   0  0  0  0  0  0  0  0  0  0  0  0
    2.6844    0.0965   -4.5798 H   0  0  0  0  0  0  0  0  0  0  0  0
    2.6950    0.9249   -6.1943 H   0  0  0  0  0  0  0  0  0  0  0  0
    4.1261    1.0420   -5.1039 H   0  0  0  0  0  0  0  0  0  0  0  0
  1  2  1  0  0  0  0
  1  6  2  0  0  0  0
  1 20  1  0  0  0  0
  2  3  2  0  0  0  0
  2 39  1  0  0  0  0
  3  4  1  0  0  0  0
  3 19  1  0  0  0  0
  4  5  2  0  0  0  0
  4  7  1  0  0  0  0
  5  6  1  0  0  0  0
  5 10  1  0  0  0  0
  6 40  1  0  0  0  0
  7  8  1  0  0  0  0
  7 41  1  0  0  0  0
  7 42  1  0  0  0  0
  8  9  1  0  0  0  0
  8 22  1  0  0  0  0
  8 29  1  0  0  0  0
  9 10  1  0  0  0  0
  9 12  1  0  0  0  0
  9 21  1  0  0  0  0
 11 12  2  0  0  0  0
 11 13  1  0  0  0  0
 11 43  1  0  0  0  0
 12 16  1  0  0  0  0
 13 14  2  0  0  0  0
 13 18  1  0  0  0  0
 14 15  1  0  0  0  0
 14 17  1  0  0  0  0
 15 16  2  0  0  0  0
 15 44  1  0  0  0  0
 16 45  1  0  0  0  0
 17 33  1  0  0  0  0
 18 36  1  0  0  0  0
 19 23  1  0  0  0  0
 20 26  1  0  0  0  0
 22 30  1  0  0  0  0
 23 24  1  0  0  0  0
 23 25  2  0  0  0  0
 24 46  1  0  0  0  0
 24 47  1  0  0  0  0
 24 48  1  0  0  0  0
 26 27  2  0  0  0  0
 26 28  1  0  0  0  0
 28 49  1  0  0  0  0
 28 50  1  0  0  0  0
 28 51  1  0  0  0  0
 30 31  1  0  0  0  0
 30 32  2  0  0  0  0
 31 52  1  0  0  0  0
 31 53  1  0  0  0  0
 31 54  1  0  0  0  0
 33 34  2  0  0  0  0
 33 35  1  0  0  0  0
 35 55  1  0  0  0  0
 35 56  1  0  0  0  0
 35 57  1  0  0  0  0
 36 37  2  0  0  0  0
 36 38  1  0  0  0  0
 38 58  1  0  0  0  0
 38 59  1  0  0  0  0
 38 60  1  0  0  0  0
M  END
> <compound name>
(+)-Catechin-pentaacetate

> <Unique concatenate(herb_name)>
??, ??, ?????, ????

> <ExactMW>
500.1318615879998

> <NumAtoms>
60

> <NumRings>
3

$$$$
Row78
  Mrv15a1201281620283D          

 62 67  0  0  0  0            999 V2000
   -5.0991   -1.4894    2.6081 C   0  0  0  0  0  0  0  0  0  0  0  0
   -4.7062   -2.7024    1.8102 C   0  0  0  0  0  0  0  0  0  0  0  0
   -3.4734   -2.6564    0.9610 C   0  0  0  0  0  0  0  0  0  0  0  0
   -2.9613   -1.4312    0.6617 C   0  0  0  0  0  0  0  0  0  0  0  0
   -3.4736   -0.1661    1.2372 C   0  0  0  0  0  0  0  0  0  0  0  0
   -4.5117   -0.2139    2.1121 C   0  0  0  0  0  0  0  0  0  0  0  0
   -1.7898   -1.2899   -0.2887 C   0  0  0  0  0  0  0  0  0  0  0  0
   -1.0788    0.0573   -0.2439 C   0  0  1  0  0  0  0  0  0  0  0  0
   -2.1774    1.1308   -0.2738 C   0  0  2  0  0  0  0  0  0  0  0  0
   -3.0099    1.0627    0.8551 O   0  0  0  0  0  0  0  0  0  0  0  0
   -2.9331    1.1626   -1.5987 C   0  0  0  0  0  0  0  0  0  0  0  0
   -2.5359    2.0585   -2.6004 C   0  0  0  0  0  0  0  0  0  0  0  0
   -4.0172    0.3269   -1.8941 C   0  0  0  0  0  0  0  0  0  0  0  0
   -4.6610    0.3767   -3.1320 C   0  0  0  0  0  0  0  0  0  0  0  0
   -4.2627    1.2737   -4.1262 C   0  0  0  0  0  0  0  0  0  0  0  0
   -3.1903    2.1192   -3.8322 C   0  0  0  0  0  0  0  0  0  0  0  0
   -4.8926    1.3319   -5.3285 O   0  0  0  0  0  0  0  0  0  0  0  0
   -6.2447   -1.4705    3.3379 O   0  0  0  0  0  0  0  0  0  0  0  0
   -3.0161   -3.8221    0.4305 O   0  0  0  0  0  0  0  0  0  0  0  0
   -1.4229   -2.2161   -1.1461 O   0  0  0  0  0  0  0  0  0  0  0  0
   -0.0606    0.1156    0.9270 C   0  0  1  0  0  0  0  0  0  0  0  0
    0.9333   -1.0580    0.9013 C   0  0  2  0  0  0  0  0  0  0  0  0
    1.7233   -1.0779    2.0644 O   0  0  0  0  0  0  0  0  0  0  0  0
    2.3018    0.0976    2.4551 C   0  0  0  0  0  0  0  0  0  0  0  0
    1.8941    1.3650    1.9957 C   0  0  0  0  0  0  0  0  0  0  0  0
    0.7245    1.4133    1.0787 C   0  0  0  0  0  0  0  0  0  0  0  0
    3.4310    0.0444    3.2778 C   0  0  0  0  0  0  0  0  0  0  0  0
    4.1222    1.1830    3.6980 C   0  0  0  0  0  0  0  0  0  0  0  0
    3.6600    2.4160    3.2404 C   0  0  0  0  0  0  0  0  0  0  0  0
    2.5569    2.5433    2.3895 C   0  0  0  0  0  0  0  0  0  0  0  0
    1.7698   -1.1893   -0.3678 C   0  0  0  0  0  0  0  0  0  0  0  0
    1.7069   -2.3586   -1.1382 C   0  0  0  0  0  0  0  0  0  0  0  0
    2.4330   -2.5009   -2.3225 C   0  0  0  0  0  0  0  0  0  0  0  0
    3.2710   -1.4847   -2.7884 C   0  0  0  0  0  0  0  0  0  0  0  0
    3.3655   -0.3307   -2.0079 C   0  0  0  0  0  0  0  0  0  0  0  0
    2.6338   -0.1877   -0.8278 C   0  0  0  0  0  0  0  0  0  0  0  0
    3.9840   -1.6110   -3.9381 O   0  0  0  0  0  0  0  0  0  0  0  0
    5.2109    1.1002    4.5070 O   0  0  0  0  0  0  0  0  0  0  0  0
    2.1832    3.7923    1.9973 O   0  0  0  0  0  0  0  0  0  0  0  0
    0.4344    2.4191    0.4473 O   0  0  0  0  0  0  0  0  0  0  0  0
   -1.7138    2.1406   -0.1941 H   0  0  0  0  0  0  0  0  0  0  0  0
   -0.4921    0.1524   -1.1908 H   0  0  0  0  0  0  0  0  0  0  0  0
    0.3259   -1.9937    0.9861 H   0  0  0  0  0  0  0  0  0  0  0  0
   -0.6534    0.0482    1.8740 H   0  0  0  0  0  0  0  0  0  0  0  0
   -5.4966   -3.4173    1.5282 H   0  0  0  0  0  0  0  0  0  0  0  0
   -4.9484    0.7305    2.4772 H   0  0  0  0  0  0  0  0  0  0  0  0
   -1.6865    2.7392   -2.4251 H   0  0  0  0  0  0  0  0  0  0  0  0
   -4.3930   -0.3994   -1.1606 H   0  0  0  0  0  0  0  0  0  0  0  0
   -5.5045   -0.3043   -3.3321 H   0  0  0  0  0  0  0  0  0  0  0  0
   -2.8518    2.8436   -4.5908 H   0  0  0  0  0  0  0  0  0  0  0  0
   -4.4870    2.0332   -5.8634 H   0  0  0  0  0  0  0  0  0  0  0  0
   -6.5796   -0.5593    3.3659 H   0  0  0  0  0  0  0  0  0  0  0  0
   -2.3987   -3.6837   -0.3002 H   0  0  0  0  0  0  0  0  0  0  0  0
    3.7986   -0.9409    3.6099 H   0  0  0  0  0  0  0  0  0  0  0  0
    4.1928    3.3279    3.5577 H   0  0  0  0  0  0  0  0  0  0  0  0
    1.0671   -3.1971   -0.8190 H   0  0  0  0  0  0  0  0  0  0  0  0
    2.3451   -3.4329   -2.9047 H   0  0  0  0  0  0  0  0  0  0  0  0
    4.0313    0.4850   -2.3347 H   0  0  0  0  0  0  0  0  0  0  0  0
    2.7668    0.7494   -0.2718 H   0  0  0  0  0  0  0  0  0  0  0  0
    4.5302   -0.8171   -4.0570 H   0  0  0  0  0  0  0  0  0  0  0  0
    5.5557    1.9940    4.6654 H   0  0  0  0  0  0  0  0  0  0  0  0
    1.3896    3.7936    1.4459 H   0  0  0  0  0  0  0  0  0  0  0  0
  1  2  2  0  0  0  0
  1  6  1  0  0  0  0
  1 18  1  0  0  0  0
  2  3  1  0  0  0  0
  2 45  1  0  0  0  0
  3  4  2  0  0  0  0
  3 19  1  0  0  0  0
  4  5  1  0  0  0  0
  4  7  1  0  0  0  0
  5  6  2  0  0  0  0
  5 10  1  0  0  0  0
  6 46  1  0  0  0  0
  7  8  1  0  0  0  0
  7 20  2  0  0  0  0
  8  9  1  0  0  0  0
  8 21  1  0  0  0  0
  8 42  1  0  0  0  0
  9 10  1  0  0  0  0
  9 11  1  0  0  0  0
  9 41  1  0  0  0  0
 11 12  1  0  0  0  0
 11 13  2  0  0  0  0
 12 16  2  0  0  0  0
 12 47  1  0  0  0  0
 13 14  1  0  0  0  0
 13 48  1  0  0  0  0
 14 15  2  0  0  0  0
 14 49  1  0  0  0  0
 15 16  1  0  0  0  0
 15 17  1  0  0  0  0
 16 50  1  0  0  0  0
 17 51  1  0  0  0  0
 18 52  1  0  0  0  0
 19 53  1  0  0  0  0
 21 22  1  0  0  0  0
 21 26  1  0  0  0  0
 21 44  1  0  0  0  0
 22 23  1  0  0  0  0
 22 31  1  0  0  0  0
 22 43  1  0  0  0  0
 23 24  1  0  0  0  0
 24 25  1  0  0  0  0
 24 27  2  0  0  0  0
 25 26  1  0  0  0  0
 25 30  2  0  0  0  0
 26 40  2  0  0  0  0
 27 28  1  0  0  0  0
 27 54  1  0  0  0  0
 28 29  2  0  0  0  0
 28 38  1  0  0  0  0
 29 30  1  0  0  0  0
 29 55  1  0  0  0  0
 30 39  1  0  0  0  0
 31 32  2  0  0  0  0
 31 36  1  0  0  0  0
 32 33  1  0  0  0  0
 32 56  1  0  0  0  0
 33 34  2  0  0  0  0
 33 57  1  0  0  0  0
 34 35  1  0  0  0  0
 34 37  1  0  0  0  0
 35 36  2  0  0  0  0
 35 58  1  0  0  0  0
 36 59  1  0  0  0  0
 37 60  1  0  0  0  0
 38 61  1  0  0  0  0
 39 62  1  0  0  0  0
M  END
> <compound name>
(+)-Chamaejasmin

> <Unique concatenate(herb_name)>
??, ?????

> <ExactMW>
542.1212969039999

> <NumAtoms>
62

> <NumRings>
6

$$$$
Row79
  Mrv15a1201281620283D          

 51 54  0  0  0  0            999 V2000
   -0.3211    0.1029   -1.5941 C   0  0  0  0  0  0  0  0  0  0  0  0
    0.4140   -0.8883   -0.9127 C   0  0  0  0  0  0  0  0  0  0  0  0
    1.7076   -0.6024   -0.4292 C   0  0  0  0  0  0  0  0  0  0  0  0
    2.3331    0.6225   -0.7009 C   0  0  0  0  0  0  0  0  0  0  0  0
    1.6442    1.5437   -1.4921 C   0  0  0  0  0  0  0  0  0  0  0  0
    0.3353    1.3015   -1.8991 C   0  0  0  0  0  0  0  0  0  0  0  0
    2.4259   -1.6478    0.4002 C   0  0  2  0  0  0  0  0  0  0  0  0
    3.8702   -1.4823    0.3998 N   0  0  2  0  0  0  0  0  0  0  0  0
    4.2287   -0.1324    0.8039 C   0  0  2  0  0  0  0  0  0  0  0  0
    3.7264    0.9430   -0.1869 C   0  0  2  0  0  0  0  0  0  0  0  0
    4.4868   -1.8515   -0.8653 C   0  0  1  0  0  0  0  0  0  0  0  0
    6.0209   -1.8456   -0.7561 C   0  0  2  0  0  0  0  0  0  0  0  0
    6.5728   -0.8476    0.2316 C   0  0  0  0  0  0  0  0  0  0  0  0
    5.7266   -0.0559    1.0127 C   0  0  0  0  0  0  0  0  0  0  0  0
    7.9518   -0.7471    0.4302 C   0  0  0  0  0  0  0  0  0  0  0  0
    8.5063    0.1010    1.3921 C   0  0  0  0  0  0  0  0  0  0  0  0
    7.6675    0.8622    2.2204 C   0  0  0  0  0  0  0  0  0  0  0  0
    6.2865    0.7651    1.9980 C   0  0  0  0  0  0  0  0  0  0  0  0
    3.7923    2.3456    0.4497 C   0  0  0  0  0  0  0  0  0  0  0  0
   -1.6269   -0.1625   -1.9294 O   0  0  0  0  0  0  0  0  0  0  0  0
   -2.4095    0.8760   -2.4707 C   0  0  0  0  0  0  0  0  0  0  0  0
   -0.2176   -2.0535   -0.5506 O   0  0  0  0  0  0  0  0  0  0  0  0
   -0.2305   -3.0376   -1.5611 C   0  0  0  0  0  0  0  0  0  0  0  0
    8.2601    1.6713    3.1574 O   0  0  0  0  0  0  0  0  0  0  0  0
    7.4545    2.5808    3.8692 C   0  0  0  0  0  0  0  0  0  0  0  0
    9.8534    0.1728    1.5659 O   0  0  0  0  0  0  0  0  0  0  0  0
    2.1099    2.4976   -1.7835 H   0  0  0  0  0  0  0  0  0  0  0  0
   -0.1646    2.0979   -2.4714 H   0  0  0  0  0  0  0  0  0  0  0  0
    2.1823   -2.6809    0.0643 H   0  0  0  0  0  0  0  0  0  0  0  0
    2.0364   -1.5671    1.4435 H   0  0  0  0  0  0  0  0  0  0  0  0
    3.7436    0.0520    1.7949 H   0  0  0  0  0  0  0  0  0  0  0  0
    4.3976    0.9603   -1.0810 H   0  0  0  0  0  0  0  0  0  0  0  0
    4.1627   -2.8733   -1.1779 H   0  0  0  0  0  0  0  0  0  0  0  0
    4.1603   -1.1776   -1.6891 H   0  0  0  0  0  0  0  0  0  0  0  0
    6.4763   -1.6729   -1.7591 H   0  0  0  0  0  0  0  0  0  0  0  0
    6.3582   -2.8510   -0.4046 H   0  0  0  0  0  0  0  0  0  0  0  0
    8.6279   -1.3700   -0.1779 H   0  0  0  0  0  0  0  0  0  0  0  0
    5.5902    1.3452    2.6221 H   0  0  0  0  0  0  0  0  0  0  0  0
    3.5028    3.1584   -0.2502 H   0  0  0  0  0  0  0  0  0  0  0  0
    4.8248    2.6059    0.7688 H   0  0  0  0  0  0  0  0  0  0  0  0
    3.1257    2.4145    1.3393 H   0  0  0  0  0  0  0  0  0  0  0  0
   -3.4445    0.4885   -2.6026 H   0  0  0  0  0  0  0  0  0  0  0  0
   -2.4474    1.7370   -1.7663 H   0  0  0  0  0  0  0  0  0  0  0  0
   -2.0225    1.1737   -3.4704 H   0  0  0  0  0  0  0  0  0  0  0  0
   -0.7086   -3.9531   -1.1464 H   0  0  0  0  0  0  0  0  0  0  0  0
    0.8091   -3.2793   -1.8759 H   0  0  0  0  0  0  0  0  0  0  0  0
   -0.8214   -2.6872   -2.4357 H   0  0  0  0  0  0  0  0  0  0  0  0
    8.1215    3.1874    4.5217 H   0  0  0  0  0  0  0  0  0  0  0  0
    6.9345    3.2681    3.1651 H   0  0  0  0  0  0  0  0  0  0  0  0
    6.7368    2.0341    4.5205 H   0  0  0  0  0  0  0  0  0  0  0  0
   10.0319    0.7837    2.3000 H   0  0  0  0  0  0  0  0  0  0  0  0
  1  2  2  0  0  0  0
  1  6  1  0  0  0  0
  1 20  1  0  0  0  0
  2  3  1  0  0  0  0
  2 22  1  0  0  0  0
  3  4  2  0  0  0  0
  3  7  1  0  0  0  0
  4  5  1  0  0  0  0
  4 10  1  0  0  0  0
  5  6  2  0  0  0  0
  5 27  1  0  0  0  0
  6 28  1  0  0  0  0
  7  8  1  0  0  0  0
  7 29  1  0  0  0  0
  7 30  1  0  0  0  0
  8  9  1  0  0  0  0
  8 11  1  0  0  0  0
  9 10  1  0  0  0  0
  9 14  1  0  0  0  0
  9 31  1  0  0  0  0
 10 19  1  0  0  0  0
 10 32  1  0  0  0  0
 11 12  1  0  0  0  0
 11 33  1  0  0  0  0
 11 34  1  0  0  0  0
 12 13  1  0  0  0  0
 12 35  1  0  0  0  0
 12 36  1  0  0  0  0
 13 14  2  0  0  0  0
 13 15  1  0  0  0  0
 14 18  1  0  0  0  0
 15 16  2  0  0  0  0
 15 37  1  0  0  0  0
 16 17  1  0  0  0  0
 16 26  1  0  0  0  0
 17 18  2  0  0  0  0
 17 24  1  0  0  0  0
 18 38  1  0  0  0  0
 19 39  1  0  0  0  0
 19 40  1  0  0  0  0
 19 41  1  0  0  0  0
 20 21  1  0  0  0  0
 21 42  1  0  0  0  0
 21 43  1  0  0  0  0
 21 44  1  0  0  0  0
 22 23  1  0  0  0  0
 23 45  1  0  0  0  0
 23 46  1  0  0  0  0
 23 47  1  0  0  0  0
 24 25  1  0  0  0  0
 25 48  1  0  0  0  0
 25 49  1  0  0  0  0
 25 50  1  0  0  0  0
 26 51  1  0  0  0  0
M  END
> <compound name>
(+)-Corybulbine

> <Unique concatenate(herb_name)>
???, ??, ???

> <ExactMW>
355.17835827999994

> <NumAtoms>
51

> <NumRings>
4

$$$$
Row80
  Mrv15a1201281620283D          

 54 57  0  0  0  0            999 V2000
    8.6269    1.3448    0.2769 C   0  0  0  0  0  0  0  0  0  0  0  0
    9.1106    0.0623   -0.0125 C   0  0  0  0  0  0  0  0  0  0  0  0
    8.1613   -0.9602   -0.2375 C   0  0  0  0  0  0  0  0  0  0  0  0
    6.7892   -0.6923   -0.0407 C   0  0  0  0  0  0  0  0  0  0  0  0
    6.3347    0.6031    0.2296 C   0  0  0  0  0  0  0  0  0  0  0  0
    7.2689    1.6280    0.3731 C   0  0  0  0  0  0  0  0  0  0  0  0
    5.7849   -1.8243   -0.1701 C   0  0  2  0  0  0  0  0  0  0  0  0
    4.4594   -1.4752    0.3279 N   0  0  1  0  0  0  0  0  0  0  0  0
    4.0075   -0.2135   -0.2459 C   0  0  2  0  0  0  0  0  0  0  0  0
    4.8618    0.9059    0.3840 C   0  0  1  0  0  0  0  0  0  0  0  0
    3.5276   -2.5638    0.0808 C   0  0  2  0  0  0  0  0  0  0  0  0
    2.2134   -2.3055    0.8235 C   0  0  2  0  0  0  0  0  0  0  0  0
    1.6687   -0.9579    0.4461 C   0  0  0  0  0  0  0  0  0  0  0  0
    2.5138    0.0218   -0.0732 C   0  0  0  0  0  0  0  0  0  0  0  0
    0.3131   -0.6668    0.5967 C   0  0  0  0  0  0  0  0  0  0  0  0
   -0.2759    0.5577    0.2501 C   0  0  0  0  0  0  0  0  0  0  0  0
    0.5639    1.5486   -0.3080 C   0  0  0  0  0  0  0  0  0  0  0  0
    1.9263    1.2339   -0.4505 C   0  0  0  0  0  0  0  0  0  0  0  0
    0.0529    2.7726   -0.6628 O   0  0  0  0  0  0  0  0  0  0  0  0
   -1.6289    0.6528    0.4872 O   0  0  0  0  0  0  0  0  0  0  0  0
    0.9221    3.8034   -1.0690 C   0  0  0  0  0  0  0  0  0  0  0  0
   -2.3412    1.8304    0.1983 C   0  0  0  0  0  0  0  0  0  0  0  0
   10.4777   -0.0898   -0.0391 O   0  0  0  0  0  0  0  0  0  0  0  0
    8.5572   -2.2486   -0.4898 O   0  0  0  0  0  0  0  0  0  0  0  0
   11.0506   -1.2601    0.4969 C   0  0  0  0  0  0  0  0  0  0  0  0
    8.7699   -2.5168   -1.8579 C   0  0  0  0  0  0  0  0  0  0  0  0
    4.5378    1.1202    1.8735 C   0  0  0  0  0  0  0  0  0  0  0  0
    4.1733   -0.2350   -1.3525 H   0  0  0  0  0  0  0  0  0  0  0  0
    9.3456    2.1655    0.4412 H   0  0  0  0  0  0  0  0  0  0  0  0
    6.9405    2.6558    0.5959 H   0  0  0  0  0  0  0  0  0  0  0  0
    6.1602   -2.6994    0.4119 H   0  0  0  0  0  0  0  0  0  0  0  0
    5.7353   -2.1158   -1.2458 H   0  0  0  0  0  0  0  0  0  0  0  0
    4.6716    1.8617   -0.1623 H   0  0  0  0  0  0  0  0  0  0  0  0
    3.9443   -3.5314    0.4515 H   0  0  0  0  0  0  0  0  0  0  0  0
    3.3370   -2.6825   -1.0126 H   0  0  0  0  0  0  0  0  0  0  0  0
    2.3830   -2.3163    1.9259 H   0  0  0  0  0  0  0  0  0  0  0  0
    1.4787   -3.1072    0.5767 H   0  0  0  0  0  0  0  0  0  0  0  0
   -0.3371   -1.4517    1.0192 H   0  0  0  0  0  0  0  0  0  0  0  0
    2.6049    1.9756   -0.8943 H   0  0  0  0  0  0  0  0  0  0  0  0
    0.3065    4.7146   -1.2417 H   0  0  0  0  0  0  0  0  0  0  0  0
    1.4180    3.5394   -2.0294 H   0  0  0  0  0  0  0  0  0  0  0  0
    1.6569    4.0310   -0.2645 H   0  0  0  0  0  0  0  0  0  0  0  0
   -3.4059    1.6533    0.4710 H   0  0  0  0  0  0  0  0  0  0  0  0
   -1.9728    2.6721    0.8250 H   0  0  0  0  0  0  0  0  0  0  0  0
   -2.3076    2.0508   -0.8912 H   0  0  0  0  0  0  0  0  0  0  0  0
   12.1069   -1.0301    0.7626 H   0  0  0  0  0  0  0  0  0  0  0  0
   10.5148   -1.5718    1.4207 H   0  0  0  0  0  0  0  0  0  0  0  0
   11.0807   -2.0688   -0.2646 H   0  0  0  0  0  0  0  0  0  0  0  0
    9.1157   -3.5701   -1.9543 H   0  0  0  0  0  0  0  0  0  0  0  0
    9.5490   -1.8368   -2.2684 H   0  0  0  0  0  0  0  0  0  0  0  0
    7.8211   -2.3923   -2.4249 H   0  0  0  0  0  0  0  0  0  0  0  0
    3.4610    1.3521    2.0330 H   0  0  0  0  0  0  0  0  0  0  0  0
    4.7822    0.2177    2.4781 H   0  0  0  0  0  0  0  0  0  0  0  0
    5.1147    1.9732    2.2978 H   0  0  0  0  0  0  0  0  0  0  0  0
  1  2  1  0  0  0  0
  1  6  2  0  0  0  0
  1 29  1  0  0  0  0
  2  3  2  0  0  0  0
  2 23  1  0  0  0  0
  3  4  1  0  0  0  0
  3 24  1  0  0  0  0
  4  5  2  0  0  0  0
  4  7  1  0  0  0  0
  5  6  1  0  0  0  0
  5 10  1  0  0  0  0
  6 30  1  0  0  0  0
  7  8  1  0  0  0  0
  7 31  1  0  0  0  0
  7 32  1  0  0  0  0
  8  9  1  0  0  0  0
  8 11  1  0  0  0  0
  9 10  1  0  0  0  0
  9 14  1  0  0  0  0
  9 28  1  0  0  0  0
 10 27  1  0  0  0  0
 10 33  1  0  0  0  0
 11 12  1  0  0  0  0
 11 34  1  0  0  0  0
 11 35  1  0  0  0  0
 12 13  1  0  0  0  0
 12 36  1  0  0  0  0
 12 37  1  0  0  0  0
 13 14  2  0  0  0  0
 13 15  1  0  0  0  0
 14 18  1  0  0  0  0
 15 16  2  0  0  0  0
 15 38  1  0  0  0  0
 16 17  1  0  0  0  0
 16 20  1  0  0  0  0
 17 18  2  0  0  0  0
 17 19  1  0  0  0  0
 18 39  1  0  0  0  0
 19 21  1  0  0  0  0
 20 22  1  0  0  0  0
 21 40  1  0  0  0  0
 21 41  1  0  0  0  0
 21 42  1  0  0  0  0
 22 43  1  0  0  0  0
 22 44  1  0  0  0  0
 22 45  1  0  0  0  0
 23 25  1  0  0  0  0
 24 26  1  0  0  0  0
 25 46  1  0  0  0  0
 25 47  1  0  0  0  0
 25 48  1  0  0  0  0
 26 49  1  0  0  0  0
 26 50  1  0  0  0  0
 26 51  1  0  0  0  0
 27 52  1  0  0  0  0
 27 53  1  0  0  0  0
 27 54  1  0  0  0  0
M  END
> <compound name>
(+)-Corydaline

> <Unique concatenate(herb_name)>
???, ???, ?????, ?????, ?????, ?????, ?????, ?????

> <ExactMW>
369.194008344

> <NumAtoms>
54

> <NumRings>
4

$$$$
Row81
  Mrv15a1201281620283D          

 37 41  0  0  0  0            999 V2000
   -3.0433   -0.2017   -0.1267 C   0  0  0  0  0  0  0  0  0  0  0  0
   -2.9896   -1.5357   -0.1434 C   0  0  0  0  0  0  0  0  0  0  0  0
   -1.8117   -2.1666   -0.1907 C   0  0  0  0  0  0  0  0  0  0  0  0
   -0.6784   -1.4379   -0.2178 C   0  0  0  0  0  0  0  0  0  0  0  0
   -0.7271   -0.0856   -0.1850 C   0  0  0  0  0  0  0  0  0  0  0  0
   -1.9247    0.5321   -0.1546 C   0  0  0  0  0  0  0  0  0  0  0  0
    0.6453   -2.1786   -0.2736 C   0  0  1  0  0  0  0  0  0  0  0  0
    1.7867   -1.2901   -0.4505 N   0  0  2  0  0  0  0  0  0  0  0  0
    1.6555   -0.1605    0.4552 C   0  0  2  0  0  0  0  0  0  0  0  0
    0.5860    0.6870   -0.2591 C   0  0  2  0  0  0  0  0  0  0  0  0
    2.9679    0.6128    0.6635 C   0  0  1  0  0  0  0  0  0  0  0  0
    2.7121    1.8445    1.5282 C   0  0  1  0  0  0  0  0  0  0  0  0
    1.5239    2.6263    1.0382 C   0  0  0  0  0  0  0  0  0  0  0  0
    0.5687    2.1072    0.2526 C   0  0  0  0  0  0  0  0  0  0  0  0
   -4.2044    0.1974   -0.0931 O   0  0  0  0  0  0  0  0  0  0  0  0
   -5.0513   -0.9531   -0.0763 C   0  0  2  0  0  0  0  0  0  0  0  0
   -4.1130   -2.0303   -0.1167 O   0  0  0  0  0  0  0  0  0  0  0  0
    2.4865    1.4607    2.8719 O   0  0  0  0  0  0  0  0  0  0  0  0
    1.3127   -0.4913    1.4658 H   0  0  0  0  0  0  0  0  0  0  0  0
    1.8272   -0.7122   -1.7892 C   0  0  1  0  0  0  0  0  0  0  0  0
    1.0613    0.6213   -1.7242 C   0  0  1  0  0  0  0  0  0  0  0  0
   -1.7781   -3.2675   -0.2094 H   0  0  0  0  0  0  0  0  0  0  0  0
   -2.0277    1.6256   -0.1597 H   0  0  0  0  0  0  0  0  0  0  0  0
    0.7632   -2.7273    0.6925 H   0  0  0  0  0  0  0  0  0  0  0  0
    0.6310   -2.9600   -1.0685 H   0  0  0  0  0  0  0  0  0  0  0  0
    3.7295   -0.0444    1.1455 H   0  0  0  0  0  0  0  0  0  0  0  0
    3.4044    0.9405   -0.3072 H   0  0  0  0  0  0  0  0  0  0  0  0
    3.6140    2.5008    1.5231 H   0  0  0  0  0  0  0  0  0  0  0  0
    1.4510    3.6812    1.3535 H   0  0  0  0  0  0  0  0  0  0  0  0
   -0.2330    2.7803   -0.0895 H   0  0  0  0  0  0  0  0  0  0  0  0
   -5.7149   -0.9698   -0.9717 H   0  0  0  0  0  0  0  0  0  0  0  0
   -5.6546   -0.9867    0.8605 H   0  0  0  0  0  0  0  0  0  0  0  0
    2.1191    2.2134    3.3409 H   0  0  0  0  0  0  0  0  0  0  0  0
    2.8885   -0.5301   -2.0831 H   0  0  0  0  0  0  0  0  0  0  0  0
    1.4118   -1.3956   -2.5642 H   0  0  0  0  0  0  0  0  0  0  0  0
    0.2185    0.6850   -2.4486 H   0  0  0  0  0  0  0  0  0  0  0  0
    1.7559    1.4632   -1.9540 H   0  0  0  0  0  0  0  0  0  0  0  0
  1  2  2  0  0  0  0
  1  6  1  0  0  0  0
  1 15  1  0  0  0  0
  2  3  1  0  0  0  0
  2 17  1  0  0  0  0
  3  4  2  0  0  0  0
  3 22  1  0  0  0  0
  4  5  1  0  0  0  0
  4  7  1  0  0  0  0
  5  6  2  0  0  0  0
  5 10  1  0  0  0  0
  6 23  1  0  0  0  0
  7  8  1  0  0  0  0
  7 24  1  0  0  0  0
  7 25  1  0  0  0  0
  8  9  1  0  0  0  0
  8 20  1  0  0  0  0
  9 10  1  0  0  0  0
  9 11  1  0  0  0  0
  9 19  1  0  0  0  0
 10 14  1  0  0  0  0
 10 21  1  0  0  0  0
 11 12  1  0  0  0  0
 11 26  1  0  0  0  0
 11 27  1  0  0  0  0
 12 13  1  0  0  0  0
 12 18  1  0  0  0  0
 12 28  1  0  0  0  0
 13 14  2  0  0  0  0
 13 29  1  0  0  0  0
 14 30  1  0  0  0  0
 15 16  1  0  0  0  0
 16 17  1  0  0  0  0
 16 31  1  0  0  0  0
 16 32  1  0  0  0  0
 18 33  1  0  0  0  0
 20 21  1  0  0  0  0
 20 34  1  0  0  0  0
 20 35  1  0  0  0  0
 21 36  1  0  0  0  0
 21 37  1  0  0  0  0
M  END
> <compound name>
(+)-Crinine

> <Unique concatenate(herb_name)>
??, ???, Crinum moorei

> <ExactMW>
271.120843404

> <NumAtoms>
37

> <NumRings>
5

$$$$
Row82
  Mrv15a1201281620283D          

 53 56  0  0  0  0            999 V2000
   -1.5576    0.1228   -0.4566 C   0  0  1  0  0  0  0  0  0  0  0  0
   -0.3747   -0.7458   -0.0072 C   0  0  1  0  0  0  0  0  0  0  0  0
   -0.4728   -1.7514    1.1335 O   0  0  0  0  0  0  0  0  0  0  0  0
   -0.6501   -2.1418   -0.2396 C   0  0  1  0  0  0  0  0  0  0  0  0
   -2.1032   -2.5563   -0.5484 C   0  0  2  0  0  0  0  0  0  0  0  0
   -3.0334   -1.6219    0.4222 C   0  0  1  0  0  0  0  0  0  0  0  0
   -3.0179   -0.0740    0.0605 C   0  0  1  0  0  0  0  0  0  0  0  0
   -1.9735    0.9533    0.5157 O   0  0  0  0  0  0  0  0  0  0  0  0
   -3.1615   -4.7953   -0.8754 C   0  0  0  0  0  0  0  0  0  0  0  0
   -4.1296   -4.2603   -1.9251 C   0  0  0  0  0  0  0  0  0  0  0  0
   -3.2133   -5.9976   -0.5974 O   0  0  0  0  0  0  0  0  0  0  0  0
   -2.1397   -3.9879   -0.2333 O   0  0  0  0  0  0  0  0  0  0  0  0
   -4.6745   -3.0903    1.2948 C   0  0  0  0  0  0  0  0  0  0  0  0
   -6.0708   -3.6087    1.4757 C   0  0  0  0  0  0  0  0  0  0  0  0
   -3.7396   -3.6435    1.8885 O   0  0  0  0  0  0  0  0  0  0  0  0
   -4.4393   -1.9615    0.4744 O   0  0  0  0  0  0  0  0  0  0  0  0
    2.2741   -4.2948   -0.4734 C   0  0  0  0  0  0  0  0  0  0  0  0
    3.6639   -4.6139   -0.1659 C   0  0  0  0  0  0  0  0  0  0  0  0
    4.0948   -6.0142   -0.2231 C   0  0  0  0  0  0  0  0  0  0  0  0
    5.3593   -6.3392    0.0318 C   0  0  0  0  0  0  0  0  0  0  0  0
    6.3251   -5.2934    0.3682 C   0  0  0  0  0  0  0  0  0  0  0  0
    5.9366   -4.0192    0.4236 C   0  0  0  0  0  0  0  0  0  0  0  0
    4.5394   -3.6587    0.1439 C   0  0  0  0  0  0  0  0  0  0  0  0
    1.5181   -5.2167   -0.8048 O   0  0  0  0  0  0  0  0  0  0  0  0
    1.7633   -2.9915   -0.3992 O   0  0  0  0  0  0  0  0  0  0  0  0
    0.4077   -3.1113   -0.8415 C   0  0  1  0  0  0  0  0  0  0  0  0
   -1.4091    0.7990   -1.8560 C   0  0  0  0  0  0  0  0  0  0  0  0
    1.0476   -0.1668   -0.1719 C   0  0  0  0  0  0  0  0  0  0  0  0
   -3.8804    0.3335   -1.1614 C   0  0  0  0  0  0  0  0  0  0  0  0
   -2.3166   -2.4322   -1.6144 H   0  0  0  0  0  0  0  0  0  0  0  0
   -2.6505   -1.7334    1.4429 H   0  0  0  0  0  0  0  0  0  0  0  0
   -3.9646   -3.1916   -2.0611 H   0  0  0  0  0  0  0  0  0  0  0  0
   -5.1544   -4.4301   -1.5950 H   0  0  0  0  0  0  0  0  0  0  0  0
   -3.9627   -4.7764   -2.8706 H   0  0  0  0  0  0  0  0  0  0  0  0
   -6.7615   -3.0077    0.8844 H   0  0  0  0  0  0  0  0  0  0  0  0
   -6.3475   -3.5490    2.5284 H   0  0  0  0  0  0  0  0  0  0  0  0
   -6.1191   -4.6466    1.1461 H   0  0  0  0  0  0  0  0  0  0  0  0
    3.3753   -6.7930   -0.4758 H   0  0  0  0  0  0  0  0  0  0  0  0
    5.6748   -7.3817   -0.0098 H   0  0  0  0  0  0  0  0  0  0  0  0
    7.3629   -5.5559    0.5737 H   0  0  0  0  0  0  0  0  0  0  0  0
    6.6577   -3.2421    0.6771 H   0  0  0  0  0  0  0  0  0  0  0  0
    4.2217   -2.6170    0.1898 H   0  0  0  0  0  0  0  0  0  0  0  0
    0.0821   -4.1264   -0.6141 H   0  0  0  0  0  0  0  0  0  0  0  0
    0.4056   -2.9619   -1.9212 H   0  0  0  0  0  0  0  0  0  0  0  0
   -2.3006    1.3876   -2.0721 H   0  0  0  0  0  0  0  0  0  0  0  0
   -1.2872    0.0312   -2.6200 H   0  0  0  0  0  0  0  0  0  0  0  0
   -0.5356    1.4510   -1.8541 H   0  0  0  0  0  0  0  0  0  0  0  0
    1.7790   -0.8908    0.1871 H   0  0  0  0  0  0  0  0  0  0  0  0
    1.1348    0.7537    0.4054 H   0  0  0  0  0  0  0  0  0  0  0  0
    1.2342    0.0459   -1.2246 H   0  0  0  0  0  0  0  0  0  0  0  0
   -4.9365    0.2335   -0.9109 H   0  0  0  0  0  0  0  0  0  0  0  0
   -3.6448   -0.3148   -2.0055 H   0  0  0  0  0  0  0  0  0  0  0  0
   -3.6673    1.3686   -1.4283 H   0  0  0  0  0  0  0  0  0  0  0  0
  1  2  1  0  0  0  0
  1  7  1  0  0  0  0
  1  8  1  0  0  0  0
  1 27  1  0  0  0  0
  2  3  1  0  0  0  0
  2  4  1  0  0  0  0
  2 28  1  0  0  0  0
  3  4  1  0  0  0  0
  4  5  1  0  0  0  0
  4 26  1  0  0  0  0
  5  6  1  0  0  0  0
  5 12  1  0  0  0  0
  5 30  1  0  0  0  0
  6  7  1  0  0  0  0
  6 16  1  0  0  0  0
  6 31  1  0  0  0  0
  7  8  1  0  0  0  0
  7 29  1  0  0  0  0
  9 10  1  0  0  0  0
  9 11  2  0  0  0  0
  9 12  1  0  0  0  0
 10 32  1  0  0  0  0
 10 33  1  0  0  0  0
 10 34  1  0  0  0  0
 13 14  1  0  0  0  0
 13 15  2  0  0  0  0
 13 16  1  0  0  0  0
 14 35  1  0  0  0  0
 14 36  1  0  0  0  0
 14 37  1  0  0  0  0
 17 18  1  0  0  0  0
 17 24  2  0  0  0  0
 17 25  1  0  0  0  0
 18 19  4  0  0  0  0
 18 23  4  0  0  0  0
 19 20  4  0  0  0  0
 19 38  1  0  0  0  0
 20 21  4  0  0  0  0
 20 39  1  0  0  0  0
 21 22  4  0  0  0  0
 21 40  1  0  0  0  0
 22 23  4  0  0  0  0
 22 41  1  0  0  0  0
 23 42  1  0  0  0  0
 25 26  1  0  0  0  0
 26 43  1  0  0  0  0
 26 44  1  0  0  0  0
 27 45  1  0  0  0  0
 27 46  1  0  0  0  0
 27 47  1  0  0  0  0
 28 48  1  0  0  0  0
 28 49  1  0  0  0  0
 28 50  1  0  0  0  0
 29 51  1  0  0  0  0
 29 52  1  0  0  0  0
 29 53  1  0  0  0  0
M  END
> <compound name>
(+)-Crotepoxide

> <Unique concatenate(herb_name)>
???

> <ExactMW>
404.14711772799996

> <NumAtoms>
53

> <NumRings>
4

$$$$
Row83
  Mrv15a1201281620283D          

 51 53  0  0  0  0            999 V2000
    4.1580   -4.1290    0.9450 C   0  0  0  0  0  0  0  0  0  0  0  0
    4.3830    0.0350    0.7030 O   0  5  0  0  0  0  0  0  0  0  0  0
    3.2320   -0.6050    0.4570 C   0  0  0  0  0  0  0  0  0  0  0  0
    3.1800   -2.0160    0.5190 C   0  0  0  0  0  0  0  0  0  0  0  0
    4.2770   -2.7190    0.8340 O   0  0  0  0  0  0  0  0  0  0  0  0
    2.0700    0.1330    0.1330 C   0  0  0  0  0  0  0  0  0  0  0  0
    0.8360   -0.5330   -0.1230 C   0  0  0  0  0  0  0  0  0  0  0  0
    0.8030   -1.9530   -0.0820 C   0  0  0  0  0  0  0  0  0  0  0  0
    1.9690   -2.6890    0.2480 C   0  0  0  0  0  0  0  0  0  0  0  0
   -0.4510    0.1740   -0.4340 C   0  0  1  0  0  0  0  0  0  0  0  0
   -1.6040   -0.4370    0.4120 C   0  0  2  0  0  0  0  0  0  0  0  0
   -1.7250   -1.9880    0.2280 C   0  0  1  0  0  0  0  0  0  0  0  0
   -0.4670   -2.6500   -0.4040 C   0  0  2  0  0  0  0  0  0  0  0  0
   -2.0840   -2.6580    1.5600 C   0  0  2  0  0  0  0  0  0  0  0  0
   -1.3240   -0.2680    1.4570 H   0  0  0  0  0  0  0  0  0  0  0  0
   -0.3770    1.6580   -0.2620 C   0  0  0  0  0  0  0  0  0  0  0  0
   -0.9650   -2.5720    2.4120 O   0  0  0  0  0  0  0  0  0  0  0  0
   -2.9400    0.3140    0.2420 C   0  0  2  0  0  0  0  0  0  0  0  0
   -0.6740    0.0000   -1.4880 H   0  0  0  0  0  0  0  0  0  0  0  0
   -0.1680    2.2110    1.0140 C   0  0  0  0  0  0  0  0  0  0  0  0
   -0.0980    3.6060    1.1720 C   0  0  0  0  0  0  0  0  0  0  0  0
   -0.2360    4.4510    0.0570 C   0  0  0  0  0  0  0  0  0  0  0  0
   -0.4450    3.9000   -1.2210 C   0  0  0  0  0  0  0  0  0  0  0  0
   -0.5140    2.5040   -1.3770 C   0  0  0  0  0  0  0  0  0  0  0  0
   -0.5740    4.6860   -2.2720 O   0  0  0  0  0  0  0  0  0  0  0  0
   -0.1700    5.7600    0.2130 O   0  5  0  0  0  0  0  0  0  0  0  0
   -3.2050    0.4360   -1.1370 O   0  0  0  0  0  0  0  0  0  0  0  0
   -2.8070   -2.2910   -0.6390 O   0  0  0  0  0  0  0  0  0  0  0  0
   -0.7830    4.0780   -3.5370 C   0  0  0  0  0  0  0  0  0  0  0  0
    5.1450   -4.5390    1.1580 H   0  0  0  0  0  0  0  0  0  0  0  0
    3.3770   -4.3500    1.6740 H   0  0  0  0  0  0  0  0  0  0  0  0
    3.8340   -4.5220   -0.0180 H   0  0  0  0  0  0  0  0  0  0  0  0
    5.1720   -0.4770    0.9240 H   0  0  0  0  0  0  0  0  0  0  0  0
    2.1500    1.2090    0.0900 H   0  0  0  0  0  0  0  0  0  0  0  0
    1.9370   -3.7680    0.2890 H   0  0  0  0  0  0  0  0  0  0  0  0
   -0.4160   -3.7050   -0.1210 H   0  0  0  0  0  0  0  0  0  0  0  0
   -0.5350   -2.6480   -1.4940 H   0  0  0  0  0  0  0  0  0  0  0  0
   -2.3160   -3.7130    1.4120 H   0  0  0  0  0  0  0  0  0  0  0  0
   -2.9160   -2.1430    2.0410 H   0  0  0  0  0  0  0  0  0  0  0  0
   -1.2070   -3.0000    3.2500 H   0  0  0  0  0  0  0  0  0  0  0  0
   -2.8750    1.3160    0.6640 H   0  0  0  0  0  0  0  0  0  0  0  0
   -3.7580   -0.2460    0.6970 H   0  0  0  0  0  0  0  0  0  0  0  0
   -0.0630    1.5660    1.8730 H   0  0  0  0  0  0  0  0  0  0  0  0
    0.0620    4.0270    2.1520 H   0  0  0  0  0  0  0  0  0  0  0  0
   -0.6740    2.0840   -2.3600 H   0  0  0  0  0  0  0  0  0  0  0  0
   -0.0250    6.1230    1.0960 H   0  0  0  0  0  0  0  0  0  0  0  0
   -4.0470    0.9080   -1.2270 H   0  0  0  0  0  0  0  0  0  0  0  0
   -3.6230   -2.1950   -0.1210 H   0  0  0  0  0  0  0  0  0  0  0  0
   -0.8890    4.7500   -4.3910 H   0  0  0  0  0  0  0  0  0  0  0  0
   -1.6860    3.4710   -3.4790 H   0  0  0  0  0  0  0  0  0  0  0  0
    0.0550    3.4120   -3.7380 H   0  0  0  0  0  0  0  0  0  0  0  0
  1  5  1  0  0  0  0
  1 30  1  0  0  0  0
  1 31  1  0  0  0  0
  1 32  1  0  0  0  0
  2  3  1  0  0  0  0
  2 33  1  0  0  0  0
  3  4  4  0  0  0  0
  3  6  4  0  0  0  0
  4  5  1  0  0  0  0
  4  9  4  0  0  0  0
  6  7  4  0  0  0  0
  6 34  1  0  0  0  0
  7  8  4  0  0  0  0
  7 10  1  0  0  0  0
  8  9  4  0  0  0  0
  8 13  1  0  0  0  0
  9 35  1  0  0  0  0
 10 11  1  0  0  0  0
 10 16  1  0  0  0  0
 10 19  1  0  0  0  0
 11 12  1  0  0  0  0
 11 15  1  0  0  0  0
 11 18  1  0  0  0  0
 12 13  1  0  0  0  0
 12 14  1  0  0  0  0
 12 28  1  0  0  0  0
 13 36  1  0  0  0  0
 13 37  1  0  0  0  0
 14 17  1  0  0  0  0
 14 38  1  0  0  0  0
 14 39  1  0  0  0  0
 16 20  4  0  0  0  0
 16 24  4  0  0  0  0
 17 40  1  0  0  0  0
 18 27  1  0  0  0  0
 18 41  1  0  0  0  0
 18 42  1  0  0  0  0
 20 21  4  0  0  0  0
 20 43  1  0  0  0  0
 21 22  4  0  0  0  0
 21 44  1  0  0  0  0
 22 23  4  0  0  0  0
 22 26  1  0  0  0  0
 23 24  4  0  0  0  0
 23 25  1  0  0  0  0
 24 45  1  0  0  0  0
 25 29  1  0  0  0  0
 26 46  1  0  0  0  0
 27 47  1  0  0  0  0
 28 48  1  0  0  0  0
 29 49  1  0  0  0  0
 29 50  1  0  0  0  0
 29 51  1  0  0  0  0
M  CHG  2   2  -1  26  -1
M  END
> <compound name>
(+)-Cyclo-olivil

> <Unique concatenate(herb_name)>
??, ???, ??

> <ExactMW>
374.13655304399987

> <NumAtoms>
49

> <NumRings>
3

$$$$
Row84
  Mrv15a1201281620283D          

 51 53  0  0  0  0            999 V2000
   -3.2852    2.0758   -0.4871 C   0  0  0  0  0  0  0  0  0  0  0  0
   -3.2644    0.7279   -0.5372 C   0  0  0  0  0  0  0  0  0  0  0  0
   -2.0896    0.0783   -0.5271 C   0  0  0  0  0  0  0  0  0  0  0  0
   -0.9054    0.7091   -0.4597 C   0  0  0  0  0  0  0  0  0  0  0  0
   -0.9136    2.0524   -0.4331 C   0  0  0  0  0  0  0  0  0  0  0  0
   -2.0920    2.7004   -0.4437 C   0  0  0  0  0  0  0  0  0  0  0  0
    0.3804   -0.0949   -0.4519 C   0  0  1  0  0  0  0  0  0  0  0  0
    1.6599    0.7315   -0.1762 C   0  0  2  0  0  0  0  0  0  0  0  0
    1.5890    2.0762   -0.9214 C   0  0  1  0  0  0  0  0  0  0  0  0
    0.3701    2.8466   -0.4004 C   0  0  1  0  0  0  0  0  0  0  0  0
   -4.5061    2.7085   -0.5061 O   0  0  0  0  0  0  0  0  0  0  0  0
   -4.5461    4.1163   -0.5510 C   0  0  0  0  0  0  0  0  0  0  0  0
   -4.4236    0.0153   -0.5986 O   0  0  0  0  0  0  0  0  0  0  0  0
    0.2585   -1.2529    0.5271 C   0  0  0  0  0  0  0  0  0  0  0  0
    2.8214    2.9631   -0.7866 C   0  0  1  0  0  0  0  0  0  0  0  0
    3.8571    2.4683   -1.6124 O   0  0  0  0  0  0  0  0  0  0  0  0
    1.4118    1.8437   -2.2957 O   0  0  0  0  0  0  0  0  0  0  0  0
    2.8983   -0.1224   -0.4758 C   0  0  2  0  0  0  0  0  0  0  0  0
    4.0569    0.4235    0.1223 O   0  0  0  0  0  0  0  0  0  0  0  0
    0.4042   -2.5289    0.1330 C   0  0  0  0  0  0  0  0  0  0  0  0
    0.3053   -3.5974    0.9508 C   0  0  0  0  0  0  0  0  0  0  0  0
    0.0347   -3.3499    2.2542 C   0  0  0  0  0  0  0  0  0  0  0  0
   -0.1153   -2.0761    2.6606 C   0  0  0  0  0  0  0  0  0  0  0  0
   -0.0079   -1.0372    1.8235 C   0  0  0  0  0  0  0  0  0  0  0  0
   -0.0966   -4.3260    3.1929 O   0  0  0  0  0  0  0  0  0  0  0  0
    0.4865   -4.8300    0.3632 O   0  0  0  0  0  0  0  0  0  0  0  0
    0.3752   -6.0161    1.1105 C   0  0  0  0  0  0  0  0  0  0  0  0
   -2.1128   -1.0231   -0.5768 H   0  0  0  0  0  0  0  0  0  0  0  0
   -2.0491    3.7999   -0.4143 H   0  0  0  0  0  0  0  0  0  0  0  0
    0.4640   -0.4986   -1.4912 H   0  0  0  0  0  0  0  0  0  0  0  0
    1.6856    0.9774    0.9146 H   0  0  0  0  0  0  0  0  0  0  0  0
    0.2461    3.7775   -1.0027 H   0  0  0  0  0  0  0  0  0  0  0  0
    0.5458    3.1592    0.6562 H   0  0  0  0  0  0  0  0  0  0  0  0
   -5.6151    4.4246   -0.5889 H   0  0  0  0  0  0  0  0  0  0  0  0
   -4.0451    4.4890   -1.4722 H   0  0  0  0  0  0  0  0  0  0  0  0
   -4.0962    4.5472    0.3711 H   0  0  0  0  0  0  0  0  0  0  0  0
   -4.2082   -0.9304   -0.6399 H   0  0  0  0  0  0  0  0  0  0  0  0
    2.6118    4.0003   -1.1343 H   0  0  0  0  0  0  0  0  0  0  0  0
    3.1943    3.0092    0.2594 H   0  0  0  0  0  0  0  0  0  0  0  0
    4.5224    2.0479   -1.0661 H   0  0  0  0  0  0  0  0  0  0  0  0
    2.2765    1.8024   -2.7123 H   0  0  0  0  0  0  0  0  0  0  0  0
    3.0797   -0.2270   -1.5671 H   0  0  0  0  0  0  0  0  0  0  0  0
    2.8037   -1.1423   -0.0427 H   0  0  0  0  0  0  0  0  0  0  0  0
    4.7325   -0.2561    0.1807 H   0  0  0  0  0  0  0  0  0  0  0  0
    0.6210   -2.7214   -0.9319 H   0  0  0  0  0  0  0  0  0  0  0  0
   -0.3368   -1.8747    3.7229 H   0  0  0  0  0  0  0  0  0  0  0  0
   -0.1436   -0.0113    2.2031 H   0  0  0  0  0  0  0  0  0  0  0  0
   -0.2968   -3.9282    4.0551 H   0  0  0  0  0  0  0  0  0  0  0  0
    0.5493   -6.8680    0.4152 H   0  0  0  0  0  0  0  0  0  0  0  0
    1.1626   -6.0580    1.8947 H   0  0  0  0  0  0  0  0  0  0  0  0
   -0.6529   -6.1230    1.5208 H   0  0  0  0  0  0  0  0  0  0  0  0
  1  2  1  0  0  0  0
  1  6  2  0  0  0  0
  1 11  1  0  0  0  0
  2  3  2  0  0  0  0
  2 13  1  0  0  0  0
  3  4  1  0  0  0  0
  3 28  1  0  0  0  0
  4  5  2  0  0  0  0
  4  7  1  0  0  0  0
  5  6  1  0  0  0  0
  5 10  1  0  0  0  0
  6 29  1  0  0  0  0
  7  8  1  0  0  0  0
  7 14  1  0  0  0  0
  7 30  1  0  0  0  0
  8  9  1  0  0  0  0
  8 18  1  0  0  0  0
  8 31  1  0  0  0  0
  9 10  1  0  0  0  0
  9 15  1  0  0  0  0
  9 17  1  0  0  0  0
 10 32  1  0  0  0  0
 10 33  1  0  0  0  0
 11 12  1  0  0  0  0
 12 34  1  0  0  0  0
 12 35  1  0  0  0  0
 12 36  1  0  0  0  0
 13 37  1  0  0  0  0
 14 20  1  0  0  0  0
 14 24  2  0  0  0  0
 15 16  1  0  0  0  0
 15 38  1  0  0  0  0
 15 39  1  0  0  0  0
 16 40  1  0  0  0  0
 17 41  1  0  0  0  0
 18 19  1  0  0  0  0
 18 42  1  0  0  0  0
 18 43  1  0  0  0  0
 19 44  1  0  0  0  0
 20 21  2  0  0  0  0
 20 45  1  0  0  0  0
 21 22  1  0  0  0  0
 21 26  1  0  0  0  0
 22 23  2  0  0  0  0
 22 25  1  0  0  0  0
 23 24  1  0  0  0  0
 23 46  1  0  0  0  0
 24 47  1  0  0  0  0
 25 48  1  0  0  0  0
 26 27  1  0  0  0  0
 27 49  1  0  0  0  0
 27 50  1  0  0  0  0
 27 51  1  0  0  0  0
M  END
> <compound name>
(+)-Cycloolivil

> <Unique concatenate(herb_name)>
??

> <ExactMW>
376.152203108

> <NumAtoms>
51

> <NumRings>
3

$$$$
Row85
  Mrv15a1201281620283D          

 41 42  0  0  0  0            999 V2000
   -0.1268   -0.1752    0.1430 C   0  0  2  0  0  0  0  0  0  0  0  0
   -0.2224   -1.6817   -0.0746 C   0  0  0  0  0  0  0  0  0  0  0  0
[truncated: 97,139,148 more chars]
